# Supplementary material for: Meredys, a multi-compartment reaction-diffusion simulator using multistate realistic molecular complexes
Source: BMC Syst Biol. 2010 Mar 16;4:24. doi: 10.1186/1752-0509-4-24 (PMC2848630; doi:10.1186/1752-0509-4-24)
Supplement: Additional file 2 — Movie of Meredys running. Short movie of a simulation run using Meredys. [file 1752-0509-4-24-S2.TGZ]

Archive with 19 entries (18 files):
- nml
- nml/._adaptor_position.nml
- nml/adaptor_position.nml
- nml/anchor_position.nml
- nml/boundaries.nml
- nml/landscapes.nml
- nml/._ligand_position.nml
- nml/ligand_position.nml
- nml/main.nml
- nml/._output.nml
- nml/output.nml
- nml/parameters.nml
- nml/._reactions.nml
- nml/reactions.nml
- nml/._receptor_position.nml
- nml/receptor_position.nml
- nml/rendering.nml
- nml/._templates.nml
- nml/templates.nml
