# Supplementary material for: Meredys, a multi-compartment reaction-diffusion simulator using multistate realistic molecular complexes
Source: BMC Syst Biol. 2010 Mar 16;4:24. doi: 10.1186/1752-0509-4-24 (PMC2848630; doi:10.1186/1752-0509-4-24)
Supplement: Additional file 2 — Movie of Meredys running. Short movie of a simulation run using Meredys. [file 1752-0509-4-24-S2.TGZ › nml/anchor_position.nml]

<neuroml class="reader.XMLList">
<list>
<Entity class="xmlobjects.XMLEntity"
id="anchor_0"
templateId="anchor"
centreOfMassX="-37.3601236058188E-9"
centreOfMassY="295E-9"
centreOfMassZ="13.2458085069139E-9"
orientationX="0.0"
orientationY="0.0"
orientationZ="0.0"
orientationAngle="0.0">
</Entity>


<Entity class="xmlobjects.XMLEntity"
id="anchor_1"
templateId="anchor"
centreOfMassX="147.576747906858E-9"
centreOfMassY="295E-9"
centreOfMassZ="17.290963480829E-9"
orientationX="0.0"
orientationY="0.0"
orientationZ="0.0"
orientationAngle="0.0">
</Entity>


<Entity class="xmlobjects.XMLEntity"
id="anchor_2"
templateId="anchor"
centreOfMassX="-47.4288934363507E-9"
centreOfMassY="295E-9"
centreOfMassZ="57.5891341939924E-9"
orientationX="0.0"
orientationY="0.0"
orientationZ="0.0"
orientationAngle="0.0">
</Entity>


<Entity class="xmlobjects.XMLEntity"
id="anchor_3"
templateId="anchor"
centreOfMassX="87.2526075744961E-9"
centreOfMassY="295E-9"
centreOfMassZ="2.20033202361888E-9"
orientationX="0.0"
orientationY="0.0"
orientationZ="0.0"
orientationAngle="0.0">
</Entity>


<Entity class="xmlobjects.XMLEntity"
id="anchor_4"
templateId="anchor"
centreOfMassX="50.0414739378927E-9"
centreOfMassY="295E-9"
centreOfMassZ="45.4140714033031E-9"
orientationX="0.0"
orientationY="0.0"
orientationZ="0.0"
orientationAngle="0.0">
</Entity>


<Entity class="xmlobjects.XMLEntity"
id="anchor_5"
templateId="anchor"
centreOfMassX="141.141676401555E-9"
centreOfMassY="295E-9"
centreOfMassZ="0.04880701800454E-9"
orientationX="0.0"
orientationY="0.0"
orientationZ="0.0"
orientationAngle="0.0">
</Entity>


<Entity class="xmlobjects.XMLEntity"
id="anchor_6"
templateId="anchor"
centreOfMassX="-74.8625145973115E-9"
centreOfMassY="295E-9"
centreOfMassZ="19.9569742231941E-9"
orientationX="0.0"
orientationY="0.0"
orientationZ="0.0"
orientationAngle="0.0">
</Entity>


<Entity class="xmlobjects.XMLEntity"
id="anchor_7"
templateId="anchor"
centreOfMassX="12.5959742125796E-9"
centreOfMassY="295E-9"
centreOfMassZ="40.3513807946044E-9"
orientationX="0.0"
orientationY="0.0"
orientationZ="0.0"
orientationAngle="0.0">
</Entity>


<Entity class="xmlobjects.XMLEntity"
id="anchor_8"
templateId="anchor"
centreOfMassX="31.4166757517318E-9"
centreOfMassY="295E-9"
centreOfMassZ="-41.3786895777244E-9"
orientationX="0.0"
orientationY="0.0"
orientationZ="0.0"
orientationAngle="0.0">
</Entity>


<Entity class="xmlobjects.XMLEntity"
id="anchor_9"
templateId="anchor"
centreOfMassX="-30.0221662965622E-9"
centreOfMassY="295E-9"
centreOfMassZ="-57.6258412700919E-9"
orientationX="0.0"
orientationY="0.0"
orientationZ="0.0"
orientationAngle="0.0">
</Entity>


<Entity class="xmlobjects.XMLEntity"
id="anchor_10"
templateId="anchor"
centreOfMassX="111.633689167794E-9"
centreOfMassY="295E-9"
centreOfMassZ="-54.674037022618E-9"
orientationX="0.0"
orientationY="0.0"
orientationZ="0.0"
orientationAngle="0.0">
</Entity>


<Entity class="xmlobjects.XMLEntity"
id="anchor_11"
templateId="anchor"
centreOfMassX="-8.61938635793122E-9"
centreOfMassY="295E-9"
centreOfMassZ="-136.475324902419E-9"
orientationX="0.0"
orientationY="0.0"
orientationZ="0.0"
orientationAngle="0.0">
</Entity>


<Entity class="xmlobjects.XMLEntity"
id="anchor_12"
templateId="anchor"
centreOfMassX="60.2058389835442E-9"
centreOfMassY="295E-9"
centreOfMassZ="130.697046363011E-9"
orientationX="0.0"
orientationY="0.0"
orientationZ="0.0"
orientationAngle="0.0">
</Entity>


<Entity class="xmlobjects.XMLEntity"
id="anchor_13"
templateId="anchor"
centreOfMassX="101.113659583631E-9"
centreOfMassY="295E-9"
centreOfMassZ="-39.7594004822685E-9"
orientationX="0.0"
orientationY="0.0"
orientationZ="0.0"
orientationAngle="0.0">
</Entity>


<Entity class="xmlobjects.XMLEntity"
id="anchor_14"
templateId="anchor"
centreOfMassX="18.8131662884726E-9"
centreOfMassY="295E-9"
centreOfMassZ="-124.747390195337E-9"
orientationX="0.0"
orientationY="0.0"
orientationZ="0.0"
orientationAngle="0.0">
</Entity>


<Entity class="xmlobjects.XMLEntity"
id="anchor_15"
templateId="anchor"
centreOfMassX="39.7627617312016E-9"
centreOfMassY="295E-9"
centreOfMassZ="29.9845856860938E-9"
orientationX="0.0"
orientationY="0.0"
orientationZ="0.0"
orientationAngle="0.0">
</Entity>


<Entity class="xmlobjects.XMLEntity"
id="anchor_16"
templateId="anchor"
centreOfMassX="118.326236115553E-9"
centreOfMassY="295E-9"
centreOfMassZ="-70.3739279450764E-9"
orientationX="0.0"
orientationY="0.0"
orientationZ="0.0"
orientationAngle="0.0">
</Entity>


<Entity class="xmlobjects.XMLEntity"
id="anchor_17"
templateId="anchor"
centreOfMassX="75.6865125472653E-9"
centreOfMassY="295E-9"
centreOfMassZ="17.7703827618354E-9"
orientationX="0.0"
orientationY="0.0"
orientationZ="0.0"
orientationAngle="0.0">
</Entity>


<Entity class="xmlobjects.XMLEntity"
id="anchor_18"
templateId="anchor"
centreOfMassX="-48.6647591373806E-9"
centreOfMassY="295E-9"
centreOfMassZ="-134.015436216102E-9"
orientationX="0.0"
orientationY="0.0"
orientationZ="0.0"
orientationAngle="0.0">
</Entity>


<Entity class="xmlobjects.XMLEntity"
id="anchor_19"
templateId="anchor"
centreOfMassX="-45.5501638907132E-9"
centreOfMassY="295E-9"
centreOfMassZ="84.176104762167E-9"
orientationX="0.0"
orientationY="0.0"
orientationZ="0.0"
orientationAngle="0.0">
</Entity>


<Entity class="xmlobjects.XMLEntity"
id="anchor_20"
templateId="anchor"
centreOfMassX="65.5878999181303E-9"
centreOfMassY="295E-9"
centreOfMassZ="-79.2036853777522E-9"
orientationX="0.0"
orientationY="0.0"
orientationZ="0.0"
orientationAngle="0.0">
</Entity>


<Entity class="xmlobjects.XMLEntity"
id="anchor_21"
templateId="anchor"
centreOfMassX="-51.5988870153404E-9"
centreOfMassY="295E-9"
centreOfMassZ="-77.4910138475282E-9"
orientationX="0.0"
orientationY="0.0"
orientationZ="0.0"
orientationAngle="0.0">
</Entity>


<Entity class="xmlobjects.XMLEntity"
id="anchor_22"
templateId="anchor"
centreOfMassX="-135.750276996061E-9"
centreOfMassY="295E-9"
centreOfMassZ="-30.3730496549735E-9"
orientationX="0.0"
orientationY="0.0"
orientationZ="0.0"
orientationAngle="0.0">
</Entity>


<Entity class="xmlobjects.XMLEntity"
id="anchor_23"
templateId="anchor"
centreOfMassX="-74.5046948901555E-9"
centreOfMassY="295E-9"
centreOfMassZ="-15.59277152392E-9"
orientationX="0.0"
orientationY="0.0"
orientationZ="0.0"
orientationAngle="0.0">
</Entity>


<Entity class="xmlobjects.XMLEntity"
id="anchor_24"
templateId="anchor"
centreOfMassX="2.9173126030823E-9"
centreOfMassY="295E-9"
centreOfMassZ="90.6958838025532E-9"
orientationX="0.0"
orientationY="0.0"
orientationZ="0.0"
orientationAngle="0.0">
</Entity>


<Entity class="xmlobjects.XMLEntity"
id="anchor_25"
templateId="anchor"
centreOfMassX="38.4786182660034E-9"
centreOfMassY="295E-9"
centreOfMassZ="-87.5187214343316E-9"
orientationX="0.0"
orientationY="0.0"
orientationZ="0.0"
orientationAngle="0.0">
</Entity>


<Entity class="xmlobjects.XMLEntity"
id="anchor_26"
templateId="anchor"
centreOfMassX="70.4960322557769E-9"
centreOfMassY="295E-9"
centreOfMassZ="-2.73198692582036E-9"
orientationX="0.0"
orientationY="0.0"
orientationZ="0.0"
orientationAngle="0.0">
</Entity>


<Entity class="xmlobjects.XMLEntity"
id="anchor_27"
templateId="anchor"
centreOfMassX="-128.378570823245E-9"
centreOfMassY="295E-9"
centreOfMassZ="55.4826465072486E-9"
orientationX="0.0"
orientationY="0.0"
orientationZ="0.0"
orientationAngle="0.0">
</Entity>


<Entity class="xmlobjects.XMLEntity"
id="anchor_28"
templateId="anchor"
centreOfMassX="104.923776425325E-9"
centreOfMassY="295E-9"
centreOfMassZ="-86.0479854678951E-9"
orientationX="0.0"
orientationY="0.0"
orientationZ="0.0"
orientationAngle="0.0">
</Entity>


<Entity class="xmlobjects.XMLEntity"
id="anchor_29"
templateId="anchor"
centreOfMassX="-54.1112929687829E-9"
centreOfMassY="295E-9"
centreOfMassZ="11.8159607232359E-9"
orientationX="0.0"
orientationY="0.0"
orientationZ="0.0"
orientationAngle="0.0">
</Entity>


<Entity class="xmlobjects.XMLEntity"
id="anchor_30"
templateId="anchor"
centreOfMassX="22.8028927745112E-9"
centreOfMassY="295E-9"
centreOfMassZ="-140.357978248565E-9"
orientationX="0.0"
orientationY="0.0"
orientationZ="0.0"
orientationAngle="0.0">
</Entity>


<Entity class="xmlobjects.XMLEntity"
id="anchor_31"
templateId="anchor"
centreOfMassX="-1.22602126239017E-9"
centreOfMassY="295E-9"
centreOfMassZ="-48.545733610201E-9"
orientationX="0.0"
orientationY="0.0"
orientationZ="0.0"
orientationAngle="0.0">
</Entity>


<Entity class="xmlobjects.XMLEntity"
id="anchor_32"
templateId="anchor"
centreOfMassX="1.62765440747317E-9"
centreOfMassY="295E-9"
centreOfMassZ="-26.5670308896462E-9"
orientationX="0.0"
orientationY="0.0"
orientationZ="0.0"
orientationAngle="0.0">
</Entity>


<Entity class="xmlobjects.XMLEntity"
id="anchor_33"
templateId="anchor"
centreOfMassX="29.2051283217942E-9"
centreOfMassY="295E-9"
centreOfMassZ="94.0732723612157E-9"
orientationX="0.0"
orientationY="0.0"
orientationZ="0.0"
orientationAngle="0.0">
</Entity>


<Entity class="xmlobjects.XMLEntity"
id="anchor_34"
templateId="anchor"
centreOfMassX="-98.2407012111185E-9"
centreOfMassY="295E-9"
centreOfMassZ="14.4005413326549E-9"
orientationX="0.0"
orientationY="0.0"
orientationZ="0.0"
orientationAngle="0.0">
</Entity>


<Entity class="xmlobjects.XMLEntity"
id="anchor_35"
templateId="anchor"
centreOfMassX="-12.6318106366549E-9"
centreOfMassY="295E-9"
centreOfMassZ="131.119340998358E-9"
orientationX="0.0"
orientationY="0.0"
orientationZ="0.0"
orientationAngle="0.0">
</Entity>


<Entity class="xmlobjects.XMLEntity"
id="anchor_36"
templateId="anchor"
centreOfMassX="-123.518908303434E-9"
centreOfMassY="295E-9"
centreOfMassZ="27.1919630861475E-9"
orientationX="0.0"
orientationY="0.0"
orientationZ="0.0"
orientationAngle="0.0">
</Entity>


<Entity class="xmlobjects.XMLEntity"
id="anchor_37"
templateId="anchor"
centreOfMassX="-77.245044058606E-9"
centreOfMassY="295E-9"
centreOfMassZ="111.747400125911E-9"
orientationX="0.0"
orientationY="0.0"
orientationZ="0.0"
orientationAngle="0.0">
</Entity>


<Entity class="xmlobjects.XMLEntity"
id="anchor_38"
templateId="anchor"
centreOfMassX="-144.799257857993E-9"
centreOfMassY="295E-9"
centreOfMassZ="35.5848515523409E-9"
orientationX="0.0"
orientationY="0.0"
orientationZ="0.0"
orientationAngle="0.0">
</Entity>


<Entity class="xmlobjects.XMLEntity"
id="anchor_39"
templateId="anchor"
centreOfMassX="113.353939681537E-9"
centreOfMassY="295E-9"
centreOfMassZ="15.6118908816718E-9"
orientationX="0.0"
orientationY="0.0"
orientationZ="0.0"
orientationAngle="0.0">
</Entity>


<Entity class="xmlobjects.XMLEntity"
id="anchor_40"
templateId="anchor"
centreOfMassX="-52.5747095464031E-9"
centreOfMassY="295E-9"
centreOfMassZ="29.6233052915169E-9"
orientationX="0.0"
orientationY="0.0"
orientationZ="0.0"
orientationAngle="0.0">
</Entity>


<Entity class="xmlobjects.XMLEntity"
id="anchor_41"
templateId="anchor"
centreOfMassX="-14.0795348916989E-9"
centreOfMassY="295E-9"
centreOfMassZ="29.3175107611361E-9"
orientationX="0.0"
orientationY="0.0"
orientationZ="0.0"
orientationAngle="0.0">
</Entity>


<Entity class="xmlobjects.XMLEntity"
id="anchor_42"
templateId="anchor"
centreOfMassX="-109.15256089434E-9"
centreOfMassY="295E-9"
centreOfMassZ="-79.9232151835266E-9"
orientationX="0.0"
orientationY="0.0"
orientationZ="0.0"
orientationAngle="0.0">
</Entity>


<Entity class="xmlobjects.XMLEntity"
id="anchor_43"
templateId="anchor"
centreOfMassX="48.6046321354861E-9"
centreOfMassY="295E-9"
centreOfMassZ="-4.01647505461401E-9"
orientationX="0.0"
orientationY="0.0"
orientationZ="0.0"
orientationAngle="0.0">
</Entity>


<Entity class="xmlobjects.XMLEntity"
id="anchor_44"
templateId="anchor"
centreOfMassX="13.3061192115821E-9"
centreOfMassY="295E-9"
centreOfMassZ="68.8860376205219E-9"
orientationX="0.0"
orientationY="0.0"
orientationZ="0.0"
orientationAngle="0.0">
</Entity>


<Entity class="xmlobjects.XMLEntity"
id="anchor_45"
templateId="anchor"
centreOfMassX="123.589671494515E-9"
centreOfMassY="295E-9"
centreOfMassZ="65.8081814372023E-9"
orientationX="0.0"
orientationY="0.0"
orientationZ="0.0"
orientationAngle="0.0">
</Entity>


<Entity class="xmlobjects.XMLEntity"
id="anchor_46"
templateId="anchor"
centreOfMassX="-12.4114703140264E-9"
centreOfMassY="295E-9"
centreOfMassZ="49.4498346757469E-9"
orientationX="0.0"
orientationY="0.0"
orientationZ="0.0"
orientationAngle="0.0">
</Entity>


<Entity class="xmlobjects.XMLEntity"
id="anchor_47"
templateId="anchor"
centreOfMassX="39.73629274418E-9"
centreOfMassY="295E-9"
centreOfMassZ="78.5615702620268E-9"
orientationX="0.0"
orientationY="0.0"
orientationZ="0.0"
orientationAngle="0.0">
</Entity>


<Entity class="xmlobjects.XMLEntity"
id="anchor_48"
templateId="anchor"
centreOfMassX="-89.8855718651862E-9"
centreOfMassY="295E-9"
centreOfMassZ="-112.292151967706E-9"
orientationX="0.0"
orientationY="0.0"
orientationZ="0.0"
orientationAngle="0.0">
</Entity>


<Entity class="xmlobjects.XMLEntity"
id="anchor_49"
templateId="anchor"
centreOfMassX="5.946655172016E-9"
centreOfMassY="295E-9"
centreOfMassZ="-104.049137408012E-9"
orientationX="0.0"
orientationY="0.0"
orientationZ="0.0"
orientationAngle="0.0">
</Entity>

</list>
</neuroml>
