# Supplementary material for: Meredys, a multi-compartment reaction-diffusion simulator using multistate realistic molecular complexes
Source: BMC Syst Biol. 2010 Mar 16;4:24. doi: 10.1186/1752-0509-4-24 (PMC2848630; doi:10.1186/1752-0509-4-24)
Supplement: Additional file 2 — Movie of Meredys running. Short movie of a simulation run using Meredys. [file 1752-0509-4-24-S2.TGZ › nml/boundaries.nml]

<neuroml class="reader.XMLList">

<!-- See Lab book 3 page 2. -->

<list>
<!-- Boundaries -->

<boundary class="xmlobjects.XMLBoundary" id="top">
	<listOfBoundedDomains>
		<boundedDomain class="StringParameter" value="YMAX"/>
	</listOfBoundedDomains>
	<listOfBoundaryConditions>
		<boundaryCondition class="xmlobjects.XMLFAttributeValuePair" attribute="reflective" value="1.0"/>
	</listOfBoundaryConditions>
</boundary>

<boundary class="xmlobjects.XMLBoundary" id="wall">
        <listOfBoundedDomains>
                <boundedDomain class="StringParameter" value="VOLUME"/>
        </listOfBoundedDomains>
        <listOfBoundaryConditions>
                <boundaryCondition class="xmlobjects.XMLFAttributeValuePair" attribute="periodic" value="1.0"/>
        </listOfBoundaryConditions>
</boundary>

</list>
</neuroml>
