# Supplementary material for: Meredys, a multi-compartment reaction-diffusion simulator using multistate realistic molecular complexes
Source: BMC Syst Biol. 2010 Mar 16;4:24. doi: 10.1186/1752-0509-4-24 (PMC2848630; doi:10.1186/1752-0509-4-24)
Supplement: Additional file 2 — Movie of Meredys running. Short movie of a simulation run using Meredys. [file 1752-0509-4-24-S2.TGZ › nml/landscapes.nml]

<neuroml class="reader.XMLList">
	<list>

<!-- Landscapes -->

	<list class="xmlobjects.XMLLandscape" id="above" type="above membrane" viscosity = "0.001"/>
	<list class="xmlobjects.XMLLandscape" id="below" type="below membrane" viscosity = "0.001"/>
	<list class="xmlobjects.XMLLandscape" id="MEMBRANE" yposition="300e-9" type="membrane" viscosity = "0.951"/>
	<list class="xmlobjects.XMLLandscape" id="static" type="static" viscosity = "0.0"/>

	</list>   
</neuroml>
