# Supplementary material for: Meredys, a multi-compartment reaction-diffusion simulator using multistate realistic molecular complexes
Source: BMC Syst Biol. 2010 Mar 16;4:24. doi: 10.1186/1752-0509-4-24 (PMC2848630; doi:10.1186/1752-0509-4-24)
Supplement: Additional file 2 — Movie of Meredys running. Short movie of a simulation run using Meredys. [file 1752-0509-4-24-S2.TGZ › nml/ligand_position.nml]

<neuroml class="reader.XMLList">
	<list>
<Entity class="xmlobjects.XMLEntity"
id="lig_0         "
templateId="Entity_B"
centreOfMassX="-82.5065379410619E-9"
centreOfMassY="325E-9"
centreOfMassZ="-8.19135994884675E-9"
orientationX="0.0"
orientationY="1.0"
orientationZ="0.0"
orientationAngle="0.0">
<listOfFeatureStates>
<feature class="xmlobjects.XMLFeature" id="ligand" state="none"/>
</listOfFeatureStates>
</Entity>


<Entity class="xmlobjects.XMLEntity"
id="lig_1         "
templateId="Entity_B"
centreOfMassX="60.2670992700447E-9"
centreOfMassY="325E-9"
centreOfMassZ="-29.522514573864E-9"
orientationX="0.0"
orientationY="1.0"
orientationZ="0.0"
orientationAngle="0.0">
<listOfFeatureStates>
<feature class="xmlobjects.XMLFeature" id="ligand" state="none"/>
</listOfFeatureStates>
</Entity>


<Entity class="xmlobjects.XMLEntity"
id="lig_2         "
templateId="Entity_B"
centreOfMassX="11.7880926419046E-9"
centreOfMassY="325E-9"
centreOfMassZ="-89.681955769486E-9"
orientationX="0.0"
orientationY="1.0"
orientationZ="0.0"
orientationAngle="0.0">
<listOfFeatureStates>
<feature class="xmlobjects.XMLFeature" id="ligand" state="none"/>
</listOfFeatureStates>
</Entity>


<Entity class="xmlobjects.XMLEntity"
id="lig_3         "
templateId="Entity_B"
centreOfMassX="-56.2338869400072E-9"
centreOfMassY="325E-9"
centreOfMassZ="88.2781343887795E-9"
orientationX="0.0"
orientationY="1.0"
orientationZ="0.0"
orientationAngle="0.0">
<listOfFeatureStates>
<feature class="xmlobjects.XMLFeature" id="ligand" state="none"/>
</listOfFeatureStates>
</Entity>


<Entity class="xmlobjects.XMLEntity"
id="lig_4         "
templateId="Entity_B"
centreOfMassX="45.0894839813134E-9"
centreOfMassY="325E-9"
centreOfMassZ="-24.0707451325079E-9"
orientationX="0.0"
orientationY="1.0"
orientationZ="0.0"
orientationAngle="0.0">
<listOfFeatureStates>
<feature class="xmlobjects.XMLFeature" id="ligand" state="none"/>
</listOfFeatureStates>
</Entity>


<Entity class="xmlobjects.XMLEntity"
id="lig_5         "
templateId="Entity_B"
centreOfMassX="-26.7823623976413E-9"
centreOfMassY="325E-9"
centreOfMassZ="13.2021188020242E-9"
orientationX="0.0"
orientationY="1.0"
orientationZ="0.0"
orientationAngle="0.0">
<listOfFeatureStates>
<feature class="xmlobjects.XMLFeature" id="ligand" state="none"/>
</listOfFeatureStates>
</Entity>


<Entity class="xmlobjects.XMLEntity"
id="lig_6         "
templateId="Entity_B"
centreOfMassX="-66.1402385441598E-9"
centreOfMassY="325E-9"
centreOfMassZ="-78.4500344276623E-9"
orientationX="0.0"
orientationY="1.0"
orientationZ="0.0"
orientationAngle="0.0">
<listOfFeatureStates>
<feature class="xmlobjects.XMLFeature" id="ligand" state="none"/>
</listOfFeatureStates>
</Entity>


<Entity class="xmlobjects.XMLEntity"
id="lig_7         "
templateId="Entity_B"
centreOfMassX="81.1536720573434E-9"
centreOfMassY="325E-9"
centreOfMassZ="-62.3591810819734E-9"
orientationX="0.0"
orientationY="1.0"
orientationZ="0.0"
orientationAngle="0.0">
<listOfFeatureStates>
<feature class="xmlobjects.XMLFeature" id="ligand" state="none"/>
</listOfFeatureStates>
</Entity>


<Entity class="xmlobjects.XMLEntity"
id="lig_8         "
templateId="Entity_B"
centreOfMassX="15.2368859755979E-9"
centreOfMassY="325E-9"
centreOfMassZ="-51.0141384253933E-9"
orientationX="0.0"
orientationY="1.0"
orientationZ="0.0"
orientationAngle="0.0">
<listOfFeatureStates>
<feature class="xmlobjects.XMLFeature" id="ligand" state="none"/>
</listOfFeatureStates>
</Entity>


<Entity class="xmlobjects.XMLEntity"
id="lig_9         "
templateId="Entity_B"
centreOfMassX="55.1703092105535E-9"
centreOfMassY="325E-9"
centreOfMassZ="-64.7148640926558E-9"
orientationX="0.0"
orientationY="1.0"
orientationZ="0.0"
orientationAngle="0.0">
<listOfFeatureStates>
<feature class="xmlobjects.XMLFeature" id="ligand" state="none"/>
</listOfFeatureStates>
</Entity>


<Entity class="xmlobjects.XMLEntity"
id="lig_10        "
templateId="Entity_B"
centreOfMassX="21.9705762509157E-9"
centreOfMassY="325E-9"
centreOfMassZ="-52.0393001388416E-9"
orientationX="0.0"
orientationY="1.0"
orientationZ="0.0"
orientationAngle="0.0">
<listOfFeatureStates>
<feature class="xmlobjects.XMLFeature" id="ligand" state="none"/>
</listOfFeatureStates>
</Entity>


<Entity class="xmlobjects.XMLEntity"
id="lig_11        "
templateId="Entity_B"
centreOfMassX="-88.8159807334001E-9"
centreOfMassY="325E-9"
centreOfMassZ="13.1937471232474E-9"
orientationX="0.0"
orientationY="1.0"
orientationZ="0.0"
orientationAngle="0.0">
<listOfFeatureStates>
<feature class="xmlobjects.XMLFeature" id="ligand" state="none"/>
</listOfFeatureStates>
</Entity>


<Entity class="xmlobjects.XMLEntity"
id="lig_12        "
templateId="Entity_B"
centreOfMassX="77.8795562321102E-9"
centreOfMassY="325E-9"
centreOfMassZ="-28.7412239322873E-9"
orientationX="0.0"
orientationY="1.0"
orientationZ="0.0"
orientationAngle="0.0">
<listOfFeatureStates>
<feature class="xmlobjects.XMLFeature" id="ligand" state="none"/>
</listOfFeatureStates>
</Entity>


<Entity class="xmlobjects.XMLEntity"
id="lig_13        "
templateId="Entity_B"
centreOfMassX="70.3945143411866E-9"
centreOfMassY="325E-9"
centreOfMassZ="16.8970596010668E-9"
orientationX="0.0"
orientationY="1.0"
orientationZ="0.0"
orientationAngle="0.0">
<listOfFeatureStates>
<feature class="xmlobjects.XMLFeature" id="ligand" state="none"/>
</listOfFeatureStates>
</Entity>


<Entity class="xmlobjects.XMLEntity"
id="lig_14        "
templateId="Entity_B"
centreOfMassX="-19.2786359745113E-9"
centreOfMassY="325E-9"
centreOfMassZ="71.8781877385291E-9"
orientationX="0.0"
orientationY="1.0"
orientationZ="0.0"
orientationAngle="0.0">
<listOfFeatureStates>
<feature class="xmlobjects.XMLFeature" id="ligand" state="none"/>
</listOfFeatureStates>
</Entity>


<Entity class="xmlobjects.XMLEntity"
id="lig_15        "
templateId="Entity_B"
centreOfMassX="35.0989471078042E-9"
centreOfMassY="325E-9"
centreOfMassZ="-48.8515153970617E-9"
orientationX="0.0"
orientationY="1.0"
orientationZ="0.0"
orientationAngle="0.0">
<listOfFeatureStates>
<feature class="xmlobjects.XMLFeature" id="ligand" state="none"/>
</listOfFeatureStates>
</Entity>


<Entity class="xmlobjects.XMLEntity"
id="lig_16        "
templateId="Entity_B"
centreOfMassX="83.2426828339823E-9"
centreOfMassY="325E-9"
centreOfMassZ="-87.8303164263463E-9"
orientationX="0.0"
orientationY="1.0"
orientationZ="0.0"
orientationAngle="0.0">
<listOfFeatureStates>
<feature class="xmlobjects.XMLFeature" id="ligand" state="none"/>
</listOfFeatureStates>
</Entity>


<Entity class="xmlobjects.XMLEntity"
id="lig_17        "
templateId="Entity_B"
centreOfMassX="-70.0276949126263E-9"
centreOfMassY="325E-9"
centreOfMassZ="69.1373690310071E-9"
orientationX="0.0"
orientationY="1.0"
orientationZ="0.0"
orientationAngle="0.0">
<listOfFeatureStates>
<feature class="xmlobjects.XMLFeature" id="ligand" state="none"/>
</listOfFeatureStates>
</Entity>


<Entity class="xmlobjects.XMLEntity"
id="lig_18        "
templateId="Entity_B"
centreOfMassX="-68.9839396453979E-9"
centreOfMassY="325E-9"
centreOfMassZ="45.1660671161878E-9"
orientationX="0.0"
orientationY="1.0"
orientationZ="0.0"
orientationAngle="0.0">
<listOfFeatureStates>
<feature class="xmlobjects.XMLFeature" id="ligand" state="none"/>
</listOfFeatureStates>
</Entity>


<Entity class="xmlobjects.XMLEntity"
id="lig_19        "
templateId="Entity_B"
centreOfMassX="-36.5519576329701E-9"
centreOfMassY="325E-9"
centreOfMassZ="26.4045094979683E-9"
orientationX="0.0"
orientationY="1.0"
orientationZ="0.0"
orientationAngle="0.0">
<listOfFeatureStates>
<feature class="xmlobjects.XMLFeature" id="ligand" state="none"/>
</listOfFeatureStates>
</Entity>


<Entity class="xmlobjects.XMLEntity"
id="lig_20        "
templateId="Entity_B"
centreOfMassX="-13.2156231606802E-9"
centreOfMassY="325E-9"
centreOfMassZ="0.169382243163909E-9"
orientationX="0.0"
orientationY="1.0"
orientationZ="0.0"
orientationAngle="0.0">
<listOfFeatureStates>
<feature class="xmlobjects.XMLFeature" id="ligand" state="none"/>
</listOfFeatureStates>
</Entity>


<Entity class="xmlobjects.XMLEntity"
id="lig_21        "
templateId="Entity_B"
centreOfMassX="-33.3761006522807E-9"
centreOfMassY="325E-9"
centreOfMassZ="-11.3788269872309E-9"
orientationX="0.0"
orientationY="1.0"
orientationZ="0.0"
orientationAngle="0.0">
<listOfFeatureStates>
<feature class="xmlobjects.XMLFeature" id="ligand" state="none"/>
</listOfFeatureStates>
</Entity>


<Entity class="xmlobjects.XMLEntity"
id="lig_22        "
templateId="Entity_B"
centreOfMassX="28.806409941017E-9"
centreOfMassY="325E-9"
centreOfMassZ="36.458228062875E-9"
orientationX="0.0"
orientationY="1.0"
orientationZ="0.0"
orientationAngle="0.0">
<listOfFeatureStates>
<feature class="xmlobjects.XMLFeature" id="ligand" state="none"/>
</listOfFeatureStates>
</Entity>


<Entity class="xmlobjects.XMLEntity"
id="lig_23        "
templateId="Entity_B"
centreOfMassX="49.4656546993809E-9"
centreOfMassY="325E-9"
centreOfMassZ="56.3879858613687E-9"
orientationX="0.0"
orientationY="1.0"
orientationZ="0.0"
orientationAngle="0.0">
<listOfFeatureStates>
<feature class="xmlobjects.XMLFeature" id="ligand" state="none"/>
</listOfFeatureStates>
</Entity>


<Entity class="xmlobjects.XMLEntity"
id="lig_24        "
templateId="Entity_B"
centreOfMassX="-32.4332672281894E-9"
centreOfMassY="325E-9"
centreOfMassZ="86.8188136388818E-9"
orientationX="0.0"
orientationY="1.0"
orientationZ="0.0"
orientationAngle="0.0">
<listOfFeatureStates>
<feature class="xmlobjects.XMLFeature" id="ligand" state="none"/>
</listOfFeatureStates>
</Entity>


<Entity class="xmlobjects.XMLEntity"
id="lig_25        "
templateId="Entity_B"
centreOfMassX="32.3338882972106E-9"
centreOfMassY="325E-9"
centreOfMassZ="-62.8245394123552E-9"
orientationX="0.0"
orientationY="1.0"
orientationZ="0.0"
orientationAngle="0.0">
<listOfFeatureStates>
<feature class="xmlobjects.XMLFeature" id="ligand" state="none"/>
</listOfFeatureStates>
</Entity>


<Entity class="xmlobjects.XMLEntity"
id="lig_26        "
templateId="Entity_B"
centreOfMassX="67.6848765473492E-9"
centreOfMassY="325E-9"
centreOfMassZ="35.4165496064351E-9"
orientationX="0.0"
orientationY="1.0"
orientationZ="0.0"
orientationAngle="0.0">
<listOfFeatureStates>
<feature class="xmlobjects.XMLFeature" id="ligand" state="none"/>
</listOfFeatureStates>
</Entity>


<Entity class="xmlobjects.XMLEntity"
id="lig_27        "
templateId="Entity_B"
centreOfMassX="-22.0741342271413E-9"
centreOfMassY="325E-9"
centreOfMassZ="11.6703412578583E-9"
orientationX="0.0"
orientationY="1.0"
orientationZ="0.0"
orientationAngle="0.0">
<listOfFeatureStates>
<feature class="xmlobjects.XMLFeature" id="ligand" state="none"/>
</listOfFeatureStates>
</Entity>


<Entity class="xmlobjects.XMLEntity"
id="lig_28        "
templateId="Entity_B"
centreOfMassX="-4.50140297240743E-9"
centreOfMassY="325E-9"
centreOfMassZ="-40.9516345293207E-9"
orientationX="0.0"
orientationY="1.0"
orientationZ="0.0"
orientationAngle="0.0">
<listOfFeatureStates>
<feature class="xmlobjects.XMLFeature" id="ligand" state="none"/>
</listOfFeatureStates>
</Entity>


<Entity class="xmlobjects.XMLEntity"
id="lig_29        "
templateId="Entity_B"
centreOfMassX="79.0790406903866E-9"
centreOfMassY="325E-9"
centreOfMassZ="-43.3691093264683E-9"
orientationX="0.0"
orientationY="1.0"
orientationZ="0.0"
orientationAngle="0.0">
<listOfFeatureStates>
<feature class="xmlobjects.XMLFeature" id="ligand" state="none"/>
</listOfFeatureStates>
</Entity>


<Entity class="xmlobjects.XMLEntity"
id="lig_30        "
templateId="Entity_B"
centreOfMassX="7.23311094212171E-9"
centreOfMassY="325E-9"
centreOfMassZ="26.6003194277633E-9"
orientationX="0.0"
orientationY="1.0"
orientationZ="0.0"
orientationAngle="0.0">
<listOfFeatureStates>
<feature class="xmlobjects.XMLFeature" id="ligand" state="none"/>
</listOfFeatureStates>
</Entity>


<Entity class="xmlobjects.XMLEntity"
id="lig_31        "
templateId="Entity_B"
centreOfMassX="12.5595654984118E-9"
centreOfMassY="325E-9"
centreOfMassZ="1.72175113216767E-9"
orientationX="0.0"
orientationY="1.0"
orientationZ="0.0"
orientationAngle="0.0">
<listOfFeatureStates>
<feature class="xmlobjects.XMLFeature" id="ligand" state="none"/>
</listOfFeatureStates>
</Entity>


<Entity class="xmlobjects.XMLEntity"
id="lig_32        "
templateId="Entity_B"
centreOfMassX="-53.4062790438059E-9"
centreOfMassY="325E-9"
centreOfMassZ="-74.0562868201329E-9"
orientationX="0.0"
orientationY="1.0"
orientationZ="0.0"
orientationAngle="0.0">
<listOfFeatureStates>
<feature class="xmlobjects.XMLFeature" id="ligand" state="none"/>
</listOfFeatureStates>
</Entity>


<Entity class="xmlobjects.XMLEntity"
id="lig_33        "
templateId="Entity_B"
centreOfMassX="-39.4437364329045E-9"
centreOfMassY="325E-9"
centreOfMassZ="36.8396139729295E-9"
orientationX="0.0"
orientationY="1.0"
orientationZ="0.0"
orientationAngle="0.0">
<listOfFeatureStates>
<feature class="xmlobjects.XMLFeature" id="ligand" state="none"/>
</listOfFeatureStates>
</Entity>


<Entity class="xmlobjects.XMLEntity"
id="lig_34        "
templateId="Entity_B"
centreOfMassX="46.7872317425461E-9"
centreOfMassY="325E-9"
centreOfMassZ="30.7116186731602E-9"
orientationX="0.0"
orientationY="1.0"
orientationZ="0.0"
orientationAngle="0.0">
<listOfFeatureStates>
<feature class="xmlobjects.XMLFeature" id="ligand" state="none"/>
</listOfFeatureStates>
</Entity>


<Entity class="xmlobjects.XMLEntity"
id="lig_35        "
templateId="Entity_B"
centreOfMassX="19.2778980414788E-9"
centreOfMassY="325E-9"
centreOfMassZ="-22.3883362647753E-9"
orientationX="0.0"
orientationY="1.0"
orientationZ="0.0"
orientationAngle="0.0">
<listOfFeatureStates>
<feature class="xmlobjects.XMLFeature" id="ligand" state="none"/>
</listOfFeatureStates>
</Entity>


<Entity class="xmlobjects.XMLEntity"
id="lig_36        "
templateId="Entity_B"
centreOfMassX="2.20438162335888E-9"
centreOfMassY="325E-9"
centreOfMassZ="9.39474822384E-9"
orientationX="0.0"
orientationY="1.0"
orientationZ="0.0"
orientationAngle="0.0">
<listOfFeatureStates>
<feature class="xmlobjects.XMLFeature" id="ligand" state="none"/>
</listOfFeatureStates>
</Entity>


<Entity class="xmlobjects.XMLEntity"
id="lig_37        "
templateId="Entity_B"
centreOfMassX="28.531935181152E-9"
centreOfMassY="325E-9"
centreOfMassZ="78.8191515520801E-9"
orientationX="0.0"
orientationY="1.0"
orientationZ="0.0"
orientationAngle="0.0">
<listOfFeatureStates>
<feature class="xmlobjects.XMLFeature" id="ligand" state="none"/>
</listOfFeatureStates>
</Entity>


<Entity class="xmlobjects.XMLEntity"
id="lig_38        "
templateId="Entity_B"
centreOfMassX="-54.8399197131558E-9"
centreOfMassY="325E-9"
centreOfMassZ="16.7817353616581E-9"
orientationX="0.0"
orientationY="1.0"
orientationZ="0.0"
orientationAngle="0.0">
<listOfFeatureStates>
<feature class="xmlobjects.XMLFeature" id="ligand" state="none"/>
</listOfFeatureStates>
</Entity>


<Entity class="xmlobjects.XMLEntity"
id="lig_39        "
templateId="Entity_B"
centreOfMassX="-75.2685034396615E-9"
centreOfMassY="325E-9"
centreOfMassZ="12.5505306472643E-9"
orientationX="0.0"
orientationY="1.0"
orientationZ="0.0"
orientationAngle="0.0">
<listOfFeatureStates>
<feature class="xmlobjects.XMLFeature" id="ligand" state="none"/>
</listOfFeatureStates>
</Entity>


<Entity class="xmlobjects.XMLEntity"
id="lig_40        "
templateId="Entity_B"
centreOfMassX="-41.8680404864318E-9"
centreOfMassY="325E-9"
centreOfMassZ="81.5574221627236E-9"
orientationX="0.0"
orientationY="1.0"
orientationZ="0.0"
orientationAngle="0.0">
<listOfFeatureStates>
<feature class="xmlobjects.XMLFeature" id="ligand" state="none"/>
</listOfFeatureStates>
</Entity>


<Entity class="xmlobjects.XMLEntity"
id="lig_41        "
templateId="Entity_B"
centreOfMassX="-48.7185177777921E-9"
centreOfMassY="325E-9"
centreOfMassZ="54.3168857553123E-9"
orientationX="0.0"
orientationY="1.0"
orientationZ="0.0"
orientationAngle="0.0">
<listOfFeatureStates>
<feature class="xmlobjects.XMLFeature" id="ligand" state="none"/>
</listOfFeatureStates>
</Entity>


<Entity class="xmlobjects.XMLEntity"
id="lig_42        "
templateId="Entity_B"
centreOfMassX="-29.135483081076E-9"
centreOfMassY="325E-9"
centreOfMassZ="15.2894511138797E-9"
orientationX="0.0"
orientationY="1.0"
orientationZ="0.0"
orientationAngle="0.0">
<listOfFeatureStates>
<feature class="xmlobjects.XMLFeature" id="ligand" state="none"/>
</listOfFeatureStates>
</Entity>


<Entity class="xmlobjects.XMLEntity"
id="lig_43        "
templateId="Entity_B"
centreOfMassX="80.1450818665784E-9"
centreOfMassY="325E-9"
centreOfMassZ="25.8739391869237E-9"
orientationX="0.0"
orientationY="1.0"
orientationZ="0.0"
orientationAngle="0.0">
<listOfFeatureStates>
<feature class="xmlobjects.XMLFeature" id="ligand" state="none"/>
</listOfFeatureStates>
</Entity>


<Entity class="xmlobjects.XMLEntity"
id="lig_44        "
templateId="Entity_B"
centreOfMassX="72.5823686800732E-9"
centreOfMassY="325E-9"
centreOfMassZ="-23.6833831004139E-9"
orientationX="0.0"
orientationY="1.0"
orientationZ="0.0"
orientationAngle="0.0">
<listOfFeatureStates>
<feature class="xmlobjects.XMLFeature" id="ligand" state="none"/>
</listOfFeatureStates>
</Entity>


<Entity class="xmlobjects.XMLEntity"
id="lig_45        "
templateId="Entity_B"
centreOfMassX="-46.439270348852E-9"
centreOfMassY="325E-9"
centreOfMassZ="-1.89074963134587E-9"
orientationX="0.0"
orientationY="1.0"
orientationZ="0.0"
orientationAngle="0.0">
<listOfFeatureStates>
<feature class="xmlobjects.XMLFeature" id="ligand" state="none"/>
</listOfFeatureStates>
</Entity>


<Entity class="xmlobjects.XMLEntity"
id="lig_46        "
templateId="Entity_B"
centreOfMassX="74.5107323182211E-9"
centreOfMassY="325E-9"
centreOfMassZ="-30.7471728210075E-9"
orientationX="0.0"
orientationY="1.0"
orientationZ="0.0"
orientationAngle="0.0">
<listOfFeatureStates>
<feature class="xmlobjects.XMLFeature" id="ligand" state="none"/>
</listOfFeatureStates>
</Entity>


<Entity class="xmlobjects.XMLEntity"
id="lig_47        "
templateId="Entity_B"
centreOfMassX="58.9021564529963E-9"
centreOfMassY="325E-9"
centreOfMassZ="-33.5976257546123E-9"
orientationX="0.0"
orientationY="1.0"
orientationZ="0.0"
orientationAngle="0.0">
<listOfFeatureStates>
<feature class="xmlobjects.XMLFeature" id="ligand" state="none"/>
</listOfFeatureStates>
</Entity>


<Entity class="xmlobjects.XMLEntity"
id="lig_48        "
templateId="Entity_B"
centreOfMassX="78.1256411002489E-9"
centreOfMassY="325E-9"
centreOfMassZ="16.8014326757765E-9"
orientationX="0.0"
orientationY="1.0"
orientationZ="0.0"
orientationAngle="0.0">
<listOfFeatureStates>
<feature class="xmlobjects.XMLFeature" id="ligand" state="none"/>
</listOfFeatureStates>
</Entity>


<Entity class="xmlobjects.XMLEntity"
id="lig_49        "
templateId="Entity_B"
centreOfMassX="87.6482077193233E-9"
centreOfMassY="325E-9"
centreOfMassZ="-20.0057618032245E-9"
orientationX="0.0"
orientationY="1.0"
orientationZ="0.0"
orientationAngle="0.0">
<listOfFeatureStates>
<feature class="xmlobjects.XMLFeature" id="ligand" state="none"/>
</listOfFeatureStates>
</Entity>


<Entity class="xmlobjects.XMLEntity"
id="lig_50        "
templateId="Entity_B"
centreOfMassX="-54.695546242481E-9"
centreOfMassY="325E-9"
centreOfMassZ="8.01189698632214E-9"
orientationX="0.0"
orientationY="1.0"
orientationZ="0.0"
orientationAngle="0.0">
<listOfFeatureStates>
<feature class="xmlobjects.XMLFeature" id="ligand" state="none"/>
</listOfFeatureStates>
</Entity>


<Entity class="xmlobjects.XMLEntity"
id="lig_51        "
templateId="Entity_B"
centreOfMassX="83.0146815842442E-9"
centreOfMassY="325E-9"
centreOfMassZ="27.0668683346439E-9"
orientationX="0.0"
orientationY="1.0"
orientationZ="0.0"
orientationAngle="0.0">
<listOfFeatureStates>
<feature class="xmlobjects.XMLFeature" id="ligand" state="none"/>
</listOfFeatureStates>
</Entity>


<Entity class="xmlobjects.XMLEntity"
id="lig_52        "
templateId="Entity_B"
centreOfMassX="12.1353732440833E-9"
centreOfMassY="325E-9"
centreOfMassZ="86.4925666729528E-9"
orientationX="0.0"
orientationY="1.0"
orientationZ="0.0"
orientationAngle="0.0">
<listOfFeatureStates>
<feature class="xmlobjects.XMLFeature" id="ligand" state="none"/>
</listOfFeatureStates>
</Entity>


<Entity class="xmlobjects.XMLEntity"
id="lig_53        "
templateId="Entity_B"
centreOfMassX="-26.7797430080643E-9"
centreOfMassY="325E-9"
centreOfMassZ="89.7053754673227E-9"
orientationX="0.0"
orientationY="1.0"
orientationZ="0.0"
orientationAngle="0.0">
<listOfFeatureStates>
<feature class="xmlobjects.XMLFeature" id="ligand" state="none"/>
</listOfFeatureStates>
</Entity>


<Entity class="xmlobjects.XMLEntity"
id="lig_54        "
templateId="Entity_B"
centreOfMassX="26.95183242156E-9"
centreOfMassY="325E-9"
centreOfMassZ="56.7204536981856E-9"
orientationX="0.0"
orientationY="1.0"
orientationZ="0.0"
orientationAngle="0.0">
<listOfFeatureStates>
<feature class="xmlobjects.XMLFeature" id="ligand" state="none"/>
</listOfFeatureStates>
</Entity>


<Entity class="xmlobjects.XMLEntity"
id="lig_55        "
templateId="Entity_B"
centreOfMassX="28.3977813955305E-9"
centreOfMassY="325E-9"
centreOfMassZ="-75.7271701110871E-9"
orientationX="0.0"
orientationY="1.0"
orientationZ="0.0"
orientationAngle="0.0">
<listOfFeatureStates>
<feature class="xmlobjects.XMLFeature" id="ligand" state="none"/>
</listOfFeatureStates>
</Entity>


<Entity class="xmlobjects.XMLEntity"
id="lig_56        "
templateId="Entity_B"
centreOfMassX="-57.374850886386E-9"
centreOfMassY="325E-9"
centreOfMassZ="-52.4252636766386E-9"
orientationX="0.0"
orientationY="1.0"
orientationZ="0.0"
orientationAngle="0.0">
<listOfFeatureStates>
<feature class="xmlobjects.XMLFeature" id="ligand" state="none"/>
</listOfFeatureStates>
</Entity>


<Entity class="xmlobjects.XMLEntity"
id="lig_57        "
templateId="Entity_B"
centreOfMassX="-69.8315715541154E-9"
centreOfMassY="325E-9"
centreOfMassZ="89.8698437267093E-9"
orientationX="0.0"
orientationY="1.0"
orientationZ="0.0"
orientationAngle="0.0">
<listOfFeatureStates>
<feature class="xmlobjects.XMLFeature" id="ligand" state="none"/>
</listOfFeatureStates>
</Entity>


<Entity class="xmlobjects.XMLEntity"
id="lig_58        "
templateId="Entity_B"
centreOfMassX="64.7807041692599E-9"
centreOfMassY="325E-9"
centreOfMassZ="23.4909024905082E-9"
orientationX="0.0"
orientationY="1.0"
orientationZ="0.0"
orientationAngle="0.0">
<listOfFeatureStates>
<feature class="xmlobjects.XMLFeature" id="ligand" state="none"/>
</listOfFeatureStates>
</Entity>


<Entity class="xmlobjects.XMLEntity"
id="lig_59        "
templateId="Entity_B"
centreOfMassX="-78.2203258053097E-9"
centreOfMassY="325E-9"
centreOfMassZ="62.6813711083143E-9"
orientationX="0.0"
orientationY="1.0"
orientationZ="0.0"
orientationAngle="0.0">
<listOfFeatureStates>
<feature class="xmlobjects.XMLFeature" id="ligand" state="none"/>
</listOfFeatureStates>
</Entity>


<Entity class="xmlobjects.XMLEntity"
id="lig_60        "
templateId="Entity_B"
centreOfMassX="-38.0345397388759E-9"
centreOfMassY="325E-9"
centreOfMassZ="36.925382679932E-9"
orientationX="0.0"
orientationY="1.0"
orientationZ="0.0"
orientationAngle="0.0">
<listOfFeatureStates>
<feature class="xmlobjects.XMLFeature" id="ligand" state="none"/>
</listOfFeatureStates>
</Entity>


<Entity class="xmlobjects.XMLEntity"
id="lig_61        "
templateId="Entity_B"
centreOfMassX="-27.0586680376105E-9"
centreOfMassY="325E-9"
centreOfMassZ="89.652961141423E-9"
orientationX="0.0"
orientationY="1.0"
orientationZ="0.0"
orientationAngle="0.0">
<listOfFeatureStates>
<feature class="xmlobjects.XMLFeature" id="ligand" state="none"/>
</listOfFeatureStates>
</Entity>


<Entity class="xmlobjects.XMLEntity"
id="lig_62        "
templateId="Entity_B"
centreOfMassX="-64.4831776276609E-9"
centreOfMassY="325E-9"
centreOfMassZ="-44.3130714622143E-9"
orientationX="0.0"
orientationY="1.0"
orientationZ="0.0"
orientationAngle="0.0">
<listOfFeatureStates>
<feature class="xmlobjects.XMLFeature" id="ligand" state="none"/>
</listOfFeatureStates>
</Entity>


<Entity class="xmlobjects.XMLEntity"
id="lig_63        "
templateId="Entity_B"
centreOfMassX="73.1121874129377E-9"
centreOfMassY="325E-9"
centreOfMassZ="38.9194878838315E-9"
orientationX="0.0"
orientationY="1.0"
orientationZ="0.0"
orientationAngle="0.0">
<listOfFeatureStates>
<feature class="xmlobjects.XMLFeature" id="ligand" state="none"/>
</listOfFeatureStates>
</Entity>


<Entity class="xmlobjects.XMLEntity"
id="lig_64        "
templateId="Entity_B"
centreOfMassX="69.6560495439105E-9"
centreOfMassY="325E-9"
centreOfMassZ="-12.5058295522518E-9"
orientationX="0.0"
orientationY="1.0"
orientationZ="0.0"
orientationAngle="0.0">
<listOfFeatureStates>
<feature class="xmlobjects.XMLFeature" id="ligand" state="none"/>
</listOfFeatureStates>
</Entity>


<Entity class="xmlobjects.XMLEntity"
id="lig_65        "
templateId="Entity_B"
centreOfMassX="-42.4092572152998E-9"
centreOfMassY="325E-9"
centreOfMassZ="-15.124233631086E-9"
orientationX="0.0"
orientationY="1.0"
orientationZ="0.0"
orientationAngle="0.0">
<listOfFeatureStates>
<feature class="xmlobjects.XMLFeature" id="ligand" state="none"/>
</listOfFeatureStates>
</Entity>


<Entity class="xmlobjects.XMLEntity"
id="lig_66        "
templateId="Entity_B"
centreOfMassX="13.9075677131812E-9"
centreOfMassY="325E-9"
centreOfMassZ="7.03451292895551E-9"
orientationX="0.0"
orientationY="1.0"
orientationZ="0.0"
orientationAngle="0.0">
<listOfFeatureStates>
<feature class="xmlobjects.XMLFeature" id="ligand" state="none"/>
</listOfFeatureStates>
</Entity>


<Entity class="xmlobjects.XMLEntity"
id="lig_67        "
templateId="Entity_B"
centreOfMassX="86.5073688996119E-9"
centreOfMassY="325E-9"
centreOfMassZ="36.1874755926378E-9"
orientationX="0.0"
orientationY="1.0"
orientationZ="0.0"
orientationAngle="0.0">
<listOfFeatureStates>
<feature class="xmlobjects.XMLFeature" id="ligand" state="none"/>
</listOfFeatureStates>
</Entity>


<Entity class="xmlobjects.XMLEntity"
id="lig_68        "
templateId="Entity_B"
centreOfMassX="47.1450116234371E-9"
centreOfMassY="325E-9"
centreOfMassZ="-89.1839174715415E-9"
orientationX="0.0"
orientationY="1.0"
orientationZ="0.0"
orientationAngle="0.0">
<listOfFeatureStates>
<feature class="xmlobjects.XMLFeature" id="ligand" state="none"/>
</listOfFeatureStates>
</Entity>


<Entity class="xmlobjects.XMLEntity"
id="lig_69        "
templateId="Entity_B"
centreOfMassX="-46.5755682387928E-9"
centreOfMassY="325E-9"
centreOfMassZ="-0.838020587874979E-9"
orientationX="0.0"
orientationY="1.0"
orientationZ="0.0"
orientationAngle="0.0">
<listOfFeatureStates>
<feature class="xmlobjects.XMLFeature" id="ligand" state="none"/>
</listOfFeatureStates>
</Entity>


<Entity class="xmlobjects.XMLEntity"
id="lig_70        "
templateId="Entity_B"
centreOfMassX="-3.73545392526658E-9"
centreOfMassY="325E-9"
centreOfMassZ="-71.9773900092625E-9"
orientationX="0.0"
orientationY="1.0"
orientationZ="0.0"
orientationAngle="0.0">
<listOfFeatureStates>
<feature class="xmlobjects.XMLFeature" id="ligand" state="none"/>
</listOfFeatureStates>
</Entity>


<Entity class="xmlobjects.XMLEntity"
id="lig_71        "
templateId="Entity_B"
centreOfMassX="0.0108635062309048E-9"
centreOfMassY="325E-9"
centreOfMassZ="65.813995802847E-9"
orientationX="0.0"
orientationY="1.0"
orientationZ="0.0"
orientationAngle="0.0">
<listOfFeatureStates>
<feature class="xmlobjects.XMLFeature" id="ligand" state="none"/>
</listOfFeatureStates>
</Entity>


<Entity class="xmlobjects.XMLEntity"
id="lig_72        "
templateId="Entity_B"
centreOfMassX="-17.3726105333144E-9"
centreOfMassY="325E-9"
centreOfMassZ="35.0141881791893E-9"
orientationX="0.0"
orientationY="1.0"
orientationZ="0.0"
orientationAngle="0.0">
<listOfFeatureStates>
<feature class="xmlobjects.XMLFeature" id="ligand" state="none"/>
</listOfFeatureStates>
</Entity>


<Entity class="xmlobjects.XMLEntity"
id="lig_73        "
templateId="Entity_B"
centreOfMassX="-49.9841585557343E-9"
centreOfMassY="325E-9"
centreOfMassZ="-14.9348548782733E-9"
orientationX="0.0"
orientationY="1.0"
orientationZ="0.0"
orientationAngle="0.0">
<listOfFeatureStates>
<feature class="xmlobjects.XMLFeature" id="ligand" state="none"/>
</listOfFeatureStates>
</Entity>


<Entity class="xmlobjects.XMLEntity"
id="lig_74        "
templateId="Entity_B"
centreOfMassX="-9.9996080947394E-9"
centreOfMassY="325E-9"
centreOfMassZ="-36.509419254991E-9"
orientationX="0.0"
orientationY="1.0"
orientationZ="0.0"
orientationAngle="0.0">
<listOfFeatureStates>
<feature class="xmlobjects.XMLFeature" id="ligand" state="none"/>
</listOfFeatureStates>
</Entity>


<Entity class="xmlobjects.XMLEntity"
id="lig_75        "
templateId="Entity_B"
centreOfMassX="39.9328801551632E-9"
centreOfMassY="325E-9"
centreOfMassZ="-38.4837598232509E-9"
orientationX="0.0"
orientationY="1.0"
orientationZ="0.0"
orientationAngle="0.0">
<listOfFeatureStates>
<feature class="xmlobjects.XMLFeature" id="ligand" state="none"/>
</listOfFeatureStates>
</Entity>


<Entity class="xmlobjects.XMLEntity"
id="lig_76        "
templateId="Entity_B"
centreOfMassX="31.8224123575147E-9"
centreOfMassY="325E-9"
centreOfMassZ="21.8864451375214E-9"
orientationX="0.0"
orientationY="1.0"
orientationZ="0.0"
orientationAngle="0.0">
<listOfFeatureStates>
<feature class="xmlobjects.XMLFeature" id="ligand" state="none"/>
</listOfFeatureStates>
</Entity>


<Entity class="xmlobjects.XMLEntity"
id="lig_77        "
templateId="Entity_B"
centreOfMassX="-32.7066136349558E-9"
centreOfMassY="325E-9"
centreOfMassZ="-75.8537037398791E-9"
orientationX="0.0"
orientationY="1.0"
orientationZ="0.0"
orientationAngle="0.0">
<listOfFeatureStates>
<feature class="xmlobjects.XMLFeature" id="ligand" state="none"/>
</listOfFeatureStates>
</Entity>


<Entity class="xmlobjects.XMLEntity"
id="lig_78        "
templateId="Entity_B"
centreOfMassX="-49.6359993092354E-9"
centreOfMassY="325E-9"
centreOfMassZ="-26.6497415232251E-9"
orientationX="0.0"
orientationY="1.0"
orientationZ="0.0"
orientationAngle="0.0">
<listOfFeatureStates>
<feature class="xmlobjects.XMLFeature" id="ligand" state="none"/>
</listOfFeatureStates>
</Entity>


<Entity class="xmlobjects.XMLEntity"
id="lig_79        "
templateId="Entity_B"
centreOfMassX="78.9927308382317E-9"
centreOfMassY="325E-9"
centreOfMassZ="7.45466911159596E-9"
orientationX="0.0"
orientationY="1.0"
orientationZ="0.0"
orientationAngle="0.0">
<listOfFeatureStates>
<feature class="xmlobjects.XMLFeature" id="ligand" state="none"/>
</listOfFeatureStates>
</Entity>


<Entity class="xmlobjects.XMLEntity"
id="lig_80        "
templateId="Entity_B"
centreOfMassX="-38.0800728241564E-9"
centreOfMassY="325E-9"
centreOfMassZ="26.5341773140943E-9"
orientationX="0.0"
orientationY="1.0"
orientationZ="0.0"
orientationAngle="0.0">
<listOfFeatureStates>
<feature class="xmlobjects.XMLFeature" id="ligand" state="none"/>
</listOfFeatureStates>
</Entity>


<Entity class="xmlobjects.XMLEntity"
id="lig_81        "
templateId="Entity_B"
centreOfMassX="-68.4701879452886E-9"
centreOfMassY="325E-9"
centreOfMassZ="-59.3829957087267E-9"
orientationX="0.0"
orientationY="1.0"
orientationZ="0.0"
orientationAngle="0.0">
<listOfFeatureStates>
<feature class="xmlobjects.XMLFeature" id="ligand" state="none"/>
</listOfFeatureStates>
</Entity>


<Entity class="xmlobjects.XMLEntity"
id="lig_82        "
templateId="Entity_B"
centreOfMassX="20.8323204178826E-9"
centreOfMassY="325E-9"
centreOfMassZ="5.06630363929588E-9"
orientationX="0.0"
orientationY="1.0"
orientationZ="0.0"
orientationAngle="0.0">
<listOfFeatureStates>
<feature class="xmlobjects.XMLFeature" id="ligand" state="none"/>
</listOfFeatureStates>
</Entity>


<Entity class="xmlobjects.XMLEntity"
id="lig_83        "
templateId="Entity_B"
centreOfMassX="19.1930792405616E-9"
centreOfMassY="325E-9"
centreOfMassZ="-37.8711660930021E-9"
orientationX="0.0"
orientationY="1.0"
orientationZ="0.0"
orientationAngle="0.0">
<listOfFeatureStates>
<feature class="xmlobjects.XMLFeature" id="ligand" state="none"/>
</listOfFeatureStates>
</Entity>


<Entity class="xmlobjects.XMLEntity"
id="lig_84        "
templateId="Entity_B"
centreOfMassX="-19.7970190475314E-9"
centreOfMassY="325E-9"
centreOfMassZ="53.4781509044001E-9"
orientationX="0.0"
orientationY="1.0"
orientationZ="0.0"
orientationAngle="0.0">
<listOfFeatureStates>
<feature class="xmlobjects.XMLFeature" id="ligand" state="none"/>
</listOfFeatureStates>
</Entity>


<Entity class="xmlobjects.XMLEntity"
id="lig_85        "
templateId="Entity_B"
centreOfMassX="-26.7252963677263E-9"
centreOfMassY="325E-9"
centreOfMassZ="54.4322173104395E-9"
orientationX="0.0"
orientationY="1.0"
orientationZ="0.0"
orientationAngle="0.0">
<listOfFeatureStates>
<feature class="xmlobjects.XMLFeature" id="ligand" state="none"/>
</listOfFeatureStates>
</Entity>


<Entity class="xmlobjects.XMLEntity"
id="lig_86        "
templateId="Entity_B"
centreOfMassX="-8.0042618399235E-9"
centreOfMassY="325E-9"
centreOfMassZ="39.8192865729382E-9"
orientationX="0.0"
orientationY="1.0"
orientationZ="0.0"
orientationAngle="0.0">
<listOfFeatureStates>
<feature class="xmlobjects.XMLFeature" id="ligand" state="none"/>
</listOfFeatureStates>
</Entity>


<Entity class="xmlobjects.XMLEntity"
id="lig_87        "
templateId="Entity_B"
centreOfMassX="-39.8748070650147E-9"
centreOfMassY="325E-9"
centreOfMassZ="46.7428224979936E-9"
orientationX="0.0"
orientationY="1.0"
orientationZ="0.0"
orientationAngle="0.0">
<listOfFeatureStates>
<feature class="xmlobjects.XMLFeature" id="ligand" state="none"/>
</listOfFeatureStates>
</Entity>


<Entity class="xmlobjects.XMLEntity"
id="lig_88        "
templateId="Entity_B"
centreOfMassX="-23.7050810426722E-9"
centreOfMassY="325E-9"
centreOfMassZ="44.3214530213282E-9"
orientationX="0.0"
orientationY="1.0"
orientationZ="0.0"
orientationAngle="0.0">
<listOfFeatureStates>
<feature class="xmlobjects.XMLFeature" id="ligand" state="none"/>
</listOfFeatureStates>
</Entity>


<Entity class="xmlobjects.XMLEntity"
id="lig_89        "
templateId="Entity_B"
centreOfMassX="-25.3791089706252E-9"
centreOfMassY="325E-9"
centreOfMassZ="-73.3881842221545E-9"
orientationX="0.0"
orientationY="1.0"
orientationZ="0.0"
orientationAngle="0.0">
<listOfFeatureStates>
<feature class="xmlobjects.XMLFeature" id="ligand" state="none"/>
</listOfFeatureStates>
</Entity>


<Entity class="xmlobjects.XMLEntity"
id="lig_90        "
templateId="Entity_B"
centreOfMassX="15.2780041699257E-9"
centreOfMassY="325E-9"
centreOfMassZ="88.2017177643056E-9"
orientationX="0.0"
orientationY="1.0"
orientationZ="0.0"
orientationAngle="0.0">
<listOfFeatureStates>
<feature class="xmlobjects.XMLFeature" id="ligand" state="none"/>
</listOfFeatureStates>
</Entity>


<Entity class="xmlobjects.XMLEntity"
id="lig_91        "
templateId="Entity_B"
centreOfMassX="-78.6833506576841E-9"
centreOfMassY="325E-9"
centreOfMassZ="-41.1240999571426E-9"
orientationX="0.0"
orientationY="1.0"
orientationZ="0.0"
orientationAngle="0.0">
<listOfFeatureStates>
<feature class="xmlobjects.XMLFeature" id="ligand" state="none"/>
</listOfFeatureStates>
</Entity>


<Entity class="xmlobjects.XMLEntity"
id="lig_92        "
templateId="Entity_B"
centreOfMassX="87.5457688290249E-9"
centreOfMassY="325E-9"
centreOfMassZ="63.7566582000261E-9"
orientationX="0.0"
orientationY="1.0"
orientationZ="0.0"
orientationAngle="0.0">
<listOfFeatureStates>
<feature class="xmlobjects.XMLFeature" id="ligand" state="none"/>
</listOfFeatureStates>
</Entity>


<Entity class="xmlobjects.XMLEntity"
id="lig_93        "
templateId="Entity_B"
centreOfMassX="-17.3318458276285E-9"
centreOfMassY="325E-9"
centreOfMassZ="52.0893479703859E-9"
orientationX="0.0"
orientationY="1.0"
orientationZ="0.0"
orientationAngle="0.0">
<listOfFeatureStates>
<feature class="xmlobjects.XMLFeature" id="ligand" state="none"/>
</listOfFeatureStates>
</Entity>


<Entity class="xmlobjects.XMLEntity"
id="lig_94        "
templateId="Entity_B"
centreOfMassX="-27.5394578896643E-9"
centreOfMassY="325E-9"
centreOfMassZ="5.84802662221733E-9"
orientationX="0.0"
orientationY="1.0"
orientationZ="0.0"
orientationAngle="0.0">
<listOfFeatureStates>
<feature class="xmlobjects.XMLFeature" id="ligand" state="none"/>
</listOfFeatureStates>
</Entity>


<Entity class="xmlobjects.XMLEntity"
id="lig_95        "
templateId="Entity_B"
centreOfMassX="3.26810190280234E-9"
centreOfMassY="325E-9"
centreOfMassZ="-49.8740530952956E-9"
orientationX="0.0"
orientationY="1.0"
orientationZ="0.0"
orientationAngle="0.0">
<listOfFeatureStates>
<feature class="xmlobjects.XMLFeature" id="ligand" state="none"/>
</listOfFeatureStates>
</Entity>


<Entity class="xmlobjects.XMLEntity"
id="lig_96        "
templateId="Entity_B"
centreOfMassX="10.7640875034264E-9"
centreOfMassY="325E-9"
centreOfMassZ="-6.92195062336452E-9"
orientationX="0.0"
orientationY="1.0"
orientationZ="0.0"
orientationAngle="0.0">
<listOfFeatureStates>
<feature class="xmlobjects.XMLFeature" id="ligand" state="none"/>
</listOfFeatureStates>
</Entity>


<Entity class="xmlobjects.XMLEntity"
id="lig_97        "
templateId="Entity_B"
centreOfMassX="73.6452876919972E-9"
centreOfMassY="325E-9"
centreOfMassZ="-46.4690616845972E-9"
orientationX="0.0"
orientationY="1.0"
orientationZ="0.0"
orientationAngle="0.0">
<listOfFeatureStates>
<feature class="xmlobjects.XMLFeature" id="ligand" state="none"/>
</listOfFeatureStates>
</Entity>


<Entity class="xmlobjects.XMLEntity"
id="lig_98        "
templateId="Entity_B"
centreOfMassX="49.7349003074758E-9"
centreOfMassY="325E-9"
centreOfMassZ="-25.4247290029051E-9"
orientationX="0.0"
orientationY="1.0"
orientationZ="0.0"
orientationAngle="0.0">
<listOfFeatureStates>
<feature class="xmlobjects.XMLFeature" id="ligand" state="none"/>
</listOfFeatureStates>
</Entity>


<Entity class="xmlobjects.XMLEntity"
id="lig_99        "
templateId="Entity_B"
centreOfMassX="-44.0141308459204E-9"
centreOfMassY="325E-9"
centreOfMassZ="-30.1496721840427E-9"
orientationX="0.0"
orientationY="1.0"
orientationZ="0.0"
orientationAngle="0.0">
<listOfFeatureStates>
<feature class="xmlobjects.XMLFeature" id="ligand" state="none"/>
</listOfFeatureStates>
</Entity>


<Entity class="xmlobjects.XMLEntity"
id="lig_100       "
templateId="Entity_B"
centreOfMassX="50.3168539491424E-9"
centreOfMassY="325E-9"
centreOfMassZ="33.3479411924691E-9"
orientationX="0.0"
orientationY="1.0"
orientationZ="0.0"
orientationAngle="0.0">
<listOfFeatureStates>
<feature class="xmlobjects.XMLFeature" id="ligand" state="none"/>
</listOfFeatureStates>
</Entity>


<Entity class="xmlobjects.XMLEntity"
id="lig_101       "
templateId="Entity_B"
centreOfMassX="17.8742409809254E-9"
centreOfMassY="325E-9"
centreOfMassZ="43.3368930206059E-9"
orientationX="0.0"
orientationY="1.0"
orientationZ="0.0"
orientationAngle="0.0">
<listOfFeatureStates>
<feature class="xmlobjects.XMLFeature" id="ligand" state="none"/>
</listOfFeatureStates>
</Entity>


<Entity class="xmlobjects.XMLEntity"
id="lig_102       "
templateId="Entity_B"
centreOfMassX="-64.1139948417432E-9"
centreOfMassY="325E-9"
centreOfMassZ="-9.58785907968121E-9"
orientationX="0.0"
orientationY="1.0"
orientationZ="0.0"
orientationAngle="0.0">
<listOfFeatureStates>
<feature class="xmlobjects.XMLFeature" id="ligand" state="none"/>
</listOfFeatureStates>
</Entity>


<Entity class="xmlobjects.XMLEntity"
id="lig_103       "
templateId="Entity_B"
centreOfMassX="-83.8977343390759E-9"
centreOfMassY="325E-9"
centreOfMassZ="-33.7891427352623E-9"
orientationX="0.0"
orientationY="1.0"
orientationZ="0.0"
orientationAngle="0.0">
<listOfFeatureStates>
<feature class="xmlobjects.XMLFeature" id="ligand" state="none"/>
</listOfFeatureStates>
</Entity>


<Entity class="xmlobjects.XMLEntity"
id="lig_104       "
templateId="Entity_B"
centreOfMassX="-67.4386030322949E-9"
centreOfMassY="325E-9"
centreOfMassZ="43.9794347251888E-9"
orientationX="0.0"
orientationY="1.0"
orientationZ="0.0"
orientationAngle="0.0">
<listOfFeatureStates>
<feature class="xmlobjects.XMLFeature" id="ligand" state="none"/>
</listOfFeatureStates>
</Entity>


<Entity class="xmlobjects.XMLEntity"
id="lig_105       "
templateId="Entity_B"
centreOfMassX="79.6077056695466E-9"
centreOfMassY="325E-9"
centreOfMassZ="10.4330586641994E-9"
orientationX="0.0"
orientationY="1.0"
orientationZ="0.0"
orientationAngle="0.0">
<listOfFeatureStates>
<feature class="xmlobjects.XMLFeature" id="ligand" state="none"/>
</listOfFeatureStates>
</Entity>


<Entity class="xmlobjects.XMLEntity"
id="lig_106       "
templateId="Entity_B"
centreOfMassX="78.2127840751637E-9"
centreOfMassY="325E-9"
centreOfMassZ="-3.68039870988156E-9"
orientationX="0.0"
orientationY="1.0"
orientationZ="0.0"
orientationAngle="0.0">
<listOfFeatureStates>
<feature class="xmlobjects.XMLFeature" id="ligand" state="none"/>
</listOfFeatureStates>
</Entity>


<Entity class="xmlobjects.XMLEntity"
id="lig_107       "
templateId="Entity_B"
centreOfMassX="54.0857499921298E-9"
centreOfMassY="325E-9"
centreOfMassZ="10.4365573922421E-9"
orientationX="0.0"
orientationY="1.0"
orientationZ="0.0"
orientationAngle="0.0">
<listOfFeatureStates>
<feature class="xmlobjects.XMLFeature" id="ligand" state="none"/>
</listOfFeatureStates>
</Entity>


<Entity class="xmlobjects.XMLEntity"
id="lig_108       "
templateId="Entity_B"
centreOfMassX="9.63975356625731E-9"
centreOfMassY="325E-9"
centreOfMassZ="76.7362139985482E-9"
orientationX="0.0"
orientationY="1.0"
orientationZ="0.0"
orientationAngle="0.0">
<listOfFeatureStates>
<feature class="xmlobjects.XMLFeature" id="ligand" state="none"/>
</listOfFeatureStates>
</Entity>


<Entity class="xmlobjects.XMLEntity"
id="lig_109       "
templateId="Entity_B"
centreOfMassX="-12.2558211597298E-9"
centreOfMassY="325E-9"
centreOfMassZ="53.4785206592751E-9"
orientationX="0.0"
orientationY="1.0"
orientationZ="0.0"
orientationAngle="0.0">
<listOfFeatureStates>
<feature class="xmlobjects.XMLFeature" id="ligand" state="none"/>
</listOfFeatureStates>
</Entity>


<Entity class="xmlobjects.XMLEntity"
id="lig_110       "
templateId="Entity_B"
centreOfMassX="26.9216316012527E-9"
centreOfMassY="325E-9"
centreOfMassZ="-25.5427005194414E-9"
orientationX="0.0"
orientationY="1.0"
orientationZ="0.0"
orientationAngle="0.0">
<listOfFeatureStates>
<feature class="xmlobjects.XMLFeature" id="ligand" state="none"/>
</listOfFeatureStates>
</Entity>


<Entity class="xmlobjects.XMLEntity"
id="lig_111       "
templateId="Entity_B"
centreOfMassX="81.5781211898143E-9"
centreOfMassY="325E-9"
centreOfMassZ="70.5499359401686E-9"
orientationX="0.0"
orientationY="1.0"
orientationZ="0.0"
orientationAngle="0.0">
<listOfFeatureStates>
<feature class="xmlobjects.XMLFeature" id="ligand" state="none"/>
</listOfFeatureStates>
</Entity>


<Entity class="xmlobjects.XMLEntity"
id="lig_112       "
templateId="Entity_B"
centreOfMassX="-38.1427403394371E-9"
centreOfMassY="325E-9"
centreOfMassZ="30.0132758722629E-9"
orientationX="0.0"
orientationY="1.0"
orientationZ="0.0"
orientationAngle="0.0">
<listOfFeatureStates>
<feature class="xmlobjects.XMLFeature" id="ligand" state="none"/>
</listOfFeatureStates>
</Entity>


<Entity class="xmlobjects.XMLEntity"
id="lig_113       "
templateId="Entity_B"
centreOfMassX="-86.4778134493353E-9"
centreOfMassY="325E-9"
centreOfMassZ="2.76075975653626E-9"
orientationX="0.0"
orientationY="1.0"
orientationZ="0.0"
orientationAngle="0.0">
<listOfFeatureStates>
<feature class="xmlobjects.XMLFeature" id="ligand" state="none"/>
</listOfFeatureStates>
</Entity>


<Entity class="xmlobjects.XMLEntity"
id="lig_114       "
templateId="Entity_B"
centreOfMassX="-81.0179014218718E-9"
centreOfMassY="325E-9"
centreOfMassZ="10.525645100183E-9"
orientationX="0.0"
orientationY="1.0"
orientationZ="0.0"
orientationAngle="0.0">
<listOfFeatureStates>
<feature class="xmlobjects.XMLFeature" id="ligand" state="none"/>
</listOfFeatureStates>
</Entity>


<Entity class="xmlobjects.XMLEntity"
id="lig_115       "
templateId="Entity_B"
centreOfMassX="-74.4438485735294E-9"
centreOfMassY="325E-9"
centreOfMassZ="66.7595430372539E-9"
orientationX="0.0"
orientationY="1.0"
orientationZ="0.0"
orientationAngle="0.0">
<listOfFeatureStates>
<feature class="xmlobjects.XMLFeature" id="ligand" state="none"/>
</listOfFeatureStates>
</Entity>


<Entity class="xmlobjects.XMLEntity"
id="lig_116       "
templateId="Entity_B"
centreOfMassX="-72.8164188838479E-9"
centreOfMassY="325E-9"
centreOfMassZ="63.7507661635686E-9"
orientationX="0.0"
orientationY="1.0"
orientationZ="0.0"
orientationAngle="0.0">
<listOfFeatureStates>
<feature class="xmlobjects.XMLFeature" id="ligand" state="none"/>
</listOfFeatureStates>
</Entity>


<Entity class="xmlobjects.XMLEntity"
id="lig_117       "
templateId="Entity_B"
centreOfMassX="-10.4819915142523E-9"
centreOfMassY="325E-9"
centreOfMassZ="-10.6810840005862E-9"
orientationX="0.0"
orientationY="1.0"
orientationZ="0.0"
orientationAngle="0.0">
<listOfFeatureStates>
<feature class="xmlobjects.XMLFeature" id="ligand" state="none"/>
</listOfFeatureStates>
</Entity>


<Entity class="xmlobjects.XMLEntity"
id="lig_118       "
templateId="Entity_B"
centreOfMassX="15.81309049971E-9"
centreOfMassY="325E-9"
centreOfMassZ="-78.9857496231204E-9"
orientationX="0.0"
orientationY="1.0"
orientationZ="0.0"
orientationAngle="0.0">
<listOfFeatureStates>
<feature class="xmlobjects.XMLFeature" id="ligand" state="none"/>
</listOfFeatureStates>
</Entity>


<Entity class="xmlobjects.XMLEntity"
id="lig_119       "
templateId="Entity_B"
centreOfMassX="20.8001987950745E-9"
centreOfMassY="325E-9"
centreOfMassZ="32.3035968639839E-9"
orientationX="0.0"
orientationY="1.0"
orientationZ="0.0"
orientationAngle="0.0">
<listOfFeatureStates>
<feature class="xmlobjects.XMLFeature" id="ligand" state="none"/>
</listOfFeatureStates>
</Entity>


<Entity class="xmlobjects.XMLEntity"
id="lig_120       "
templateId="Entity_B"
centreOfMassX="-21.1442006145858E-9"
centreOfMassY="325E-9"
centreOfMassZ="-18.5536238979665E-9"
orientationX="0.0"
orientationY="1.0"
orientationZ="0.0"
orientationAngle="0.0">
<listOfFeatureStates>
<feature class="xmlobjects.XMLFeature" id="ligand" state="none"/>
</listOfFeatureStates>
</Entity>


<Entity class="xmlobjects.XMLEntity"
id="lig_121       "
templateId="Entity_B"
centreOfMassX="-39.3810991902607E-9"
centreOfMassY="325E-9"
centreOfMassZ="-88.2696592043622E-9"
orientationX="0.0"
orientationY="1.0"
orientationZ="0.0"
orientationAngle="0.0">
<listOfFeatureStates>
<feature class="xmlobjects.XMLFeature" id="ligand" state="none"/>
</listOfFeatureStates>
</Entity>


<Entity class="xmlobjects.XMLEntity"
id="lig_122       "
templateId="Entity_B"
centreOfMassX="55.6717674346041E-9"
centreOfMassY="325E-9"
centreOfMassZ="-86.8867991044718E-9"
orientationX="0.0"
orientationY="1.0"
orientationZ="0.0"
orientationAngle="0.0">
<listOfFeatureStates>
<feature class="xmlobjects.XMLFeature" id="ligand" state="none"/>
</listOfFeatureStates>
</Entity>


<Entity class="xmlobjects.XMLEntity"
id="lig_123       "
templateId="Entity_B"
centreOfMassX="85.0625004275616E-9"
centreOfMassY="325E-9"
centreOfMassZ="-59.2635005154587E-9"
orientationX="0.0"
orientationY="1.0"
orientationZ="0.0"
orientationAngle="0.0">
<listOfFeatureStates>
<feature class="xmlobjects.XMLFeature" id="ligand" state="none"/>
</listOfFeatureStates>
</Entity>


<Entity class="xmlobjects.XMLEntity"
id="lig_124       "
templateId="Entity_B"
centreOfMassX="57.6295722484497E-9"
centreOfMassY="325E-9"
centreOfMassZ="-37.5299655308174E-9"
orientationX="0.0"
orientationY="1.0"
orientationZ="0.0"
orientationAngle="0.0">
<listOfFeatureStates>
<feature class="xmlobjects.XMLFeature" id="ligand" state="none"/>
</listOfFeatureStates>
</Entity>


<Entity class="xmlobjects.XMLEntity"
id="lig_125       "
templateId="Entity_B"
centreOfMassX="-27.8835294624091E-9"
centreOfMassY="325E-9"
centreOfMassZ="-21.4848509806738E-9"
orientationX="0.0"
orientationY="1.0"
orientationZ="0.0"
orientationAngle="0.0">
<listOfFeatureStates>
<feature class="xmlobjects.XMLFeature" id="ligand" state="none"/>
</listOfFeatureStates>
</Entity>


<Entity class="xmlobjects.XMLEntity"
id="lig_126       "
templateId="Entity_B"
centreOfMassX="-8.75375585011021E-9"
centreOfMassY="325E-9"
centreOfMassZ="6.59440766499443E-9"
orientationX="0.0"
orientationY="1.0"
orientationZ="0.0"
orientationAngle="0.0">
<listOfFeatureStates>
<feature class="xmlobjects.XMLFeature" id="ligand" state="none"/>
</listOfFeatureStates>
</Entity>


<Entity class="xmlobjects.XMLEntity"
id="lig_127       "
templateId="Entity_B"
centreOfMassX="2.36300238698554E-9"
centreOfMassY="325E-9"
centreOfMassZ="-56.517904614948E-9"
orientationX="0.0"
orientationY="1.0"
orientationZ="0.0"
orientationAngle="0.0">
<listOfFeatureStates>
<feature class="xmlobjects.XMLFeature" id="ligand" state="none"/>
</listOfFeatureStates>
</Entity>


<Entity class="xmlobjects.XMLEntity"
id="lig_128       "
templateId="Entity_B"
centreOfMassX="83.9157964154953E-9"
centreOfMassY="325E-9"
centreOfMassZ="75.247912024501E-9"
orientationX="0.0"
orientationY="1.0"
orientationZ="0.0"
orientationAngle="0.0">
<listOfFeatureStates>
<feature class="xmlobjects.XMLFeature" id="ligand" state="none"/>
</listOfFeatureStates>
</Entity>


<Entity class="xmlobjects.XMLEntity"
id="lig_129       "
templateId="Entity_B"
centreOfMassX="-27.3374890033987E-9"
centreOfMassY="325E-9"
centreOfMassZ="7.25801430765401E-9"
orientationX="0.0"
orientationY="1.0"
orientationZ="0.0"
orientationAngle="0.0">
<listOfFeatureStates>
<feature class="xmlobjects.XMLFeature" id="ligand" state="none"/>
</listOfFeatureStates>
</Entity>


<Entity class="xmlobjects.XMLEntity"
id="lig_130       "
templateId="Entity_B"
centreOfMassX="55.7070953191349E-9"
centreOfMassY="325E-9"
centreOfMassZ="87.1460727410314E-9"
orientationX="0.0"
orientationY="1.0"
orientationZ="0.0"
orientationAngle="0.0">
<listOfFeatureStates>
<feature class="xmlobjects.XMLFeature" id="ligand" state="none"/>
</listOfFeatureStates>
</Entity>


<Entity class="xmlobjects.XMLEntity"
id="lig_131       "
templateId="Entity_B"
centreOfMassX="69.0007390286711E-9"
centreOfMassY="325E-9"
centreOfMassZ="69.9345565071921E-9"
orientationX="0.0"
orientationY="1.0"
orientationZ="0.0"
orientationAngle="0.0">
<listOfFeatureStates>
<feature class="xmlobjects.XMLFeature" id="ligand" state="none"/>
</listOfFeatureStates>
</Entity>


<Entity class="xmlobjects.XMLEntity"
id="lig_132       "
templateId="Entity_B"
centreOfMassX="6.85660499873286E-9"
centreOfMassY="325E-9"
centreOfMassZ="-80.1289639306242E-9"
orientationX="0.0"
orientationY="1.0"
orientationZ="0.0"
orientationAngle="0.0">
<listOfFeatureStates>
<feature class="xmlobjects.XMLFeature" id="ligand" state="none"/>
</listOfFeatureStates>
</Entity>


<Entity class="xmlobjects.XMLEntity"
id="lig_133       "
templateId="Entity_B"
centreOfMassX="80.5522641984342E-9"
centreOfMassY="325E-9"
centreOfMassZ="20.3159819661649E-9"
orientationX="0.0"
orientationY="1.0"
orientationZ="0.0"
orientationAngle="0.0">
<listOfFeatureStates>
<feature class="xmlobjects.XMLFeature" id="ligand" state="none"/>
</listOfFeatureStates>
</Entity>


<Entity class="xmlobjects.XMLEntity"
id="lig_134       "
templateId="Entity_B"
centreOfMassX="36.3515769474524E-9"
centreOfMassY="325E-9"
centreOfMassZ="81.4440818816527E-9"
orientationX="0.0"
orientationY="1.0"
orientationZ="0.0"
orientationAngle="0.0">
<listOfFeatureStates>
<feature class="xmlobjects.XMLFeature" id="ligand" state="none"/>
</listOfFeatureStates>
</Entity>


<Entity class="xmlobjects.XMLEntity"
id="lig_135       "
templateId="Entity_B"
centreOfMassX="-25.8460692243268E-9"
centreOfMassY="325E-9"
centreOfMassZ="-3.53019118378043E-9"
orientationX="0.0"
orientationY="1.0"
orientationZ="0.0"
orientationAngle="0.0">
<listOfFeatureStates>
<feature class="xmlobjects.XMLFeature" id="ligand" state="none"/>
</listOfFeatureStates>
</Entity>


<Entity class="xmlobjects.XMLEntity"
id="lig_136       "
templateId="Entity_B"
centreOfMassX="12.3359391112962E-9"
centreOfMassY="325E-9"
centreOfMassZ="-62.7029057494605E-9"
orientationX="0.0"
orientationY="1.0"
orientationZ="0.0"
orientationAngle="0.0">
<listOfFeatureStates>
<feature class="xmlobjects.XMLFeature" id="ligand" state="none"/>
</listOfFeatureStates>
</Entity>


<Entity class="xmlobjects.XMLEntity"
id="lig_137       "
templateId="Entity_B"
centreOfMassX="70.6477321918472E-9"
centreOfMassY="325E-9"
centreOfMassZ="-88.6243948532125E-9"
orientationX="0.0"
orientationY="1.0"
orientationZ="0.0"
orientationAngle="0.0">
<listOfFeatureStates>
<feature class="xmlobjects.XMLFeature" id="ligand" state="none"/>
</listOfFeatureStates>
</Entity>


<Entity class="xmlobjects.XMLEntity"
id="lig_138       "
templateId="Entity_B"
centreOfMassX="-86.0216186035895E-9"
centreOfMassY="325E-9"
centreOfMassZ="25.6699189615378E-9"
orientationX="0.0"
orientationY="1.0"
orientationZ="0.0"
orientationAngle="0.0">
<listOfFeatureStates>
<feature class="xmlobjects.XMLFeature" id="ligand" state="none"/>
</listOfFeatureStates>
</Entity>


<Entity class="xmlobjects.XMLEntity"
id="lig_139       "
templateId="Entity_B"
centreOfMassX="12.3521255038553E-9"
centreOfMassY="325E-9"
centreOfMassZ="-29.5625533075084E-9"
orientationX="0.0"
orientationY="1.0"
orientationZ="0.0"
orientationAngle="0.0">
<listOfFeatureStates>
<feature class="xmlobjects.XMLFeature" id="ligand" state="none"/>
</listOfFeatureStates>
</Entity>


<Entity class="xmlobjects.XMLEntity"
id="lig_140       "
templateId="Entity_B"
centreOfMassX="29.9863391012878E-9"
centreOfMassY="325E-9"
centreOfMassZ="41.552287954579E-9"
orientationX="0.0"
orientationY="1.0"
orientationZ="0.0"
orientationAngle="0.0">
<listOfFeatureStates>
<feature class="xmlobjects.XMLFeature" id="ligand" state="none"/>
</listOfFeatureStates>
</Entity>


<Entity class="xmlobjects.XMLEntity"
id="lig_141       "
templateId="Entity_B"
centreOfMassX="-13.773684283552E-9"
centreOfMassY="325E-9"
centreOfMassZ="-72.8577587873797E-9"
orientationX="0.0"
orientationY="1.0"
orientationZ="0.0"
orientationAngle="0.0">
<listOfFeatureStates>
<feature class="xmlobjects.XMLFeature" id="ligand" state="none"/>
</listOfFeatureStates>
</Entity>


<Entity class="xmlobjects.XMLEntity"
id="lig_142       "
templateId="Entity_B"
centreOfMassX="-11.7403503583918E-9"
centreOfMassY="325E-9"
centreOfMassZ="41.2354781220338E-9"
orientationX="0.0"
orientationY="1.0"
orientationZ="0.0"
orientationAngle="0.0">
<listOfFeatureStates>
<feature class="xmlobjects.XMLFeature" id="ligand" state="none"/>
</listOfFeatureStates>
</Entity>


<Entity class="xmlobjects.XMLEntity"
id="lig_143       "
templateId="Entity_B"
centreOfMassX="-61.3611350181004E-9"
centreOfMassY="325E-9"
centreOfMassZ="-39.4648873144685E-9"
orientationX="0.0"
orientationY="1.0"
orientationZ="0.0"
orientationAngle="0.0">
<listOfFeatureStates>
<feature class="xmlobjects.XMLFeature" id="ligand" state="none"/>
</listOfFeatureStates>
</Entity>


<Entity class="xmlobjects.XMLEntity"
id="lig_144       "
templateId="Entity_B"
centreOfMassX="-89.554992821383E-9"
centreOfMassY="325E-9"
centreOfMassZ="-18.7966231049296E-9"
orientationX="0.0"
orientationY="1.0"
orientationZ="0.0"
orientationAngle="0.0">
<listOfFeatureStates>
<feature class="xmlobjects.XMLFeature" id="ligand" state="none"/>
</listOfFeatureStates>
</Entity>


<Entity class="xmlobjects.XMLEntity"
id="lig_145       "
templateId="Entity_B"
centreOfMassX="-74.8622852722136E-9"
centreOfMassY="325E-9"
centreOfMassZ="34.0888764535454E-9"
orientationX="0.0"
orientationY="1.0"
orientationZ="0.0"
orientationAngle="0.0">
<listOfFeatureStates>
<feature class="xmlobjects.XMLFeature" id="ligand" state="none"/>
</listOfFeatureStates>
</Entity>


<Entity class="xmlobjects.XMLEntity"
id="lig_146       "
templateId="Entity_B"
centreOfMassX="-45.3691293542695E-9"
centreOfMassY="325E-9"
centreOfMassZ="74.1509308833153E-9"
orientationX="0.0"
orientationY="1.0"
orientationZ="0.0"
orientationAngle="0.0">
<listOfFeatureStates>
<feature class="xmlobjects.XMLFeature" id="ligand" state="none"/>
</listOfFeatureStates>
</Entity>


<Entity class="xmlobjects.XMLEntity"
id="lig_147       "
templateId="Entity_B"
centreOfMassX="-81.0964859384388E-9"
centreOfMassY="325E-9"
centreOfMassZ="-4.07564858029403E-9"
orientationX="0.0"
orientationY="1.0"
orientationZ="0.0"
orientationAngle="0.0">
<listOfFeatureStates>
<feature class="xmlobjects.XMLFeature" id="ligand" state="none"/>
</listOfFeatureStates>
</Entity>


<Entity class="xmlobjects.XMLEntity"
id="lig_148       "
templateId="Entity_B"
centreOfMassX="-11.5714005575261E-9"
centreOfMassY="325E-9"
centreOfMassZ="56.858337743904E-9"
orientationX="0.0"
orientationY="1.0"
orientationZ="0.0"
orientationAngle="0.0">
<listOfFeatureStates>
<feature class="xmlobjects.XMLFeature" id="ligand" state="none"/>
</listOfFeatureStates>
</Entity>


<Entity class="xmlobjects.XMLEntity"
id="lig_149       "
templateId="Entity_B"
centreOfMassX="52.8746816140986E-9"
centreOfMassY="325E-9"
centreOfMassZ="41.4613785667355E-9"
orientationX="0.0"
orientationY="1.0"
orientationZ="0.0"
orientationAngle="0.0">
<listOfFeatureStates>
<feature class="xmlobjects.XMLFeature" id="ligand" state="none"/>
</listOfFeatureStates>
</Entity>


<Entity class="xmlobjects.XMLEntity"
id="lig_150       "
templateId="Entity_B"
centreOfMassX="66.5982039798931E-9"
centreOfMassY="325E-9"
centreOfMassZ="-42.2274133047355E-9"
orientationX="0.0"
orientationY="1.0"
orientationZ="0.0"
orientationAngle="0.0">
<listOfFeatureStates>
<feature class="xmlobjects.XMLFeature" id="ligand" state="none"/>
</listOfFeatureStates>
</Entity>


<Entity class="xmlobjects.XMLEntity"
id="lig_151       "
templateId="Entity_B"
centreOfMassX="-2.35395343652108E-9"
centreOfMassY="325E-9"
centreOfMassZ="-66.9710223094229E-9"
orientationX="0.0"
orientationY="1.0"
orientationZ="0.0"
orientationAngle="0.0">
<listOfFeatureStates>
<feature class="xmlobjects.XMLFeature" id="ligand" state="none"/>
</listOfFeatureStates>
</Entity>


<Entity class="xmlobjects.XMLEntity"
id="lig_152       "
templateId="Entity_B"
centreOfMassX="-15.3623884327504E-9"
centreOfMassY="325E-9"
centreOfMassZ="-47.4326590916388E-9"
orientationX="0.0"
orientationY="1.0"
orientationZ="0.0"
orientationAngle="0.0">
<listOfFeatureStates>
<feature class="xmlobjects.XMLFeature" id="ligand" state="none"/>
</listOfFeatureStates>
</Entity>


<Entity class="xmlobjects.XMLEntity"
id="lig_153       "
templateId="Entity_B"
centreOfMassX="-23.4891258249869E-9"
centreOfMassY="325E-9"
centreOfMassZ="-51.3683924338839E-9"
orientationX="0.0"
orientationY="1.0"
orientationZ="0.0"
orientationAngle="0.0">
<listOfFeatureStates>
<feature class="xmlobjects.XMLFeature" id="ligand" state="none"/>
</listOfFeatureStates>
</Entity>


<Entity class="xmlobjects.XMLEntity"
id="lig_154       "
templateId="Entity_B"
centreOfMassX="8.8666680760921E-9"
centreOfMassY="325E-9"
centreOfMassZ="-57.4065333463651E-9"
orientationX="0.0"
orientationY="1.0"
orientationZ="0.0"
orientationAngle="0.0">
<listOfFeatureStates>
<feature class="xmlobjects.XMLFeature" id="ligand" state="none"/>
</listOfFeatureStates>
</Entity>


<Entity class="xmlobjects.XMLEntity"
id="lig_155       "
templateId="Entity_B"
centreOfMassX="3.34873805385534E-9"
centreOfMassY="325E-9"
centreOfMassZ="-88.8359699590099E-9"
orientationX="0.0"
orientationY="1.0"
orientationZ="0.0"
orientationAngle="0.0">
<listOfFeatureStates>
<feature class="xmlobjects.XMLFeature" id="ligand" state="none"/>
</listOfFeatureStates>
</Entity>


<Entity class="xmlobjects.XMLEntity"
id="lig_156       "
templateId="Entity_B"
centreOfMassX="70.0676286547173E-9"
centreOfMassY="325E-9"
centreOfMassZ="0.734030805505199E-9"
orientationX="0.0"
orientationY="1.0"
orientationZ="0.0"
orientationAngle="0.0">
<listOfFeatureStates>
<feature class="xmlobjects.XMLFeature" id="ligand" state="none"/>
</listOfFeatureStates>
</Entity>


<Entity class="xmlobjects.XMLEntity"
id="lig_157       "
templateId="Entity_B"
centreOfMassX="32.9317116825327E-9"
centreOfMassY="325E-9"
centreOfMassZ="17.4093470348448E-9"
orientationX="0.0"
orientationY="1.0"
orientationZ="0.0"
orientationAngle="0.0">
<listOfFeatureStates>
<feature class="xmlobjects.XMLFeature" id="ligand" state="none"/>
</listOfFeatureStates>
</Entity>


<Entity class="xmlobjects.XMLEntity"
id="lig_158       "
templateId="Entity_B"
centreOfMassX="-38.6784572564314E-9"
centreOfMassY="325E-9"
centreOfMassZ="-58.7099086419389E-9"
orientationX="0.0"
orientationY="1.0"
orientationZ="0.0"
orientationAngle="0.0">
<listOfFeatureStates>
<feature class="xmlobjects.XMLFeature" id="ligand" state="none"/>
</listOfFeatureStates>
</Entity>


<Entity class="xmlobjects.XMLEntity"
id="lig_159       "
templateId="Entity_B"
centreOfMassX="-42.3361280426816E-9"
centreOfMassY="325E-9"
centreOfMassZ="25.9754123559604E-9"
orientationX="0.0"
orientationY="1.0"
orientationZ="0.0"
orientationAngle="0.0">
<listOfFeatureStates>
<feature class="xmlobjects.XMLFeature" id="ligand" state="none"/>
</listOfFeatureStates>
</Entity>


<Entity class="xmlobjects.XMLEntity"
id="lig_160       "
templateId="Entity_B"
centreOfMassX="-0.00388398971544746E-9"
centreOfMassY="325E-9"
centreOfMassZ="-27.4896237645504E-9"
orientationX="0.0"
orientationY="1.0"
orientationZ="0.0"
orientationAngle="0.0">
<listOfFeatureStates>
<feature class="xmlobjects.XMLFeature" id="ligand" state="none"/>
</listOfFeatureStates>
</Entity>


<Entity class="xmlobjects.XMLEntity"
id="lig_161       "
templateId="Entity_B"
centreOfMassX="-37.6182064053959E-9"
centreOfMassY="325E-9"
centreOfMassZ="18.0685488848714E-9"
orientationX="0.0"
orientationY="1.0"
orientationZ="0.0"
orientationAngle="0.0">
<listOfFeatureStates>
<feature class="xmlobjects.XMLFeature" id="ligand" state="none"/>
</listOfFeatureStates>
</Entity>


<Entity class="xmlobjects.XMLEntity"
id="lig_162       "
templateId="Entity_B"
centreOfMassX="71.6492408319025E-9"
centreOfMassY="325E-9"
centreOfMassZ="-77.5852348615243E-9"
orientationX="0.0"
orientationY="1.0"
orientationZ="0.0"
orientationAngle="0.0">
<listOfFeatureStates>
<feature class="xmlobjects.XMLFeature" id="ligand" state="none"/>
</listOfFeatureStates>
</Entity>


<Entity class="xmlobjects.XMLEntity"
id="lig_163       "
templateId="Entity_B"
centreOfMassX="-51.2132782987226E-9"
centreOfMassY="325E-9"
centreOfMassZ="63.1273572654213E-9"
orientationX="0.0"
orientationY="1.0"
orientationZ="0.0"
orientationAngle="0.0">
<listOfFeatureStates>
<feature class="xmlobjects.XMLFeature" id="ligand" state="none"/>
</listOfFeatureStates>
</Entity>


<Entity class="xmlobjects.XMLEntity"
id="lig_164       "
templateId="Entity_B"
centreOfMassX="41.7298338511308E-9"
centreOfMassY="325E-9"
centreOfMassZ="28.6366387050657E-9"
orientationX="0.0"
orientationY="1.0"
orientationZ="0.0"
orientationAngle="0.0">
<listOfFeatureStates>
<feature class="xmlobjects.XMLFeature" id="ligand" state="none"/>
</listOfFeatureStates>
</Entity>


<Entity class="xmlobjects.XMLEntity"
id="lig_165       "
templateId="Entity_B"
centreOfMassX="34.0750967415877E-9"
centreOfMassY="325E-9"
centreOfMassZ="21.6129160376393E-9"
orientationX="0.0"
orientationY="1.0"
orientationZ="0.0"
orientationAngle="0.0">
<listOfFeatureStates>
<feature class="xmlobjects.XMLFeature" id="ligand" state="none"/>
</listOfFeatureStates>
</Entity>


<Entity class="xmlobjects.XMLEntity"
id="lig_166       "
templateId="Entity_B"
centreOfMassX="-44.7371898263528E-9"
centreOfMassY="325E-9"
centreOfMassZ="-68.0765798735021E-9"
orientationX="0.0"
orientationY="1.0"
orientationZ="0.0"
orientationAngle="0.0">
<listOfFeatureStates>
<feature class="xmlobjects.XMLFeature" id="ligand" state="none"/>
</listOfFeatureStates>
</Entity>


<Entity class="xmlobjects.XMLEntity"
id="lig_167       "
templateId="Entity_B"
centreOfMassX="51.6682278370848E-9"
centreOfMassY="325E-9"
centreOfMassZ="-66.2431236061038E-9"
orientationX="0.0"
orientationY="1.0"
orientationZ="0.0"
orientationAngle="0.0">
<listOfFeatureStates>
<feature class="xmlobjects.XMLFeature" id="ligand" state="none"/>
</listOfFeatureStates>
</Entity>


<Entity class="xmlobjects.XMLEntity"
id="lig_168       "
templateId="Entity_B"
centreOfMassX="10.1393652040424E-9"
centreOfMassY="325E-9"
centreOfMassZ="59.3012878036922E-9"
orientationX="0.0"
orientationY="1.0"
orientationZ="0.0"
orientationAngle="0.0">
<listOfFeatureStates>
<feature class="xmlobjects.XMLFeature" id="ligand" state="none"/>
</listOfFeatureStates>
</Entity>


<Entity class="xmlobjects.XMLEntity"
id="lig_169       "
templateId="Entity_B"
centreOfMassX="-35.5381769440593E-9"
centreOfMassY="325E-9"
centreOfMassZ="30.2003786899935E-9"
orientationX="0.0"
orientationY="1.0"
orientationZ="0.0"
orientationAngle="0.0">
<listOfFeatureStates>
<feature class="xmlobjects.XMLFeature" id="ligand" state="none"/>
</listOfFeatureStates>
</Entity>


<Entity class="xmlobjects.XMLEntity"
id="lig_170       "
templateId="Entity_B"
centreOfMassX="5.20113318931728E-9"
centreOfMassY="325E-9"
centreOfMassZ="-11.8451351016452E-9"
orientationX="0.0"
orientationY="1.0"
orientationZ="0.0"
orientationAngle="0.0">
<listOfFeatureStates>
<feature class="xmlobjects.XMLFeature" id="ligand" state="none"/>
</listOfFeatureStates>
</Entity>


<Entity class="xmlobjects.XMLEntity"
id="lig_171       "
templateId="Entity_B"
centreOfMassX="8.13194533331846E-9"
centreOfMassY="325E-9"
centreOfMassZ="-2.07860625384299E-9"
orientationX="0.0"
orientationY="1.0"
orientationZ="0.0"
orientationAngle="0.0">
<listOfFeatureStates>
<feature class="xmlobjects.XMLFeature" id="ligand" state="none"/>
</listOfFeatureStates>
</Entity>


<Entity class="xmlobjects.XMLEntity"
id="lig_172       "
templateId="Entity_B"
centreOfMassX="-31.926347499243E-9"
centreOfMassY="325E-9"
centreOfMassZ="45.8339739824089E-9"
orientationX="0.0"
orientationY="1.0"
orientationZ="0.0"
orientationAngle="0.0">
<listOfFeatureStates>
<feature class="xmlobjects.XMLFeature" id="ligand" state="none"/>
</listOfFeatureStates>
</Entity>


<Entity class="xmlobjects.XMLEntity"
id="lig_173       "
templateId="Entity_B"
centreOfMassX="80.7184261654256E-9"
centreOfMassY="325E-9"
centreOfMassZ="-67.3344489206447E-9"
orientationX="0.0"
orientationY="1.0"
orientationZ="0.0"
orientationAngle="0.0">
<listOfFeatureStates>
<feature class="xmlobjects.XMLFeature" id="ligand" state="none"/>
</listOfFeatureStates>
</Entity>


<Entity class="xmlobjects.XMLEntity"
id="lig_174       "
templateId="Entity_B"
centreOfMassX="-38.2002022124569E-9"
centreOfMassY="325E-9"
centreOfMassZ="22.9280636658987E-9"
orientationX="0.0"
orientationY="1.0"
orientationZ="0.0"
orientationAngle="0.0">
<listOfFeatureStates>
<feature class="xmlobjects.XMLFeature" id="ligand" state="none"/>
</listOfFeatureStates>
</Entity>


<Entity class="xmlobjects.XMLEntity"
id="lig_175       "
templateId="Entity_B"
centreOfMassX="58.4949924864946E-9"
centreOfMassY="325E-9"
centreOfMassZ="-87.4022102320693E-9"
orientationX="0.0"
orientationY="1.0"
orientationZ="0.0"
orientationAngle="0.0">
<listOfFeatureStates>
<feature class="xmlobjects.XMLFeature" id="ligand" state="none"/>
</listOfFeatureStates>
</Entity>


<Entity class="xmlobjects.XMLEntity"
id="lig_176       "
templateId="Entity_B"
centreOfMassX="-35.0611553713696E-9"
centreOfMassY="325E-9"
centreOfMassZ="-88.0920496615619E-9"
orientationX="0.0"
orientationY="1.0"
orientationZ="0.0"
orientationAngle="0.0">
<listOfFeatureStates>
<feature class="xmlobjects.XMLFeature" id="ligand" state="none"/>
</listOfFeatureStates>
</Entity>


<Entity class="xmlobjects.XMLEntity"
id="lig_177       "
templateId="Entity_B"
centreOfMassX="52.1250014201561E-9"
centreOfMassY="325E-9"
centreOfMassZ="-17.276213087773E-9"
orientationX="0.0"
orientationY="1.0"
orientationZ="0.0"
orientationAngle="0.0">
<listOfFeatureStates>
<feature class="xmlobjects.XMLFeature" id="ligand" state="none"/>
</listOfFeatureStates>
</Entity>


<Entity class="xmlobjects.XMLEntity"
id="lig_178       "
templateId="Entity_B"
centreOfMassX="42.185519443203E-9"
centreOfMassY="325E-9"
centreOfMassZ="-70.9001467577176E-9"
orientationX="0.0"
orientationY="1.0"
orientationZ="0.0"
orientationAngle="0.0">
<listOfFeatureStates>
<feature class="xmlobjects.XMLFeature" id="ligand" state="none"/>
</listOfFeatureStates>
</Entity>


<Entity class="xmlobjects.XMLEntity"
id="lig_179       "
templateId="Entity_B"
centreOfMassX="82.9528891445249E-9"
centreOfMassY="325E-9"
centreOfMassZ="36.7481148707184E-9"
orientationX="0.0"
orientationY="1.0"
orientationZ="0.0"
orientationAngle="0.0">
<listOfFeatureStates>
<feature class="xmlobjects.XMLFeature" id="ligand" state="none"/>
</listOfFeatureStates>
</Entity>


<Entity class="xmlobjects.XMLEntity"
id="lig_180       "
templateId="Entity_B"
centreOfMassX="-23.9578375555617E-9"
centreOfMassY="325E-9"
centreOfMassZ="57.4166162562346E-9"
orientationX="0.0"
orientationY="1.0"
orientationZ="0.0"
orientationAngle="0.0">
<listOfFeatureStates>
<feature class="xmlobjects.XMLFeature" id="ligand" state="none"/>
</listOfFeatureStates>
</Entity>


<Entity class="xmlobjects.XMLEntity"
id="lig_181       "
templateId="Entity_B"
centreOfMassX="40.2168801737937E-9"
centreOfMassY="325E-9"
centreOfMassZ="83.7099828700896E-9"
orientationX="0.0"
orientationY="1.0"
orientationZ="0.0"
orientationAngle="0.0">
<listOfFeatureStates>
<feature class="xmlobjects.XMLFeature" id="ligand" state="none"/>
</listOfFeatureStates>
</Entity>


<Entity class="xmlobjects.XMLEntity"
id="lig_182       "
templateId="Entity_B"
centreOfMassX="-36.9750994136526E-9"
centreOfMassY="325E-9"
centreOfMassZ="-16.7737137411447E-9"
orientationX="0.0"
orientationY="1.0"
orientationZ="0.0"
orientationAngle="0.0">
<listOfFeatureStates>
<feature class="xmlobjects.XMLFeature" id="ligand" state="none"/>
</listOfFeatureStates>
</Entity>


<Entity class="xmlobjects.XMLEntity"
id="lig_183       "
templateId="Entity_B"
centreOfMassX="85.7733281882309E-9"
centreOfMassY="325E-9"
centreOfMassZ="67.5492624597869E-9"
orientationX="0.0"
orientationY="1.0"
orientationZ="0.0"
orientationAngle="0.0">
<listOfFeatureStates>
<feature class="xmlobjects.XMLFeature" id="ligand" state="none"/>
</listOfFeatureStates>
</Entity>


<Entity class="xmlobjects.XMLEntity"
id="lig_184       "
templateId="Entity_B"
centreOfMassX="27.7428970091245E-9"
centreOfMassY="325E-9"
centreOfMassZ="64.3021370068283E-9"
orientationX="0.0"
orientationY="1.0"
orientationZ="0.0"
orientationAngle="0.0">
<listOfFeatureStates>
<feature class="xmlobjects.XMLFeature" id="ligand" state="none"/>
</listOfFeatureStates>
</Entity>


<Entity class="xmlobjects.XMLEntity"
id="lig_185       "
templateId="Entity_B"
centreOfMassX="44.9449253892075E-9"
centreOfMassY="325E-9"
centreOfMassZ="-74.4001891432445E-9"
orientationX="0.0"
orientationY="1.0"
orientationZ="0.0"
orientationAngle="0.0">
<listOfFeatureStates>
<feature class="xmlobjects.XMLFeature" id="ligand" state="none"/>
</listOfFeatureStates>
</Entity>


<Entity class="xmlobjects.XMLEntity"
id="lig_186       "
templateId="Entity_B"
centreOfMassX="-73.5377803152746E-9"
centreOfMassY="325E-9"
centreOfMassZ="-79.1034296401577E-9"
orientationX="0.0"
orientationY="1.0"
orientationZ="0.0"
orientationAngle="0.0">
<listOfFeatureStates>
<feature class="xmlobjects.XMLFeature" id="ligand" state="none"/>
</listOfFeatureStates>
</Entity>


<Entity class="xmlobjects.XMLEntity"
id="lig_187       "
templateId="Entity_B"
centreOfMassX="-21.7459195337734E-9"
centreOfMassY="325E-9"
centreOfMassZ="29.0909227543982E-9"
orientationX="0.0"
orientationY="1.0"
orientationZ="0.0"
orientationAngle="0.0">
<listOfFeatureStates>
<feature class="xmlobjects.XMLFeature" id="ligand" state="none"/>
</listOfFeatureStates>
</Entity>


<Entity class="xmlobjects.XMLEntity"
id="lig_188       "
templateId="Entity_B"
centreOfMassX="-70.9809389486895E-9"
centreOfMassY="325E-9"
centreOfMassZ="30.3523746569806E-9"
orientationX="0.0"
orientationY="1.0"
orientationZ="0.0"
orientationAngle="0.0">
<listOfFeatureStates>
<feature class="xmlobjects.XMLFeature" id="ligand" state="none"/>
</listOfFeatureStates>
</Entity>


<Entity class="xmlobjects.XMLEntity"
id="lig_189       "
templateId="Entity_B"
centreOfMassX="-71.4483181110914E-9"
centreOfMassY="325E-9"
centreOfMassZ="-62.4194090987616E-9"
orientationX="0.0"
orientationY="1.0"
orientationZ="0.0"
orientationAngle="0.0">
<listOfFeatureStates>
<feature class="xmlobjects.XMLFeature" id="ligand" state="none"/>
</listOfFeatureStates>
</Entity>


<Entity class="xmlobjects.XMLEntity"
id="lig_190       "
templateId="Entity_B"
centreOfMassX="-21.1901513472716E-9"
centreOfMassY="325E-9"
centreOfMassZ="-68.1406456486306E-9"
orientationX="0.0"
orientationY="1.0"
orientationZ="0.0"
orientationAngle="0.0">
<listOfFeatureStates>
<feature class="xmlobjects.XMLFeature" id="ligand" state="none"/>
</listOfFeatureStates>
</Entity>


<Entity class="xmlobjects.XMLEntity"
id="lig_191       "
templateId="Entity_B"
centreOfMassX="27.4353896284838E-9"
centreOfMassY="325E-9"
centreOfMassZ="-72.3218300606642E-9"
orientationX="0.0"
orientationY="1.0"
orientationZ="0.0"
orientationAngle="0.0">
<listOfFeatureStates>
<feature class="xmlobjects.XMLFeature" id="ligand" state="none"/>
</listOfFeatureStates>
</Entity>


<Entity class="xmlobjects.XMLEntity"
id="lig_192       "
templateId="Entity_B"
centreOfMassX="58.7496204173755E-9"
centreOfMassY="325E-9"
centreOfMassZ="-15.6543531102812E-9"
orientationX="0.0"
orientationY="1.0"
orientationZ="0.0"
orientationAngle="0.0">
<listOfFeatureStates>
<feature class="xmlobjects.XMLFeature" id="ligand" state="none"/>
</listOfFeatureStates>
</Entity>


<Entity class="xmlobjects.XMLEntity"
id="lig_193       "
templateId="Entity_B"
centreOfMassX="61.4681908205736E-9"
centreOfMassY="325E-9"
centreOfMassZ="-47.4164521197962E-9"
orientationX="0.0"
orientationY="1.0"
orientationZ="0.0"
orientationAngle="0.0">
<listOfFeatureStates>
<feature class="xmlobjects.XMLFeature" id="ligand" state="none"/>
</listOfFeatureStates>
</Entity>


<Entity class="xmlobjects.XMLEntity"
id="lig_194       "
templateId="Entity_B"
centreOfMassX="-25.6911965304382E-9"
centreOfMassY="325E-9"
centreOfMassZ="-87.7631064686037E-9"
orientationX="0.0"
orientationY="1.0"
orientationZ="0.0"
orientationAngle="0.0">
<listOfFeatureStates>
<feature class="xmlobjects.XMLFeature" id="ligand" state="none"/>
</listOfFeatureStates>
</Entity>


<Entity class="xmlobjects.XMLEntity"
id="lig_195       "
templateId="Entity_B"
centreOfMassX="-63.2826304461094E-9"
centreOfMassY="325E-9"
centreOfMassZ="-13.6679335632057E-9"
orientationX="0.0"
orientationY="1.0"
orientationZ="0.0"
orientationAngle="0.0">
<listOfFeatureStates>
<feature class="xmlobjects.XMLFeature" id="ligand" state="none"/>
</listOfFeatureStates>
</Entity>


<Entity class="xmlobjects.XMLEntity"
id="lig_196       "
templateId="Entity_B"
centreOfMassX="-80.1713614840775E-9"
centreOfMassY="325E-9"
centreOfMassZ="83.9111115878086E-9"
orientationX="0.0"
orientationY="1.0"
orientationZ="0.0"
orientationAngle="0.0">
<listOfFeatureStates>
<feature class="xmlobjects.XMLFeature" id="ligand" state="none"/>
</listOfFeatureStates>
</Entity>


<Entity class="xmlobjects.XMLEntity"
id="lig_197       "
templateId="Entity_B"
centreOfMassX="-64.7410658420333E-9"
centreOfMassY="325E-9"
centreOfMassZ="-51.0412735259381E-9"
orientationX="0.0"
orientationY="1.0"
orientationZ="0.0"
orientationAngle="0.0">
<listOfFeatureStates>
<feature class="xmlobjects.XMLFeature" id="ligand" state="none"/>
</listOfFeatureStates>
</Entity>


<Entity class="xmlobjects.XMLEntity"
id="lig_198       "
templateId="Entity_B"
centreOfMassX="82.1558391394573E-9"
centreOfMassY="325E-9"
centreOfMassZ="21.9234076771207E-9"
orientationX="0.0"
orientationY="1.0"
orientationZ="0.0"
orientationAngle="0.0">
<listOfFeatureStates>
<feature class="xmlobjects.XMLFeature" id="ligand" state="none"/>
</listOfFeatureStates>
</Entity>


<Entity class="xmlobjects.XMLEntity"
id="lig_199       "
templateId="Entity_B"
centreOfMassX="-28.1819266828831E-9"
centreOfMassY="325E-9"
centreOfMassZ="-24.8363006623084E-9"
orientationX="0.0"
orientationY="1.0"
orientationZ="0.0"
orientationAngle="0.0">
<listOfFeatureStates>
<feature class="xmlobjects.XMLFeature" id="ligand" state="none"/>
</listOfFeatureStates>
</Entity>


<Entity class="xmlobjects.XMLEntity"
id="lig_200       "
templateId="Entity_B"
centreOfMassX="6.16907301444094E-9"
centreOfMassY="325E-9"
centreOfMassZ="76.0858562817299E-9"
orientationX="0.0"
orientationY="1.0"
orientationZ="0.0"
orientationAngle="0.0">
<listOfFeatureStates>
<feature class="xmlobjects.XMLFeature" id="ligand" state="none"/>
</listOfFeatureStates>
</Entity>


<Entity class="xmlobjects.XMLEntity"
id="lig_201       "
templateId="Entity_B"
centreOfMassX="46.4900313075767E-9"
centreOfMassY="325E-9"
centreOfMassZ="38.8683700207652E-9"
orientationX="0.0"
orientationY="1.0"
orientationZ="0.0"
orientationAngle="0.0">
<listOfFeatureStates>
<feature class="xmlobjects.XMLFeature" id="ligand" state="none"/>
</listOfFeatureStates>
</Entity>


<Entity class="xmlobjects.XMLEntity"
id="lig_202       "
templateId="Entity_B"
centreOfMassX="3.99740637673951E-9"
centreOfMassY="325E-9"
centreOfMassZ="26.6897264164149E-9"
orientationX="0.0"
orientationY="1.0"
orientationZ="0.0"
orientationAngle="0.0">
<listOfFeatureStates>
<feature class="xmlobjects.XMLFeature" id="ligand" state="none"/>
</listOfFeatureStates>
</Entity>


<Entity class="xmlobjects.XMLEntity"
id="lig_203       "
templateId="Entity_B"
centreOfMassX="60.9180588900994E-9"
centreOfMassY="325E-9"
centreOfMassZ="-35.9959047185323E-9"
orientationX="0.0"
orientationY="1.0"
orientationZ="0.0"
orientationAngle="0.0">
<listOfFeatureStates>
<feature class="xmlobjects.XMLFeature" id="ligand" state="none"/>
</listOfFeatureStates>
</Entity>


<Entity class="xmlobjects.XMLEntity"
id="lig_204       "
templateId="Entity_B"
centreOfMassX="16.7203702959797E-9"
centreOfMassY="325E-9"
centreOfMassZ="69.7880528137159E-9"
orientationX="0.0"
orientationY="1.0"
orientationZ="0.0"
orientationAngle="0.0">
<listOfFeatureStates>
<feature class="xmlobjects.XMLFeature" id="ligand" state="none"/>
</listOfFeatureStates>
</Entity>


<Entity class="xmlobjects.XMLEntity"
id="lig_205       "
templateId="Entity_B"
centreOfMassX="-87.6315338587219E-9"
centreOfMassY="325E-9"
centreOfMassZ="32.9941001813741E-9"
orientationX="0.0"
orientationY="1.0"
orientationZ="0.0"
orientationAngle="0.0">
<listOfFeatureStates>
<feature class="xmlobjects.XMLFeature" id="ligand" state="none"/>
</listOfFeatureStates>
</Entity>


<Entity class="xmlobjects.XMLEntity"
id="lig_206       "
templateId="Entity_B"
centreOfMassX="-58.7803063514419E-9"
centreOfMassY="325E-9"
centreOfMassZ="-83.432902040141E-9"
orientationX="0.0"
orientationY="1.0"
orientationZ="0.0"
orientationAngle="0.0">
<listOfFeatureStates>
<feature class="xmlobjects.XMLFeature" id="ligand" state="none"/>
</listOfFeatureStates>
</Entity>


<Entity class="xmlobjects.XMLEntity"
id="lig_207       "
templateId="Entity_B"
centreOfMassX="-78.6275669765423E-9"
centreOfMassY="325E-9"
centreOfMassZ="-0.995508676567312E-9"
orientationX="0.0"
orientationY="1.0"
orientationZ="0.0"
orientationAngle="0.0">
<listOfFeatureStates>
<feature class="xmlobjects.XMLFeature" id="ligand" state="none"/>
</listOfFeatureStates>
</Entity>


<Entity class="xmlobjects.XMLEntity"
id="lig_208       "
templateId="Entity_B"
centreOfMassX="-68.1845905663584E-9"
centreOfMassY="325E-9"
centreOfMassZ="9.28881881942004E-9"
orientationX="0.0"
orientationY="1.0"
orientationZ="0.0"
orientationAngle="0.0">
<listOfFeatureStates>
<feature class="xmlobjects.XMLFeature" id="ligand" state="none"/>
</listOfFeatureStates>
</Entity>


<Entity class="xmlobjects.XMLEntity"
id="lig_209       "
templateId="Entity_B"
centreOfMassX="-65.9022209746698E-9"
centreOfMassY="325E-9"
centreOfMassZ="6.79776558145264E-9"
orientationX="0.0"
orientationY="1.0"
orientationZ="0.0"
orientationAngle="0.0">
<listOfFeatureStates>
<feature class="xmlobjects.XMLFeature" id="ligand" state="none"/>
</listOfFeatureStates>
</Entity>


<Entity class="xmlobjects.XMLEntity"
id="lig_210       "
templateId="Entity_B"
centreOfMassX="46.6178844580984E-9"
centreOfMassY="325E-9"
centreOfMassZ="84.7588184199319E-9"
orientationX="0.0"
orientationY="1.0"
orientationZ="0.0"
orientationAngle="0.0">
<listOfFeatureStates>
<feature class="xmlobjects.XMLFeature" id="ligand" state="none"/>
</listOfFeatureStates>
</Entity>


<Entity class="xmlobjects.XMLEntity"
id="lig_211       "
templateId="Entity_B"
centreOfMassX="-22.9684889968451E-9"
centreOfMassY="325E-9"
centreOfMassZ="25.8784705787257E-9"
orientationX="0.0"
orientationY="1.0"
orientationZ="0.0"
orientationAngle="0.0">
<listOfFeatureStates>
<feature class="xmlobjects.XMLFeature" id="ligand" state="none"/>
</listOfFeatureStates>
</Entity>


<Entity class="xmlobjects.XMLEntity"
id="lig_212       "
templateId="Entity_B"
centreOfMassX="81.4787536907136E-9"
centreOfMassY="325E-9"
centreOfMassZ="-11.7462911212283E-9"
orientationX="0.0"
orientationY="1.0"
orientationZ="0.0"
orientationAngle="0.0">
<listOfFeatureStates>
<feature class="xmlobjects.XMLFeature" id="ligand" state="none"/>
</listOfFeatureStates>
</Entity>


<Entity class="xmlobjects.XMLEntity"
id="lig_213       "
templateId="Entity_B"
centreOfMassX="-82.8816853339729E-9"
centreOfMassY="325E-9"
centreOfMassZ="-15.1546411576435E-9"
orientationX="0.0"
orientationY="1.0"
orientationZ="0.0"
orientationAngle="0.0">
<listOfFeatureStates>
<feature class="xmlobjects.XMLFeature" id="ligand" state="none"/>
</listOfFeatureStates>
</Entity>


<Entity class="xmlobjects.XMLEntity"
id="lig_214       "
templateId="Entity_B"
centreOfMassX="-66.5933339989166E-9"
centreOfMassY="325E-9"
centreOfMassZ="-35.3708798060777E-9"
orientationX="0.0"
orientationY="1.0"
orientationZ="0.0"
orientationAngle="0.0">
<listOfFeatureStates>
<feature class="xmlobjects.XMLFeature" id="ligand" state="none"/>
</listOfFeatureStates>
</Entity>


<Entity class="xmlobjects.XMLEntity"
id="lig_215       "
templateId="Entity_B"
centreOfMassX="-70.0036137722856E-9"
centreOfMassY="325E-9"
centreOfMassZ="-10.9604973180525E-9"
orientationX="0.0"
orientationY="1.0"
orientationZ="0.0"
orientationAngle="0.0">
<listOfFeatureStates>
<feature class="xmlobjects.XMLFeature" id="ligand" state="none"/>
</listOfFeatureStates>
</Entity>


<Entity class="xmlobjects.XMLEntity"
id="lig_216       "
templateId="Entity_B"
centreOfMassX="62.7695738042434E-9"
centreOfMassY="325E-9"
centreOfMassZ="65.0380394375844E-9"
orientationX="0.0"
orientationY="1.0"
orientationZ="0.0"
orientationAngle="0.0">
<listOfFeatureStates>
<feature class="xmlobjects.XMLFeature" id="ligand" state="none"/>
</listOfFeatureStates>
</Entity>


<Entity class="xmlobjects.XMLEntity"
id="lig_217       "
templateId="Entity_B"
centreOfMassX="-11.2522271576896E-9"
centreOfMassY="325E-9"
centreOfMassZ="-53.4020673335236E-9"
orientationX="0.0"
orientationY="1.0"
orientationZ="0.0"
orientationAngle="0.0">
<listOfFeatureStates>
<feature class="xmlobjects.XMLFeature" id="ligand" state="none"/>
</listOfFeatureStates>
</Entity>


<Entity class="xmlobjects.XMLEntity"
id="lig_218       "
templateId="Entity_B"
centreOfMassX="-43.9620684216211E-9"
centreOfMassY="325E-9"
centreOfMassZ="-3.75546086287528E-9"
orientationX="0.0"
orientationY="1.0"
orientationZ="0.0"
orientationAngle="0.0">
<listOfFeatureStates>
<feature class="xmlobjects.XMLFeature" id="ligand" state="none"/>
</listOfFeatureStates>
</Entity>


<Entity class="xmlobjects.XMLEntity"
id="lig_219       "
templateId="Entity_B"
centreOfMassX="-41.4541401986936E-9"
centreOfMassY="325E-9"
centreOfMassZ="88.0944603515302E-9"
orientationX="0.0"
orientationY="1.0"
orientationZ="0.0"
orientationAngle="0.0">
<listOfFeatureStates>
<feature class="xmlobjects.XMLFeature" id="ligand" state="none"/>
</listOfFeatureStates>
</Entity>


<Entity class="xmlobjects.XMLEntity"
id="lig_220       "
templateId="Entity_B"
centreOfMassX="-16.2009864401238E-9"
centreOfMassY="325E-9"
centreOfMassZ="31.6585328514782E-9"
orientationX="0.0"
orientationY="1.0"
orientationZ="0.0"
orientationAngle="0.0">
<listOfFeatureStates>
<feature class="xmlobjects.XMLFeature" id="ligand" state="none"/>
</listOfFeatureStates>
</Entity>


<Entity class="xmlobjects.XMLEntity"
id="lig_221       "
templateId="Entity_B"
centreOfMassX="23.2104653456567E-9"
centreOfMassY="325E-9"
centreOfMassZ="39.5929768904985E-9"
orientationX="0.0"
orientationY="1.0"
orientationZ="0.0"
orientationAngle="0.0">
<listOfFeatureStates>
<feature class="xmlobjects.XMLFeature" id="ligand" state="none"/>
</listOfFeatureStates>
</Entity>


<Entity class="xmlobjects.XMLEntity"
id="lig_222       "
templateId="Entity_B"
centreOfMassX="-18.0794746024852E-9"
centreOfMassY="325E-9"
centreOfMassZ="88.493761502879E-9"
orientationX="0.0"
orientationY="1.0"
orientationZ="0.0"
orientationAngle="0.0">
<listOfFeatureStates>
<feature class="xmlobjects.XMLFeature" id="ligand" state="none"/>
</listOfFeatureStates>
</Entity>


<Entity class="xmlobjects.XMLEntity"
id="lig_223       "
templateId="Entity_B"
centreOfMassX="9.00633658801603E-9"
centreOfMassY="325E-9"
centreOfMassZ="-29.0142854020952E-9"
orientationX="0.0"
orientationY="1.0"
orientationZ="0.0"
orientationAngle="0.0">
<listOfFeatureStates>
<feature class="xmlobjects.XMLFeature" id="ligand" state="none"/>
</listOfFeatureStates>
</Entity>


<Entity class="xmlobjects.XMLEntity"
id="lig_224       "
templateId="Entity_B"
centreOfMassX="45.7531744157638E-9"
centreOfMassY="325E-9"
centreOfMassZ="-8.77295284632112E-9"
orientationX="0.0"
orientationY="1.0"
orientationZ="0.0"
orientationAngle="0.0">
<listOfFeatureStates>
<feature class="xmlobjects.XMLFeature" id="ligand" state="none"/>
</listOfFeatureStates>
</Entity>


<Entity class="xmlobjects.XMLEntity"
id="lig_225       "
templateId="Entity_B"
centreOfMassX="11.6413386975542E-9"
centreOfMassY="325E-9"
centreOfMassZ="24.0842496707457E-9"
orientationX="0.0"
orientationY="1.0"
orientationZ="0.0"
orientationAngle="0.0">
<listOfFeatureStates>
<feature class="xmlobjects.XMLFeature" id="ligand" state="none"/>
</listOfFeatureStates>
</Entity>


<Entity class="xmlobjects.XMLEntity"
id="lig_226       "
templateId="Entity_B"
centreOfMassX="-59.1092153540651E-9"
centreOfMassY="325E-9"
centreOfMassZ="-62.0122671239804E-9"
orientationX="0.0"
orientationY="1.0"
orientationZ="0.0"
orientationAngle="0.0">
<listOfFeatureStates>
<feature class="xmlobjects.XMLFeature" id="ligand" state="none"/>
</listOfFeatureStates>
</Entity>


<Entity class="xmlobjects.XMLEntity"
id="lig_227       "
templateId="Entity_B"
centreOfMassX="-86.5035495773953E-9"
centreOfMassY="325E-9"
centreOfMassZ="26.5314423645309E-9"
orientationX="0.0"
orientationY="1.0"
orientationZ="0.0"
orientationAngle="0.0">
<listOfFeatureStates>
<feature class="xmlobjects.XMLFeature" id="ligand" state="none"/>
</listOfFeatureStates>
</Entity>


<Entity class="xmlobjects.XMLEntity"
id="lig_228       "
templateId="Entity_B"
centreOfMassX="41.0693021833584E-9"
centreOfMassY="325E-9"
centreOfMassZ="-8.37956060174292E-9"
orientationX="0.0"
orientationY="1.0"
orientationZ="0.0"
orientationAngle="0.0">
<listOfFeatureStates>
<feature class="xmlobjects.XMLFeature" id="ligand" state="none"/>
</listOfFeatureStates>
</Entity>


<Entity class="xmlobjects.XMLEntity"
id="lig_229       "
templateId="Entity_B"
centreOfMassX="0.373478464878403E-9"
centreOfMassY="325E-9"
centreOfMassZ="-13.0224127853391E-9"
orientationX="0.0"
orientationY="1.0"
orientationZ="0.0"
orientationAngle="0.0">
<listOfFeatureStates>
<feature class="xmlobjects.XMLFeature" id="ligand" state="none"/>
</listOfFeatureStates>
</Entity>


<Entity class="xmlobjects.XMLEntity"
id="lig_230       "
templateId="Entity_B"
centreOfMassX="50.1615399687879E-9"
centreOfMassY="325E-9"
centreOfMassZ="1.74259257629529E-9"
orientationX="0.0"
orientationY="1.0"
orientationZ="0.0"
orientationAngle="0.0">
<listOfFeatureStates>
<feature class="xmlobjects.XMLFeature" id="ligand" state="none"/>
</listOfFeatureStates>
</Entity>


<Entity class="xmlobjects.XMLEntity"
id="lig_231       "
templateId="Entity_B"
centreOfMassX="-82.2366625769207E-9"
centreOfMassY="325E-9"
centreOfMassZ="88.1958116408497E-9"
orientationX="0.0"
orientationY="1.0"
orientationZ="0.0"
orientationAngle="0.0">
<listOfFeatureStates>
<feature class="xmlobjects.XMLFeature" id="ligand" state="none"/>
</listOfFeatureStates>
</Entity>


<Entity class="xmlobjects.XMLEntity"
id="lig_232       "
templateId="Entity_B"
centreOfMassX="45.8541650229035E-9"
centreOfMassY="325E-9"
centreOfMassZ="-13.2261083196312E-9"
orientationX="0.0"
orientationY="1.0"
orientationZ="0.0"
orientationAngle="0.0">
<listOfFeatureStates>
<feature class="xmlobjects.XMLFeature" id="ligand" state="none"/>
</listOfFeatureStates>
</Entity>


<Entity class="xmlobjects.XMLEntity"
id="lig_233       "
templateId="Entity_B"
centreOfMassX="-75.3345327565186E-9"
centreOfMassY="325E-9"
centreOfMassZ="-87.7052522775044E-9"
orientationX="0.0"
orientationY="1.0"
orientationZ="0.0"
orientationAngle="0.0">
<listOfFeatureStates>
<feature class="xmlobjects.XMLFeature" id="ligand" state="none"/>
</listOfFeatureStates>
</Entity>


<Entity class="xmlobjects.XMLEntity"
id="lig_234       "
templateId="Entity_B"
centreOfMassX="-53.5188582659284E-9"
centreOfMassY="325E-9"
centreOfMassZ="-2.9262217416786E-9"
orientationX="0.0"
orientationY="1.0"
orientationZ="0.0"
orientationAngle="0.0">
<listOfFeatureStates>
<feature class="xmlobjects.XMLFeature" id="ligand" state="none"/>
</listOfFeatureStates>
</Entity>


<Entity class="xmlobjects.XMLEntity"
id="lig_235       "
templateId="Entity_B"
centreOfMassX="63.73763260038E-9"
centreOfMassY="325E-9"
centreOfMassZ="-64.3722596637765E-9"
orientationX="0.0"
orientationY="1.0"
orientationZ="0.0"
orientationAngle="0.0">
<listOfFeatureStates>
<feature class="xmlobjects.XMLFeature" id="ligand" state="none"/>
</listOfFeatureStates>
</Entity>


<Entity class="xmlobjects.XMLEntity"
id="lig_236       "
templateId="Entity_B"
centreOfMassX="-62.2999817385652E-9"
centreOfMassY="325E-9"
centreOfMassZ="-28.7766898149391E-9"
orientationX="0.0"
orientationY="1.0"
orientationZ="0.0"
orientationAngle="0.0">
<listOfFeatureStates>
<feature class="xmlobjects.XMLFeature" id="ligand" state="none"/>
</listOfFeatureStates>
</Entity>


<Entity class="xmlobjects.XMLEntity"
id="lig_237       "
templateId="Entity_B"
centreOfMassX="46.9976246303067E-9"
centreOfMassY="325E-9"
centreOfMassZ="-19.583123546734E-9"
orientationX="0.0"
orientationY="1.0"
orientationZ="0.0"
orientationAngle="0.0">
<listOfFeatureStates>
<feature class="xmlobjects.XMLFeature" id="ligand" state="none"/>
</listOfFeatureStates>
</Entity>


<Entity class="xmlobjects.XMLEntity"
id="lig_238       "
templateId="Entity_B"
centreOfMassX="-25.6370142820568E-9"
centreOfMassY="325E-9"
centreOfMassZ="-80.8195733153715E-9"
orientationX="0.0"
orientationY="1.0"
orientationZ="0.0"
orientationAngle="0.0">
<listOfFeatureStates>
<feature class="xmlobjects.XMLFeature" id="ligand" state="none"/>
</listOfFeatureStates>
</Entity>


<Entity class="xmlobjects.XMLEntity"
id="lig_239       "
templateId="Entity_B"
centreOfMassX="79.9694212104992E-9"
centreOfMassY="325E-9"
centreOfMassZ="-59.1610435460758E-9"
orientationX="0.0"
orientationY="1.0"
orientationZ="0.0"
orientationAngle="0.0">
<listOfFeatureStates>
<feature class="xmlobjects.XMLFeature" id="ligand" state="none"/>
</listOfFeatureStates>
</Entity>


<Entity class="xmlobjects.XMLEntity"
id="lig_240       "
templateId="Entity_B"
centreOfMassX="76.2449577911031E-9"
centreOfMassY="325E-9"
centreOfMassZ="18.3856888662029E-9"
orientationX="0.0"
orientationY="1.0"
orientationZ="0.0"
orientationAngle="0.0">
<listOfFeatureStates>
<feature class="xmlobjects.XMLFeature" id="ligand" state="none"/>
</listOfFeatureStates>
</Entity>


<Entity class="xmlobjects.XMLEntity"
id="lig_241       "
templateId="Entity_B"
centreOfMassX="-30.8361862456585E-9"
centreOfMassY="325E-9"
centreOfMassZ="-70.9962899209607E-9"
orientationX="0.0"
orientationY="1.0"
orientationZ="0.0"
orientationAngle="0.0">
<listOfFeatureStates>
<feature class="xmlobjects.XMLFeature" id="ligand" state="none"/>
</listOfFeatureStates>
</Entity>


<Entity class="xmlobjects.XMLEntity"
id="lig_242       "
templateId="Entity_B"
centreOfMassX="-0.500081906991667E-9"
centreOfMassY="325E-9"
centreOfMassZ="84.5749778983688E-9"
orientationX="0.0"
orientationY="1.0"
orientationZ="0.0"
orientationAngle="0.0">
<listOfFeatureStates>
<feature class="xmlobjects.XMLFeature" id="ligand" state="none"/>
</listOfFeatureStates>
</Entity>


<Entity class="xmlobjects.XMLEntity"
id="lig_243       "
templateId="Entity_B"
centreOfMassX="-10.2324674556542E-9"
centreOfMassY="325E-9"
centreOfMassZ="-68.1508816457672E-9"
orientationX="0.0"
orientationY="1.0"
orientationZ="0.0"
orientationAngle="0.0">
<listOfFeatureStates>
<feature class="xmlobjects.XMLFeature" id="ligand" state="none"/>
</listOfFeatureStates>
</Entity>


<Entity class="xmlobjects.XMLEntity"
id="lig_244       "
templateId="Entity_B"
centreOfMassX="3.14087005563245E-9"
centreOfMassY="325E-9"
centreOfMassZ="68.5546106071092E-9"
orientationX="0.0"
orientationY="1.0"
orientationZ="0.0"
orientationAngle="0.0">
<listOfFeatureStates>
<feature class="xmlobjects.XMLFeature" id="ligand" state="none"/>
</listOfFeatureStates>
</Entity>


<Entity class="xmlobjects.XMLEntity"
id="lig_245       "
templateId="Entity_B"
centreOfMassX="25.6081551867194E-9"
centreOfMassY="325E-9"
centreOfMassZ="-75.2458302583879E-9"
orientationX="0.0"
orientationY="1.0"
orientationZ="0.0"
orientationAngle="0.0">
<listOfFeatureStates>
<feature class="xmlobjects.XMLFeature" id="ligand" state="none"/>
</listOfFeatureStates>
</Entity>


<Entity class="xmlobjects.XMLEntity"
id="lig_246       "
templateId="Entity_B"
centreOfMassX="-40.143194147599E-9"
centreOfMassY="325E-9"
centreOfMassZ="66.8136712722438E-9"
orientationX="0.0"
orientationY="1.0"
orientationZ="0.0"
orientationAngle="0.0">
<listOfFeatureStates>
<feature class="xmlobjects.XMLFeature" id="ligand" state="none"/>
</listOfFeatureStates>
</Entity>


<Entity class="xmlobjects.XMLEntity"
id="lig_247       "
templateId="Entity_B"
centreOfMassX="51.6497201006649E-9"
centreOfMassY="325E-9"
centreOfMassZ="18.207785145713E-9"
orientationX="0.0"
orientationY="1.0"
orientationZ="0.0"
orientationAngle="0.0">
<listOfFeatureStates>
<feature class="xmlobjects.XMLFeature" id="ligand" state="none"/>
</listOfFeatureStates>
</Entity>


<Entity class="xmlobjects.XMLEntity"
id="lig_248       "
templateId="Entity_B"
centreOfMassX="-69.4664071172752E-9"
centreOfMassY="325E-9"
centreOfMassZ="18.7013399644121E-9"
orientationX="0.0"
orientationY="1.0"
orientationZ="0.0"
orientationAngle="0.0">
<listOfFeatureStates>
<feature class="xmlobjects.XMLFeature" id="ligand" state="none"/>
</listOfFeatureStates>
</Entity>


<Entity class="xmlobjects.XMLEntity"
id="lig_249       "
templateId="Entity_B"
centreOfMassX="61.8036453002863E-9"
centreOfMassY="325E-9"
centreOfMassZ="67.0685234756446E-9"
orientationX="0.0"
orientationY="1.0"
orientationZ="0.0"
orientationAngle="0.0">
<listOfFeatureStates>
<feature class="xmlobjects.XMLFeature" id="ligand" state="none"/>
</listOfFeatureStates>
</Entity>


<Entity class="xmlobjects.XMLEntity"
id="lig_250       "
templateId="Entity_B"
centreOfMassX="73.4384650524667E-9"
centreOfMassY="325E-9"
centreOfMassZ="69.9094031602144E-9"
orientationX="0.0"
orientationY="1.0"
orientationZ="0.0"
orientationAngle="0.0">
<listOfFeatureStates>
<feature class="xmlobjects.XMLFeature" id="ligand" state="none"/>
</listOfFeatureStates>
</Entity>


<Entity class="xmlobjects.XMLEntity"
id="lig_251       "
templateId="Entity_B"
centreOfMassX="-40.3785716626727E-9"
centreOfMassY="325E-9"
centreOfMassZ="20.0100584937211E-9"
orientationX="0.0"
orientationY="1.0"
orientationZ="0.0"
orientationAngle="0.0">
<listOfFeatureStates>
<feature class="xmlobjects.XMLFeature" id="ligand" state="none"/>
</listOfFeatureStates>
</Entity>


<Entity class="xmlobjects.XMLEntity"
id="lig_252       "
templateId="Entity_B"
centreOfMassX="-47.2736923297747E-9"
centreOfMassY="325E-9"
centreOfMassZ="-17.0897571532498E-9"
orientationX="0.0"
orientationY="1.0"
orientationZ="0.0"
orientationAngle="0.0">
<listOfFeatureStates>
<feature class="xmlobjects.XMLFeature" id="ligand" state="none"/>
</listOfFeatureStates>
</Entity>


<Entity class="xmlobjects.XMLEntity"
id="lig_253       "
templateId="Entity_B"
centreOfMassX="-84.0576676010583E-9"
centreOfMassY="325E-9"
centreOfMassZ="-47.8081700876878E-9"
orientationX="0.0"
orientationY="1.0"
orientationZ="0.0"
orientationAngle="0.0">
<listOfFeatureStates>
<feature class="xmlobjects.XMLFeature" id="ligand" state="none"/>
</listOfFeatureStates>
</Entity>


<Entity class="xmlobjects.XMLEntity"
id="lig_254       "
templateId="Entity_B"
centreOfMassX="51.3590455068621E-9"
centreOfMassY="325E-9"
centreOfMassZ="44.3591971285574E-9"
orientationX="0.0"
orientationY="1.0"
orientationZ="0.0"
orientationAngle="0.0">
<listOfFeatureStates>
<feature class="xmlobjects.XMLFeature" id="ligand" state="none"/>
</listOfFeatureStates>
</Entity>


<Entity class="xmlobjects.XMLEntity"
id="lig_255       "
templateId="Entity_B"
centreOfMassX="11.8360024463009E-9"
centreOfMassY="325E-9"
centreOfMassZ="4.85474838521426E-9"
orientationX="0.0"
orientationY="1.0"
orientationZ="0.0"
orientationAngle="0.0">
<listOfFeatureStates>
<feature class="xmlobjects.XMLFeature" id="ligand" state="none"/>
</listOfFeatureStates>
</Entity>


<Entity class="xmlobjects.XMLEntity"
id="lig_256       "
templateId="Entity_B"
centreOfMassX="-25.6114103161411E-9"
centreOfMassY="325E-9"
centreOfMassZ="-40.3594502701668E-9"
orientationX="0.0"
orientationY="1.0"
orientationZ="0.0"
orientationAngle="0.0">
<listOfFeatureStates>
<feature class="xmlobjects.XMLFeature" id="ligand" state="none"/>
</listOfFeatureStates>
</Entity>


<Entity class="xmlobjects.XMLEntity"
id="lig_257       "
templateId="Entity_B"
centreOfMassX="54.8043601870673E-9"
centreOfMassY="325E-9"
centreOfMassZ="-10.4370935724636E-9"
orientationX="0.0"
orientationY="1.0"
orientationZ="0.0"
orientationAngle="0.0">
<listOfFeatureStates>
<feature class="xmlobjects.XMLFeature" id="ligand" state="none"/>
</listOfFeatureStates>
</Entity>


<Entity class="xmlobjects.XMLEntity"
id="lig_258       "
templateId="Entity_B"
centreOfMassX="57.5928768148831E-9"
centreOfMassY="325E-9"
centreOfMassZ="-49.1056810071703E-9"
orientationX="0.0"
orientationY="1.0"
orientationZ="0.0"
orientationAngle="0.0">
<listOfFeatureStates>
<feature class="xmlobjects.XMLFeature" id="ligand" state="none"/>
</listOfFeatureStates>
</Entity>


<Entity class="xmlobjects.XMLEntity"
id="lig_259       "
templateId="Entity_B"
centreOfMassX="45.3493538476152E-9"
centreOfMassY="325E-9"
centreOfMassZ="45.6509466389211E-9"
orientationX="0.0"
orientationY="1.0"
orientationZ="0.0"
orientationAngle="0.0">
<listOfFeatureStates>
<feature class="xmlobjects.XMLFeature" id="ligand" state="none"/>
</listOfFeatureStates>
</Entity>


<Entity class="xmlobjects.XMLEntity"
id="lig_260       "
templateId="Entity_B"
centreOfMassX="-39.510050525647E-9"
centreOfMassY="325E-9"
centreOfMassZ="79.9947602594466E-9"
orientationX="0.0"
orientationY="1.0"
orientationZ="0.0"
orientationAngle="0.0">
<listOfFeatureStates>
<feature class="xmlobjects.XMLFeature" id="ligand" state="none"/>
</listOfFeatureStates>
</Entity>


<Entity class="xmlobjects.XMLEntity"
id="lig_261       "
templateId="Entity_B"
centreOfMassX="-74.6041556006433E-9"
centreOfMassY="325E-9"
centreOfMassZ="40.8625961488595E-9"
orientationX="0.0"
orientationY="1.0"
orientationZ="0.0"
orientationAngle="0.0">
<listOfFeatureStates>
<feature class="xmlobjects.XMLFeature" id="ligand" state="none"/>
</listOfFeatureStates>
</Entity>


<Entity class="xmlobjects.XMLEntity"
id="lig_262       "
templateId="Entity_B"
centreOfMassX="-7.33431314316668E-9"
centreOfMassY="325E-9"
centreOfMassZ="37.8618501373037E-9"
orientationX="0.0"
orientationY="1.0"
orientationZ="0.0"
orientationAngle="0.0">
<listOfFeatureStates>
<feature class="xmlobjects.XMLFeature" id="ligand" state="none"/>
</listOfFeatureStates>
</Entity>


<Entity class="xmlobjects.XMLEntity"
id="lig_263       "
templateId="Entity_B"
centreOfMassX="-8.0327496523666E-9"
centreOfMassY="325E-9"
centreOfMassZ="-53.739076800065E-9"
orientationX="0.0"
orientationY="1.0"
orientationZ="0.0"
orientationAngle="0.0">
<listOfFeatureStates>
<feature class="xmlobjects.XMLFeature" id="ligand" state="none"/>
</listOfFeatureStates>
</Entity>


<Entity class="xmlobjects.XMLEntity"
id="lig_264       "
templateId="Entity_B"
centreOfMassX="38.0781046717556E-9"
centreOfMassY="325E-9"
centreOfMassZ="-80.2127316560421E-9"
orientationX="0.0"
orientationY="1.0"
orientationZ="0.0"
orientationAngle="0.0">
<listOfFeatureStates>
<feature class="xmlobjects.XMLFeature" id="ligand" state="none"/>
</listOfFeatureStates>
</Entity>


<Entity class="xmlobjects.XMLEntity"
id="lig_265       "
templateId="Entity_B"
centreOfMassX="-7.20679533864235E-9"
centreOfMassY="325E-9"
centreOfMassZ="46.6496394850232E-9"
orientationX="0.0"
orientationY="1.0"
orientationZ="0.0"
orientationAngle="0.0">
<listOfFeatureStates>
<feature class="xmlobjects.XMLFeature" id="ligand" state="none"/>
</listOfFeatureStates>
</Entity>


<Entity class="xmlobjects.XMLEntity"
id="lig_266       "
templateId="Entity_B"
centreOfMassX="-82.450989860753E-9"
centreOfMassY="325E-9"
centreOfMassZ="-80.4276861565646E-9"
orientationX="0.0"
orientationY="1.0"
orientationZ="0.0"
orientationAngle="0.0">
<listOfFeatureStates>
<feature class="xmlobjects.XMLFeature" id="ligand" state="none"/>
</listOfFeatureStates>
</Entity>


<Entity class="xmlobjects.XMLEntity"
id="lig_267       "
templateId="Entity_B"
centreOfMassX="-44.4064438430565E-9"
centreOfMassY="325E-9"
centreOfMassZ="-18.3257084922055E-9"
orientationX="0.0"
orientationY="1.0"
orientationZ="0.0"
orientationAngle="0.0">
<listOfFeatureStates>
<feature class="xmlobjects.XMLFeature" id="ligand" state="none"/>
</listOfFeatureStates>
</Entity>


<Entity class="xmlobjects.XMLEntity"
id="lig_268       "
templateId="Entity_B"
centreOfMassX="-21.9113723352347E-9"
centreOfMassY="325E-9"
centreOfMassZ="-82.5549319121126E-9"
orientationX="0.0"
orientationY="1.0"
orientationZ="0.0"
orientationAngle="0.0">
<listOfFeatureStates>
<feature class="xmlobjects.XMLFeature" id="ligand" state="none"/>
</listOfFeatureStates>
</Entity>


<Entity class="xmlobjects.XMLEntity"
id="lig_269       "
templateId="Entity_B"
centreOfMassX="1.6042299010396E-9"
centreOfMassY="325E-9"
centreOfMassZ="-64.5080129076841E-9"
orientationX="0.0"
orientationY="1.0"
orientationZ="0.0"
orientationAngle="0.0">
<listOfFeatureStates>
<feature class="xmlobjects.XMLFeature" id="ligand" state="none"/>
</listOfFeatureStates>
</Entity>


<Entity class="xmlobjects.XMLEntity"
id="lig_270       "
templateId="Entity_B"
centreOfMassX="36.1495096227774E-9"
centreOfMassY="325E-9"
centreOfMassZ="-15.0012693960716E-9"
orientationX="0.0"
orientationY="1.0"
orientationZ="0.0"
orientationAngle="0.0">
<listOfFeatureStates>
<feature class="xmlobjects.XMLFeature" id="ligand" state="none"/>
</listOfFeatureStates>
</Entity>


<Entity class="xmlobjects.XMLEntity"
id="lig_271       "
templateId="Entity_B"
centreOfMassX="65.0229032131807E-9"
centreOfMassY="325E-9"
centreOfMassZ="44.7404204771122E-9"
orientationX="0.0"
orientationY="1.0"
orientationZ="0.0"
orientationAngle="0.0">
<listOfFeatureStates>
<feature class="xmlobjects.XMLFeature" id="ligand" state="none"/>
</listOfFeatureStates>
</Entity>


<Entity class="xmlobjects.XMLEntity"
id="lig_272       "
templateId="Entity_B"
centreOfMassX="-3.43597907711846E-9"
centreOfMassY="325E-9"
centreOfMassZ="-50.3643178318936E-9"
orientationX="0.0"
orientationY="1.0"
orientationZ="0.0"
orientationAngle="0.0">
<listOfFeatureStates>
<feature class="xmlobjects.XMLFeature" id="ligand" state="none"/>
</listOfFeatureStates>
</Entity>


<Entity class="xmlobjects.XMLEntity"
id="lig_273       "
templateId="Entity_B"
centreOfMassX="43.5538118816995E-9"
centreOfMassY="325E-9"
centreOfMassZ="-3.85407755825085E-9"
orientationX="0.0"
orientationY="1.0"
orientationZ="0.0"
orientationAngle="0.0">
<listOfFeatureStates>
<feature class="xmlobjects.XMLFeature" id="ligand" state="none"/>
</listOfFeatureStates>
</Entity>


<Entity class="xmlobjects.XMLEntity"
id="lig_274       "
templateId="Entity_B"
centreOfMassX="0.0388419155635944E-9"
centreOfMassY="325E-9"
centreOfMassZ="48.8882596489563E-9"
orientationX="0.0"
orientationY="1.0"
orientationZ="0.0"
orientationAngle="0.0">
<listOfFeatureStates>
<feature class="xmlobjects.XMLFeature" id="ligand" state="none"/>
</listOfFeatureStates>
</Entity>


<Entity class="xmlobjects.XMLEntity"
id="lig_275       "
templateId="Entity_B"
centreOfMassX="37.7814315040938E-9"
centreOfMassY="325E-9"
centreOfMassZ="-57.556898120185E-9"
orientationX="0.0"
orientationY="1.0"
orientationZ="0.0"
orientationAngle="0.0">
<listOfFeatureStates>
<feature class="xmlobjects.XMLFeature" id="ligand" state="none"/>
</listOfFeatureStates>
</Entity>


<Entity class="xmlobjects.XMLEntity"
id="lig_276       "
templateId="Entity_B"
centreOfMassX="-81.0233220308088E-9"
centreOfMassY="325E-9"
centreOfMassZ="-2.99426449577595E-9"
orientationX="0.0"
orientationY="1.0"
orientationZ="0.0"
orientationAngle="0.0">
<listOfFeatureStates>
<feature class="xmlobjects.XMLFeature" id="ligand" state="none"/>
</listOfFeatureStates>
</Entity>


<Entity class="xmlobjects.XMLEntity"
id="lig_277       "
templateId="Entity_B"
centreOfMassX="-23.0750623234824E-9"
centreOfMassY="325E-9"
centreOfMassZ="34.6048934011272E-9"
orientationX="0.0"
orientationY="1.0"
orientationZ="0.0"
orientationAngle="0.0">
<listOfFeatureStates>
<feature class="xmlobjects.XMLFeature" id="ligand" state="none"/>
</listOfFeatureStates>
</Entity>


<Entity class="xmlobjects.XMLEntity"
id="lig_278       "
templateId="Entity_B"
centreOfMassX="67.4486019648888E-9"
centreOfMassY="325E-9"
centreOfMassZ="40.6483651611055E-9"
orientationX="0.0"
orientationY="1.0"
orientationZ="0.0"
orientationAngle="0.0">
<listOfFeatureStates>
<feature class="xmlobjects.XMLFeature" id="ligand" state="none"/>
</listOfFeatureStates>
</Entity>


<Entity class="xmlobjects.XMLEntity"
id="lig_279       "
templateId="Entity_B"
centreOfMassX="80.4043923361695E-9"
centreOfMassY="325E-9"
centreOfMassZ="-58.7164868319418E-9"
orientationX="0.0"
orientationY="1.0"
orientationZ="0.0"
orientationAngle="0.0">
<listOfFeatureStates>
<feature class="xmlobjects.XMLFeature" id="ligand" state="none"/>
</listOfFeatureStates>
</Entity>


<Entity class="xmlobjects.XMLEntity"
id="lig_280       "
templateId="Entity_B"
centreOfMassX="88.7915942616013E-9"
centreOfMassY="325E-9"
centreOfMassZ="-56.4731216752733E-9"
orientationX="0.0"
orientationY="1.0"
orientationZ="0.0"
orientationAngle="0.0">
<listOfFeatureStates>
<feature class="xmlobjects.XMLFeature" id="ligand" state="none"/>
</listOfFeatureStates>
</Entity>


<Entity class="xmlobjects.XMLEntity"
id="lig_281       "
templateId="Entity_B"
centreOfMassX="4.93318815507642E-9"
centreOfMassY="325E-9"
centreOfMassZ="74.7344834960712E-9"
orientationX="0.0"
orientationY="1.0"
orientationZ="0.0"
orientationAngle="0.0">
<listOfFeatureStates>
<feature class="xmlobjects.XMLFeature" id="ligand" state="none"/>
</listOfFeatureStates>
</Entity>


<Entity class="xmlobjects.XMLEntity"
id="lig_282       "
templateId="Entity_B"
centreOfMassX="40.0587896299417E-9"
centreOfMassY="325E-9"
centreOfMassZ="-89.7047730943987E-9"
orientationX="0.0"
orientationY="1.0"
orientationZ="0.0"
orientationAngle="0.0">
<listOfFeatureStates>
<feature class="xmlobjects.XMLFeature" id="ligand" state="none"/>
</listOfFeatureStates>
</Entity>


<Entity class="xmlobjects.XMLEntity"
id="lig_283       "
templateId="Entity_B"
centreOfMassX="-11.5504352558765E-9"
centreOfMassY="325E-9"
centreOfMassZ="83.5445470268762E-9"
orientationX="0.0"
orientationY="1.0"
orientationZ="0.0"
orientationAngle="0.0">
<listOfFeatureStates>
<feature class="xmlobjects.XMLFeature" id="ligand" state="none"/>
</listOfFeatureStates>
</Entity>


<Entity class="xmlobjects.XMLEntity"
id="lig_284       "
templateId="Entity_B"
centreOfMassX="-48.0289015096673E-9"
centreOfMassY="325E-9"
centreOfMassZ="-45.3159560195684E-9"
orientationX="0.0"
orientationY="1.0"
orientationZ="0.0"
orientationAngle="0.0">
<listOfFeatureStates>
<feature class="xmlobjects.XMLFeature" id="ligand" state="none"/>
</listOfFeatureStates>
</Entity>


<Entity class="xmlobjects.XMLEntity"
id="lig_285       "
templateId="Entity_B"
centreOfMassX="-0.414354197845128E-9"
centreOfMassY="325E-9"
centreOfMassZ="-6.27051523593806E-9"
orientationX="0.0"
orientationY="1.0"
orientationZ="0.0"
orientationAngle="0.0">
<listOfFeatureStates>
<feature class="xmlobjects.XMLFeature" id="ligand" state="none"/>
</listOfFeatureStates>
</Entity>


<Entity class="xmlobjects.XMLEntity"
id="lig_286       "
templateId="Entity_B"
centreOfMassX="35.737146768494E-9"
centreOfMassY="325E-9"
centreOfMassZ="-24.69710374762E-9"
orientationX="0.0"
orientationY="1.0"
orientationZ="0.0"
orientationAngle="0.0">
<listOfFeatureStates>
<feature class="xmlobjects.XMLFeature" id="ligand" state="none"/>
</listOfFeatureStates>
</Entity>


<Entity class="xmlobjects.XMLEntity"
id="lig_287       "
templateId="Entity_B"
centreOfMassX="-84.419408513424E-9"
centreOfMassY="325E-9"
centreOfMassZ="4.04161019563148E-9"
orientationX="0.0"
orientationY="1.0"
orientationZ="0.0"
orientationAngle="0.0">
<listOfFeatureStates>
<feature class="xmlobjects.XMLFeature" id="ligand" state="none"/>
</listOfFeatureStates>
</Entity>


<Entity class="xmlobjects.XMLEntity"
id="lig_288       "
templateId="Entity_B"
centreOfMassX="-27.1847189505154E-9"
centreOfMassY="325E-9"
centreOfMassZ="-47.8956918931823E-9"
orientationX="0.0"
orientationY="1.0"
orientationZ="0.0"
orientationAngle="0.0">
<listOfFeatureStates>
<feature class="xmlobjects.XMLFeature" id="ligand" state="none"/>
</listOfFeatureStates>
</Entity>


<Entity class="xmlobjects.XMLEntity"
id="lig_289       "
templateId="Entity_B"
centreOfMassX="-44.8272285608895E-9"
centreOfMassY="325E-9"
centreOfMassZ="-68.226434634439E-9"
orientationX="0.0"
orientationY="1.0"
orientationZ="0.0"
orientationAngle="0.0">
<listOfFeatureStates>
<feature class="xmlobjects.XMLFeature" id="ligand" state="none"/>
</listOfFeatureStates>
</Entity>


<Entity class="xmlobjects.XMLEntity"
id="lig_290       "
templateId="Entity_B"
centreOfMassX="-26.8593802796934E-9"
centreOfMassY="325E-9"
centreOfMassZ="-82.6325201834314E-9"
orientationX="0.0"
orientationY="1.0"
orientationZ="0.0"
orientationAngle="0.0">
<listOfFeatureStates>
<feature class="xmlobjects.XMLFeature" id="ligand" state="none"/>
</listOfFeatureStates>
</Entity>


<Entity class="xmlobjects.XMLEntity"
id="lig_291       "
templateId="Entity_B"
centreOfMassX="-44.785502676781E-9"
centreOfMassY="325E-9"
centreOfMassZ="50.4220253473254E-9"
orientationX="0.0"
orientationY="1.0"
orientationZ="0.0"
orientationAngle="0.0">
<listOfFeatureStates>
<feature class="xmlobjects.XMLFeature" id="ligand" state="none"/>
</listOfFeatureStates>
</Entity>


<Entity class="xmlobjects.XMLEntity"
id="lig_292       "
templateId="Entity_B"
centreOfMassX="13.3482026904847E-9"
centreOfMassY="325E-9"
centreOfMassZ="-54.7871030132046E-9"
orientationX="0.0"
orientationY="1.0"
orientationZ="0.0"
orientationAngle="0.0">
<listOfFeatureStates>
<feature class="xmlobjects.XMLFeature" id="ligand" state="none"/>
</listOfFeatureStates>
</Entity>


<Entity class="xmlobjects.XMLEntity"
id="lig_293       "
templateId="Entity_B"
centreOfMassX="51.2644656681621E-9"
centreOfMassY="325E-9"
centreOfMassZ="-60.9484436337236E-9"
orientationX="0.0"
orientationY="1.0"
orientationZ="0.0"
orientationAngle="0.0">
<listOfFeatureStates>
<feature class="xmlobjects.XMLFeature" id="ligand" state="none"/>
</listOfFeatureStates>
</Entity>


<Entity class="xmlobjects.XMLEntity"
id="lig_294       "
templateId="Entity_B"
centreOfMassX="44.9691083200768E-9"
centreOfMassY="325E-9"
centreOfMassZ="43.9014141939359E-9"
orientationX="0.0"
orientationY="1.0"
orientationZ="0.0"
orientationAngle="0.0">
<listOfFeatureStates>
<feature class="xmlobjects.XMLFeature" id="ligand" state="none"/>
</listOfFeatureStates>
</Entity>


<Entity class="xmlobjects.XMLEntity"
id="lig_295       "
templateId="Entity_B"
centreOfMassX="0.512808518791914E-9"
centreOfMassY="325E-9"
centreOfMassZ="-10.8427989351675E-9"
orientationX="0.0"
orientationY="1.0"
orientationZ="0.0"
orientationAngle="0.0">
<listOfFeatureStates>
<feature class="xmlobjects.XMLFeature" id="ligand" state="none"/>
</listOfFeatureStates>
</Entity>


<Entity class="xmlobjects.XMLEntity"
id="lig_296       "
templateId="Entity_B"
centreOfMassX="58.401372615237E-9"
centreOfMassY="325E-9"
centreOfMassZ="-25.8838257845213E-9"
orientationX="0.0"
orientationY="1.0"
orientationZ="0.0"
orientationAngle="0.0">
<listOfFeatureStates>
<feature class="xmlobjects.XMLFeature" id="ligand" state="none"/>
</listOfFeatureStates>
</Entity>


<Entity class="xmlobjects.XMLEntity"
id="lig_297       "
templateId="Entity_B"
centreOfMassX="58.9291871098848E-9"
centreOfMassY="325E-9"
centreOfMassZ="-17.3410866453683E-9"
orientationX="0.0"
orientationY="1.0"
orientationZ="0.0"
orientationAngle="0.0">
<listOfFeatureStates>
<feature class="xmlobjects.XMLFeature" id="ligand" state="none"/>
</listOfFeatureStates>
</Entity>


<Entity class="xmlobjects.XMLEntity"
id="lig_298       "
templateId="Entity_B"
centreOfMassX="-59.3344311772616E-9"
centreOfMassY="325E-9"
centreOfMassZ="-64.5013234821241E-9"
orientationX="0.0"
orientationY="1.0"
orientationZ="0.0"
orientationAngle="0.0">
<listOfFeatureStates>
<feature class="xmlobjects.XMLFeature" id="ligand" state="none"/>
</listOfFeatureStates>
</Entity>


<Entity class="xmlobjects.XMLEntity"
id="lig_299       "
templateId="Entity_B"
centreOfMassX="-61.0941512308251E-9"
centreOfMassY="325E-9"
centreOfMassZ="24.0787662031214E-9"
orientationX="0.0"
orientationY="1.0"
orientationZ="0.0"
orientationAngle="0.0">
<listOfFeatureStates>
<feature class="xmlobjects.XMLFeature" id="ligand" state="none"/>
</listOfFeatureStates>
</Entity>


<Entity class="xmlobjects.XMLEntity"
id="lig_300       "
templateId="Entity_B"
centreOfMassX="31.6123915167783E-9"
centreOfMassY="325E-9"
centreOfMassZ="-37.850283981478E-9"
orientationX="0.0"
orientationY="1.0"
orientationZ="0.0"
orientationAngle="0.0">
<listOfFeatureStates>
<feature class="xmlobjects.XMLFeature" id="ligand" state="none"/>
</listOfFeatureStates>
</Entity>


<Entity class="xmlobjects.XMLEntity"
id="lig_301       "
templateId="Entity_B"
centreOfMassX="-84.1323442457688E-9"
centreOfMassY="325E-9"
centreOfMassZ="50.9724398085037E-9"
orientationX="0.0"
orientationY="1.0"
orientationZ="0.0"
orientationAngle="0.0">
<listOfFeatureStates>
<feature class="xmlobjects.XMLFeature" id="ligand" state="none"/>
</listOfFeatureStates>
</Entity>


<Entity class="xmlobjects.XMLEntity"
id="lig_302       "
templateId="Entity_B"
centreOfMassX="-53.5145556260712E-9"
centreOfMassY="325E-9"
centreOfMassZ="-32.3374431855117E-9"
orientationX="0.0"
orientationY="1.0"
orientationZ="0.0"
orientationAngle="0.0">
<listOfFeatureStates>
<feature class="xmlobjects.XMLFeature" id="ligand" state="none"/>
</listOfFeatureStates>
</Entity>


<Entity class="xmlobjects.XMLEntity"
id="lig_303       "
templateId="Entity_B"
centreOfMassX="-64.1250570050847E-9"
centreOfMassY="325E-9"
centreOfMassZ="24.6418961765242E-9"
orientationX="0.0"
orientationY="1.0"
orientationZ="0.0"
orientationAngle="0.0">
<listOfFeatureStates>
<feature class="xmlobjects.XMLFeature" id="ligand" state="none"/>
</listOfFeatureStates>
</Entity>


<Entity class="xmlobjects.XMLEntity"
id="lig_304       "
templateId="Entity_B"
centreOfMassX="63.7480613252575E-9"
centreOfMassY="325E-9"
centreOfMassZ="-68.6071331744171E-9"
orientationX="0.0"
orientationY="1.0"
orientationZ="0.0"
orientationAngle="0.0">
<listOfFeatureStates>
<feature class="xmlobjects.XMLFeature" id="ligand" state="none"/>
</listOfFeatureStates>
</Entity>


<Entity class="xmlobjects.XMLEntity"
id="lig_305       "
templateId="Entity_B"
centreOfMassX="-73.7496740046098E-9"
centreOfMassY="325E-9"
centreOfMassZ="63.6908903752898E-9"
orientationX="0.0"
orientationY="1.0"
orientationZ="0.0"
orientationAngle="0.0">
<listOfFeatureStates>
<feature class="xmlobjects.XMLFeature" id="ligand" state="none"/>
</listOfFeatureStates>
</Entity>


<Entity class="xmlobjects.XMLEntity"
id="lig_306       "
templateId="Entity_B"
centreOfMassX="-18.887697091566E-9"
centreOfMassY="325E-9"
centreOfMassZ="-77.2366006176847E-9"
orientationX="0.0"
orientationY="1.0"
orientationZ="0.0"
orientationAngle="0.0">
<listOfFeatureStates>
<feature class="xmlobjects.XMLFeature" id="ligand" state="none"/>
</listOfFeatureStates>
</Entity>


<Entity class="xmlobjects.XMLEntity"
id="lig_307       "
templateId="Entity_B"
centreOfMassX="-70.6225833025031E-9"
centreOfMassY="325E-9"
centreOfMassZ="57.0560899601178E-9"
orientationX="0.0"
orientationY="1.0"
orientationZ="0.0"
orientationAngle="0.0">
<listOfFeatureStates>
<feature class="xmlobjects.XMLFeature" id="ligand" state="none"/>
</listOfFeatureStates>
</Entity>


<Entity class="xmlobjects.XMLEntity"
id="lig_308       "
templateId="Entity_B"
centreOfMassX="64.0776696670503E-9"
centreOfMassY="325E-9"
centreOfMassZ="-20.0605520495242E-9"
orientationX="0.0"
orientationY="1.0"
orientationZ="0.0"
orientationAngle="0.0">
<listOfFeatureStates>
<feature class="xmlobjects.XMLFeature" id="ligand" state="none"/>
</listOfFeatureStates>
</Entity>


<Entity class="xmlobjects.XMLEntity"
id="lig_309       "
templateId="Entity_B"
centreOfMassX="-70.7295298292045E-9"
centreOfMassY="325E-9"
centreOfMassZ="82.0236034793682E-9"
orientationX="0.0"
orientationY="1.0"
orientationZ="0.0"
orientationAngle="0.0">
<listOfFeatureStates>
<feature class="xmlobjects.XMLFeature" id="ligand" state="none"/>
</listOfFeatureStates>
</Entity>


<Entity class="xmlobjects.XMLEntity"
id="lig_310       "
templateId="Entity_B"
centreOfMassX="-61.6245313905753E-9"
centreOfMassY="325E-9"
centreOfMassZ="-83.5054983266988E-9"
orientationX="0.0"
orientationY="1.0"
orientationZ="0.0"
orientationAngle="0.0">
<listOfFeatureStates>
<feature class="xmlobjects.XMLFeature" id="ligand" state="none"/>
</listOfFeatureStates>
</Entity>


<Entity class="xmlobjects.XMLEntity"
id="lig_311       "
templateId="Entity_B"
centreOfMassX="-88.9155651763333E-9"
centreOfMassY="325E-9"
centreOfMassZ="-86.994312155722E-9"
orientationX="0.0"
orientationY="1.0"
orientationZ="0.0"
orientationAngle="0.0">
<listOfFeatureStates>
<feature class="xmlobjects.XMLFeature" id="ligand" state="none"/>
</listOfFeatureStates>
</Entity>


<Entity class="xmlobjects.XMLEntity"
id="lig_312       "
templateId="Entity_B"
centreOfMassX="47.9635632948197E-9"
centreOfMassY="325E-9"
centreOfMassZ="35.8275734795762E-9"
orientationX="0.0"
orientationY="1.0"
orientationZ="0.0"
orientationAngle="0.0">
<listOfFeatureStates>
<feature class="xmlobjects.XMLFeature" id="ligand" state="none"/>
</listOfFeatureStates>
</Entity>


<Entity class="xmlobjects.XMLEntity"
id="lig_313       "
templateId="Entity_B"
centreOfMassX="-53.2276303254017E-9"
centreOfMassY="325E-9"
centreOfMassZ="35.3998439210126E-9"
orientationX="0.0"
orientationY="1.0"
orientationZ="0.0"
orientationAngle="0.0">
<listOfFeatureStates>
<feature class="xmlobjects.XMLFeature" id="ligand" state="none"/>
</listOfFeatureStates>
</Entity>


<Entity class="xmlobjects.XMLEntity"
id="lig_314       "
templateId="Entity_B"
centreOfMassX="-54.870660688704E-9"
centreOfMassY="325E-9"
centreOfMassZ="32.0201404015333E-9"
orientationX="0.0"
orientationY="1.0"
orientationZ="0.0"
orientationAngle="0.0">
<listOfFeatureStates>
<feature class="xmlobjects.XMLFeature" id="ligand" state="none"/>
</listOfFeatureStates>
</Entity>


<Entity class="xmlobjects.XMLEntity"
id="lig_315       "
templateId="Entity_B"
centreOfMassX="13.5118803331306E-9"
centreOfMassY="325E-9"
centreOfMassZ="17.8894512314712E-9"
orientationX="0.0"
orientationY="1.0"
orientationZ="0.0"
orientationAngle="0.0">
<listOfFeatureStates>
<feature class="xmlobjects.XMLFeature" id="ligand" state="none"/>
</listOfFeatureStates>
</Entity>


<Entity class="xmlobjects.XMLEntity"
id="lig_316       "
templateId="Entity_B"
centreOfMassX="-50.5974690036623E-9"
centreOfMassY="325E-9"
centreOfMassZ="69.2698087200404E-9"
orientationX="0.0"
orientationY="1.0"
orientationZ="0.0"
orientationAngle="0.0">
<listOfFeatureStates>
<feature class="xmlobjects.XMLFeature" id="ligand" state="none"/>
</listOfFeatureStates>
</Entity>


<Entity class="xmlobjects.XMLEntity"
id="lig_317       "
templateId="Entity_B"
centreOfMassX="4.786766965914E-9"
centreOfMassY="325E-9"
centreOfMassZ="58.5910673808253E-9"
orientationX="0.0"
orientationY="1.0"
orientationZ="0.0"
orientationAngle="0.0">
<listOfFeatureStates>
<feature class="xmlobjects.XMLFeature" id="ligand" state="none"/>
</listOfFeatureStates>
</Entity>


<Entity class="xmlobjects.XMLEntity"
id="lig_318       "
templateId="Entity_B"
centreOfMassX="-58.017011521077E-9"
centreOfMassY="325E-9"
centreOfMassZ="44.56047585633E-9"
orientationX="0.0"
orientationY="1.0"
orientationZ="0.0"
orientationAngle="0.0">
<listOfFeatureStates>
<feature class="xmlobjects.XMLFeature" id="ligand" state="none"/>
</listOfFeatureStates>
</Entity>


<Entity class="xmlobjects.XMLEntity"
id="lig_319       "
templateId="Entity_B"
centreOfMassX="-46.8403710850698E-9"
centreOfMassY="325E-9"
centreOfMassZ="-6.65944298565606E-9"
orientationX="0.0"
orientationY="1.0"
orientationZ="0.0"
orientationAngle="0.0">
<listOfFeatureStates>
<feature class="xmlobjects.XMLFeature" id="ligand" state="none"/>
</listOfFeatureStates>
</Entity>


<Entity class="xmlobjects.XMLEntity"
id="lig_320       "
templateId="Entity_B"
centreOfMassX="35.9429227398784E-9"
centreOfMassY="325E-9"
centreOfMassZ="2.18818780940126E-9"
orientationX="0.0"
orientationY="1.0"
orientationZ="0.0"
orientationAngle="0.0">
<listOfFeatureStates>
<feature class="xmlobjects.XMLFeature" id="ligand" state="none"/>
</listOfFeatureStates>
</Entity>


<Entity class="xmlobjects.XMLEntity"
id="lig_321       "
templateId="Entity_B"
centreOfMassX="46.4033880421581E-9"
centreOfMassY="325E-9"
centreOfMassZ="6.28284999374969E-9"
orientationX="0.0"
orientationY="1.0"
orientationZ="0.0"
orientationAngle="0.0">
<listOfFeatureStates>
<feature class="xmlobjects.XMLFeature" id="ligand" state="none"/>
</listOfFeatureStates>
</Entity>


<Entity class="xmlobjects.XMLEntity"
id="lig_322       "
templateId="Entity_B"
centreOfMassX="37.3225566461449E-9"
centreOfMassY="325E-9"
centreOfMassZ="-10.6661333537639E-9"
orientationX="0.0"
orientationY="1.0"
orientationZ="0.0"
orientationAngle="0.0">
<listOfFeatureStates>
<feature class="xmlobjects.XMLFeature" id="ligand" state="none"/>
</listOfFeatureStates>
</Entity>


<Entity class="xmlobjects.XMLEntity"
id="lig_323       "
templateId="Entity_B"
centreOfMassX="-81.0652674521851E-9"
centreOfMassY="325E-9"
centreOfMassZ="-12.7546096758256E-9"
orientationX="0.0"
orientationY="1.0"
orientationZ="0.0"
orientationAngle="0.0">
<listOfFeatureStates>
<feature class="xmlobjects.XMLFeature" id="ligand" state="none"/>
</listOfFeatureStates>
</Entity>


<Entity class="xmlobjects.XMLEntity"
id="lig_324       "
templateId="Entity_B"
centreOfMassX="-74.7811619360038E-9"
centreOfMassY="325E-9"
centreOfMassZ="42.0468883381045E-9"
orientationX="0.0"
orientationY="1.0"
orientationZ="0.0"
orientationAngle="0.0">
<listOfFeatureStates>
<feature class="xmlobjects.XMLFeature" id="ligand" state="none"/>
</listOfFeatureStates>
</Entity>


<Entity class="xmlobjects.XMLEntity"
id="lig_325       "
templateId="Entity_B"
centreOfMassX="54.1330011977814E-9"
centreOfMassY="325E-9"
centreOfMassZ="40.9027574067257E-9"
orientationX="0.0"
orientationY="1.0"
orientationZ="0.0"
orientationAngle="0.0">
<listOfFeatureStates>
<feature class="xmlobjects.XMLFeature" id="ligand" state="none"/>
</listOfFeatureStates>
</Entity>


<Entity class="xmlobjects.XMLEntity"
id="lig_326       "
templateId="Entity_B"
centreOfMassX="70.9478434462907E-9"
centreOfMassY="325E-9"
centreOfMassZ="36.5779083504893E-9"
orientationX="0.0"
orientationY="1.0"
orientationZ="0.0"
orientationAngle="0.0">
<listOfFeatureStates>
<feature class="xmlobjects.XMLFeature" id="ligand" state="none"/>
</listOfFeatureStates>
</Entity>


<Entity class="xmlobjects.XMLEntity"
id="lig_327       "
templateId="Entity_B"
centreOfMassX="2.4191808499193E-9"
centreOfMassY="325E-9"
centreOfMassZ="8.56155068874713E-9"
orientationX="0.0"
orientationY="1.0"
orientationZ="0.0"
orientationAngle="0.0">
<listOfFeatureStates>
<feature class="xmlobjects.XMLFeature" id="ligand" state="none"/>
</listOfFeatureStates>
</Entity>


<Entity class="xmlobjects.XMLEntity"
id="lig_328       "
templateId="Entity_B"
centreOfMassX="-22.7158770304987E-9"
centreOfMassY="325E-9"
centreOfMassZ="-74.411357913454E-9"
orientationX="0.0"
orientationY="1.0"
orientationZ="0.0"
orientationAngle="0.0">
<listOfFeatureStates>
<feature class="xmlobjects.XMLFeature" id="ligand" state="none"/>
</listOfFeatureStates>
</Entity>


<Entity class="xmlobjects.XMLEntity"
id="lig_329       "
templateId="Entity_B"
centreOfMassX="-1.24086586128136E-9"
centreOfMassY="325E-9"
centreOfMassZ="53.9049589840501E-9"
orientationX="0.0"
orientationY="1.0"
orientationZ="0.0"
orientationAngle="0.0">
<listOfFeatureStates>
<feature class="xmlobjects.XMLFeature" id="ligand" state="none"/>
</listOfFeatureStates>
</Entity>


<Entity class="xmlobjects.XMLEntity"
id="lig_330       "
templateId="Entity_B"
centreOfMassX="-87.3515823824427E-9"
centreOfMassY="325E-9"
centreOfMassZ="-51.2037091954804E-9"
orientationX="0.0"
orientationY="1.0"
orientationZ="0.0"
orientationAngle="0.0">
<listOfFeatureStates>
<feature class="xmlobjects.XMLFeature" id="ligand" state="none"/>
</listOfFeatureStates>
</Entity>


<Entity class="xmlobjects.XMLEntity"
id="lig_331       "
templateId="Entity_B"
centreOfMassX="21.9530654130607E-9"
centreOfMassY="325E-9"
centreOfMassZ="-86.0574821112853E-9"
orientationX="0.0"
orientationY="1.0"
orientationZ="0.0"
orientationAngle="0.0">
<listOfFeatureStates>
<feature class="xmlobjects.XMLFeature" id="ligand" state="none"/>
</listOfFeatureStates>
</Entity>


<Entity class="xmlobjects.XMLEntity"
id="lig_332       "
templateId="Entity_B"
centreOfMassX="-75.0046791785552E-9"
centreOfMassY="325E-9"
centreOfMassZ="27.3192422281738E-9"
orientationX="0.0"
orientationY="1.0"
orientationZ="0.0"
orientationAngle="0.0">
<listOfFeatureStates>
<feature class="xmlobjects.XMLFeature" id="ligand" state="none"/>
</listOfFeatureStates>
</Entity>


<Entity class="xmlobjects.XMLEntity"
id="lig_333       "
templateId="Entity_B"
centreOfMassX="-71.3477722271373E-9"
centreOfMassY="325E-9"
centreOfMassZ="-79.2680759254954E-9"
orientationX="0.0"
orientationY="1.0"
orientationZ="0.0"
orientationAngle="0.0">
<listOfFeatureStates>
<feature class="xmlobjects.XMLFeature" id="ligand" state="none"/>
</listOfFeatureStates>
</Entity>


<Entity class="xmlobjects.XMLEntity"
id="lig_334       "
templateId="Entity_B"
centreOfMassX="53.1734686160545E-9"
centreOfMassY="325E-9"
centreOfMassZ="-12.570650003955E-9"
orientationX="0.0"
orientationY="1.0"
orientationZ="0.0"
orientationAngle="0.0">
<listOfFeatureStates>
<feature class="xmlobjects.XMLFeature" id="ligand" state="none"/>
</listOfFeatureStates>
</Entity>


<Entity class="xmlobjects.XMLEntity"
id="lig_335       "
templateId="Entity_B"
centreOfMassX="76.039128566968E-9"
centreOfMassY="325E-9"
centreOfMassZ="28.5084550515079E-9"
orientationX="0.0"
orientationY="1.0"
orientationZ="0.0"
orientationAngle="0.0">
<listOfFeatureStates>
<feature class="xmlobjects.XMLFeature" id="ligand" state="none"/>
</listOfFeatureStates>
</Entity>


<Entity class="xmlobjects.XMLEntity"
id="lig_336       "
templateId="Entity_B"
centreOfMassX="25.8841290189259E-9"
centreOfMassY="325E-9"
centreOfMassZ="-72.5522113997823E-9"
orientationX="0.0"
orientationY="1.0"
orientationZ="0.0"
orientationAngle="0.0">
<listOfFeatureStates>
<feature class="xmlobjects.XMLFeature" id="ligand" state="none"/>
</listOfFeatureStates>
</Entity>


<Entity class="xmlobjects.XMLEntity"
id="lig_337       "
templateId="Entity_B"
centreOfMassX="68.6166612468761E-9"
centreOfMassY="325E-9"
centreOfMassZ="85.3180685043141E-9"
orientationX="0.0"
orientationY="1.0"
orientationZ="0.0"
orientationAngle="0.0">
<listOfFeatureStates>
<feature class="xmlobjects.XMLFeature" id="ligand" state="none"/>
</listOfFeatureStates>
</Entity>


<Entity class="xmlobjects.XMLEntity"
id="lig_338       "
templateId="Entity_B"
centreOfMassX="60.3035297193285E-9"
centreOfMassY="325E-9"
centreOfMassZ="28.8219717983245E-9"
orientationX="0.0"
orientationY="1.0"
orientationZ="0.0"
orientationAngle="0.0">
<listOfFeatureStates>
<feature class="xmlobjects.XMLFeature" id="ligand" state="none"/>
</listOfFeatureStates>
</Entity>


<Entity class="xmlobjects.XMLEntity"
id="lig_339       "
templateId="Entity_B"
centreOfMassX="-46.7651657312457E-9"
centreOfMassY="325E-9"
centreOfMassZ="84.059657771857E-9"
orientationX="0.0"
orientationY="1.0"
orientationZ="0.0"
orientationAngle="0.0">
<listOfFeatureStates>
<feature class="xmlobjects.XMLFeature" id="ligand" state="none"/>
</listOfFeatureStates>
</Entity>


<Entity class="xmlobjects.XMLEntity"
id="lig_340       "
templateId="Entity_B"
centreOfMassX="-6.72368055946542E-9"
centreOfMassY="325E-9"
centreOfMassZ="4.47859389360701E-9"
orientationX="0.0"
orientationY="1.0"
orientationZ="0.0"
orientationAngle="0.0">
<listOfFeatureStates>
<feature class="xmlobjects.XMLFeature" id="ligand" state="none"/>
</listOfFeatureStates>
</Entity>


<Entity class="xmlobjects.XMLEntity"
id="lig_341       "
templateId="Entity_B"
centreOfMassX="-69.4362609503467E-9"
centreOfMassY="325E-9"
centreOfMassZ="-78.7302492900032E-9"
orientationX="0.0"
orientationY="1.0"
orientationZ="0.0"
orientationAngle="0.0">
<listOfFeatureStates>
<feature class="xmlobjects.XMLFeature" id="ligand" state="none"/>
</listOfFeatureStates>
</Entity>


<Entity class="xmlobjects.XMLEntity"
id="lig_342       "
templateId="Entity_B"
centreOfMassX="11.1111087531757E-9"
centreOfMassY="325E-9"
centreOfMassZ="22.6632860171324E-9"
orientationX="0.0"
orientationY="1.0"
orientationZ="0.0"
orientationAngle="0.0">
<listOfFeatureStates>
<feature class="xmlobjects.XMLFeature" id="ligand" state="none"/>
</listOfFeatureStates>
</Entity>


<Entity class="xmlobjects.XMLEntity"
id="lig_343       "
templateId="Entity_B"
centreOfMassX="5.48325506294695E-9"
centreOfMassY="325E-9"
centreOfMassZ="-35.3888107020124E-9"
orientationX="0.0"
orientationY="1.0"
orientationZ="0.0"
orientationAngle="0.0">
<listOfFeatureStates>
<feature class="xmlobjects.XMLFeature" id="ligand" state="none"/>
</listOfFeatureStates>
</Entity>


<Entity class="xmlobjects.XMLEntity"
id="lig_344       "
templateId="Entity_B"
centreOfMassX="-88.1445130767593E-9"
centreOfMassY="325E-9"
centreOfMassZ="38.7639548636417E-9"
orientationX="0.0"
orientationY="1.0"
orientationZ="0.0"
orientationAngle="0.0">
<listOfFeatureStates>
<feature class="xmlobjects.XMLFeature" id="ligand" state="none"/>
</listOfFeatureStates>
</Entity>


<Entity class="xmlobjects.XMLEntity"
id="lig_345       "
templateId="Entity_B"
centreOfMassX="89.6513872527461E-9"
centreOfMassY="325E-9"
centreOfMassZ="-16.2494518248296E-9"
orientationX="0.0"
orientationY="1.0"
orientationZ="0.0"
orientationAngle="0.0">
<listOfFeatureStates>
<feature class="xmlobjects.XMLFeature" id="ligand" state="none"/>
</listOfFeatureStates>
</Entity>


<Entity class="xmlobjects.XMLEntity"
id="lig_346       "
templateId="Entity_B"
centreOfMassX="73.0011688245609E-9"
centreOfMassY="325E-9"
centreOfMassZ="-80.0016295219839E-9"
orientationX="0.0"
orientationY="1.0"
orientationZ="0.0"
orientationAngle="0.0">
<listOfFeatureStates>
<feature class="xmlobjects.XMLFeature" id="ligand" state="none"/>
</listOfFeatureStates>
</Entity>


<Entity class="xmlobjects.XMLEntity"
id="lig_347       "
templateId="Entity_B"
centreOfMassX="-20.2557746926141E-9"
centreOfMassY="325E-9"
centreOfMassZ="41.3342730725519E-9"
orientationX="0.0"
orientationY="1.0"
orientationZ="0.0"
orientationAngle="0.0">
<listOfFeatureStates>
<feature class="xmlobjects.XMLFeature" id="ligand" state="none"/>
</listOfFeatureStates>
</Entity>


<Entity class="xmlobjects.XMLEntity"
id="lig_348       "
templateId="Entity_B"
centreOfMassX="-16.5636037174567E-9"
centreOfMassY="325E-9"
centreOfMassZ="-34.9347260870229E-9"
orientationX="0.0"
orientationY="1.0"
orientationZ="0.0"
orientationAngle="0.0">
<listOfFeatureStates>
<feature class="xmlobjects.XMLFeature" id="ligand" state="none"/>
</listOfFeatureStates>
</Entity>


<Entity class="xmlobjects.XMLEntity"
id="lig_349       "
templateId="Entity_B"
centreOfMassX="-70.9960377919365E-9"
centreOfMassY="325E-9"
centreOfMassZ="-11.3797239146247E-9"
orientationX="0.0"
orientationY="1.0"
orientationZ="0.0"
orientationAngle="0.0">
<listOfFeatureStates>
<feature class="xmlobjects.XMLFeature" id="ligand" state="none"/>
</listOfFeatureStates>
</Entity>


<Entity class="xmlobjects.XMLEntity"
id="lig_350       "
templateId="Entity_B"
centreOfMassX="10.7513076934507E-9"
centreOfMassY="325E-9"
centreOfMassZ="72.4629661303985E-9"
orientationX="0.0"
orientationY="1.0"
orientationZ="0.0"
orientationAngle="0.0">
<listOfFeatureStates>
<feature class="xmlobjects.XMLFeature" id="ligand" state="none"/>
</listOfFeatureStates>
</Entity>


<Entity class="xmlobjects.XMLEntity"
id="lig_351       "
templateId="Entity_B"
centreOfMassX="78.8223671103042E-9"
centreOfMassY="325E-9"
centreOfMassZ="16.8220451673595E-9"
orientationX="0.0"
orientationY="1.0"
orientationZ="0.0"
orientationAngle="0.0">
<listOfFeatureStates>
<feature class="xmlobjects.XMLFeature" id="ligand" state="none"/>
</listOfFeatureStates>
</Entity>


<Entity class="xmlobjects.XMLEntity"
id="lig_352       "
templateId="Entity_B"
centreOfMassX="2.40410463169219E-9"
centreOfMassY="325E-9"
centreOfMassZ="34.5332976484855E-9"
orientationX="0.0"
orientationY="1.0"
orientationZ="0.0"
orientationAngle="0.0">
<listOfFeatureStates>
<feature class="xmlobjects.XMLFeature" id="ligand" state="none"/>
</listOfFeatureStates>
</Entity>


<Entity class="xmlobjects.XMLEntity"
id="lig_353       "
templateId="Entity_B"
centreOfMassX="-16.2767687268391E-9"
centreOfMassY="325E-9"
centreOfMassZ="53.5207413649779E-9"
orientationX="0.0"
orientationY="1.0"
orientationZ="0.0"
orientationAngle="0.0">
<listOfFeatureStates>
<feature class="xmlobjects.XMLFeature" id="ligand" state="none"/>
</listOfFeatureStates>
</Entity>


<Entity class="xmlobjects.XMLEntity"
id="lig_354       "
templateId="Entity_B"
centreOfMassX="-35.4746093336237E-9"
centreOfMassY="325E-9"
centreOfMassZ="-0.432014604910194E-9"
orientationX="0.0"
orientationY="1.0"
orientationZ="0.0"
orientationAngle="0.0">
<listOfFeatureStates>
<feature class="xmlobjects.XMLFeature" id="ligand" state="none"/>
</listOfFeatureStates>
</Entity>


<Entity class="xmlobjects.XMLEntity"
id="lig_355       "
templateId="Entity_B"
centreOfMassX="-53.5512483260971E-9"
centreOfMassY="325E-9"
centreOfMassZ="-57.9456995990309E-9"
orientationX="0.0"
orientationY="1.0"
orientationZ="0.0"
orientationAngle="0.0">
<listOfFeatureStates>
<feature class="xmlobjects.XMLFeature" id="ligand" state="none"/>
</listOfFeatureStates>
</Entity>


<Entity class="xmlobjects.XMLEntity"
id="lig_356       "
templateId="Entity_B"
centreOfMassX="-12.9085579922059E-9"
centreOfMassY="325E-9"
centreOfMassZ="79.5065202635578E-9"
orientationX="0.0"
orientationY="1.0"
orientationZ="0.0"
orientationAngle="0.0">
<listOfFeatureStates>
<feature class="xmlobjects.XMLFeature" id="ligand" state="none"/>
</listOfFeatureStates>
</Entity>


<Entity class="xmlobjects.XMLEntity"
id="lig_357       "
templateId="Entity_B"
centreOfMassX="20.6242413844281E-9"
centreOfMassY="325E-9"
centreOfMassZ="89.3707565102166E-9"
orientationX="0.0"
orientationY="1.0"
orientationZ="0.0"
orientationAngle="0.0">
<listOfFeatureStates>
<feature class="xmlobjects.XMLFeature" id="ligand" state="none"/>
</listOfFeatureStates>
</Entity>


<Entity class="xmlobjects.XMLEntity"
id="lig_358       "
templateId="Entity_B"
centreOfMassX="-25.2867018554635E-9"
centreOfMassY="325E-9"
centreOfMassZ="-3.33862276823055E-9"
orientationX="0.0"
orientationY="1.0"
orientationZ="0.0"
orientationAngle="0.0">
<listOfFeatureStates>
<feature class="xmlobjects.XMLFeature" id="ligand" state="none"/>
</listOfFeatureStates>
</Entity>


<Entity class="xmlobjects.XMLEntity"
id="lig_359       "
templateId="Entity_B"
centreOfMassX="3.95811498973153E-9"
centreOfMassY="325E-9"
centreOfMassZ="-61.4821028217956E-9"
orientationX="0.0"
orientationY="1.0"
orientationZ="0.0"
orientationAngle="0.0">
<listOfFeatureStates>
<feature class="xmlobjects.XMLFeature" id="ligand" state="none"/>
</listOfFeatureStates>
</Entity>


<Entity class="xmlobjects.XMLEntity"
id="lig_360       "
templateId="Entity_B"
centreOfMassX="33.3088395626164E-9"
centreOfMassY="325E-9"
centreOfMassZ="58.1400808474069E-9"
orientationX="0.0"
orientationY="1.0"
orientationZ="0.0"
orientationAngle="0.0">
<listOfFeatureStates>
<feature class="xmlobjects.XMLFeature" id="ligand" state="none"/>
</listOfFeatureStates>
</Entity>


<Entity class="xmlobjects.XMLEntity"
id="lig_361       "
templateId="Entity_B"
centreOfMassX="-86.0225524515082E-9"
centreOfMassY="325E-9"
centreOfMassZ="20.1274688824527E-9"
orientationX="0.0"
orientationY="1.0"
orientationZ="0.0"
orientationAngle="0.0">
<listOfFeatureStates>
<feature class="xmlobjects.XMLFeature" id="ligand" state="none"/>
</listOfFeatureStates>
</Entity>


<Entity class="xmlobjects.XMLEntity"
id="lig_362       "
templateId="Entity_B"
centreOfMassX="-56.5466447907456E-9"
centreOfMassY="325E-9"
centreOfMassZ="32.6206936530011E-9"
orientationX="0.0"
orientationY="1.0"
orientationZ="0.0"
orientationAngle="0.0">
<listOfFeatureStates>
<feature class="xmlobjects.XMLFeature" id="ligand" state="none"/>
</listOfFeatureStates>
</Entity>


<Entity class="xmlobjects.XMLEntity"
id="lig_363       "
templateId="Entity_B"
centreOfMassX="-33.686296918811E-9"
centreOfMassY="325E-9"
centreOfMassZ="-87.3534826593443E-9"
orientationX="0.0"
orientationY="1.0"
orientationZ="0.0"
orientationAngle="0.0">
<listOfFeatureStates>
<feature class="xmlobjects.XMLFeature" id="ligand" state="none"/>
</listOfFeatureStates>
</Entity>


<Entity class="xmlobjects.XMLEntity"
id="lig_364       "
templateId="Entity_B"
centreOfMassX="-70.6930991741E-9"
centreOfMassY="325E-9"
centreOfMassZ="-69.884235027065E-9"
orientationX="0.0"
orientationY="1.0"
orientationZ="0.0"
orientationAngle="0.0">
<listOfFeatureStates>
<feature class="xmlobjects.XMLFeature" id="ligand" state="none"/>
</listOfFeatureStates>
</Entity>


<Entity class="xmlobjects.XMLEntity"
id="lig_365       "
templateId="Entity_B"
centreOfMassX="-40.4888704278583E-9"
centreOfMassY="325E-9"
centreOfMassZ="53.6905923756895E-9"
orientationX="0.0"
orientationY="1.0"
orientationZ="0.0"
orientationAngle="0.0">
<listOfFeatureStates>
<feature class="xmlobjects.XMLFeature" id="ligand" state="none"/>
</listOfFeatureStates>
</Entity>


<Entity class="xmlobjects.XMLEntity"
id="lig_366       "
templateId="Entity_B"
centreOfMassX="-20.1770831223993E-9"
centreOfMassY="325E-9"
centreOfMassZ="-56.6195163386564E-9"
orientationX="0.0"
orientationY="1.0"
orientationZ="0.0"
orientationAngle="0.0">
<listOfFeatureStates>
<feature class="xmlobjects.XMLFeature" id="ligand" state="none"/>
</listOfFeatureStates>
</Entity>


<Entity class="xmlobjects.XMLEntity"
id="lig_367       "
templateId="Entity_B"
centreOfMassX="-46.2330217615449E-9"
centreOfMassY="325E-9"
centreOfMassZ="-89.9244914327689E-9"
orientationX="0.0"
orientationY="1.0"
orientationZ="0.0"
orientationAngle="0.0">
<listOfFeatureStates>
<feature class="xmlobjects.XMLFeature" id="ligand" state="none"/>
</listOfFeatureStates>
</Entity>


<Entity class="xmlobjects.XMLEntity"
id="lig_368       "
templateId="Entity_B"
centreOfMassX="-2.35648220100465E-9"
centreOfMassY="325E-9"
centreOfMassZ="39.5470021647287E-9"
orientationX="0.0"
orientationY="1.0"
orientationZ="0.0"
orientationAngle="0.0">
<listOfFeatureStates>
<feature class="xmlobjects.XMLFeature" id="ligand" state="none"/>
</listOfFeatureStates>
</Entity>


<Entity class="xmlobjects.XMLEntity"
id="lig_369       "
templateId="Entity_B"
centreOfMassX="-70.9742183989037E-9"
centreOfMassY="325E-9"
centreOfMassZ="-72.5293403775798E-9"
orientationX="0.0"
orientationY="1.0"
orientationZ="0.0"
orientationAngle="0.0">
<listOfFeatureStates>
<feature class="xmlobjects.XMLFeature" id="ligand" state="none"/>
</listOfFeatureStates>
</Entity>


<Entity class="xmlobjects.XMLEntity"
id="lig_370       "
templateId="Entity_B"
centreOfMassX="35.936488910995E-9"
centreOfMassY="325E-9"
centreOfMassZ="45.0744218361203E-9"
orientationX="0.0"
orientationY="1.0"
orientationZ="0.0"
orientationAngle="0.0">
<listOfFeatureStates>
<feature class="xmlobjects.XMLFeature" id="ligand" state="none"/>
</listOfFeatureStates>
</Entity>


<Entity class="xmlobjects.XMLEntity"
id="lig_371       "
templateId="Entity_B"
centreOfMassX="72.0995739411671E-9"
centreOfMassY="325E-9"
centreOfMassZ="43.1645681138188E-9"
orientationX="0.0"
orientationY="1.0"
orientationZ="0.0"
orientationAngle="0.0">
<listOfFeatureStates>
<feature class="xmlobjects.XMLFeature" id="ligand" state="none"/>
</listOfFeatureStates>
</Entity>


<Entity class="xmlobjects.XMLEntity"
id="lig_372       "
templateId="Entity_B"
centreOfMassX="48.7437398866326E-9"
centreOfMassY="325E-9"
centreOfMassZ="56.6810320987429E-9"
orientationX="0.0"
orientationY="1.0"
orientationZ="0.0"
orientationAngle="0.0">
<listOfFeatureStates>
<feature class="xmlobjects.XMLFeature" id="ligand" state="none"/>
</listOfFeatureStates>
</Entity>


<Entity class="xmlobjects.XMLEntity"
id="lig_373       "
templateId="Entity_B"
centreOfMassX="26.1948152879179E-9"
centreOfMassY="325E-9"
centreOfMassZ="-11.5880558481301E-9"
orientationX="0.0"
orientationY="1.0"
orientationZ="0.0"
orientationAngle="0.0">
<listOfFeatureStates>
<feature class="xmlobjects.XMLFeature" id="ligand" state="none"/>
</listOfFeatureStates>
</Entity>


<Entity class="xmlobjects.XMLEntity"
id="lig_374       "
templateId="Entity_B"
centreOfMassX="-75.4303296904023E-9"
centreOfMassY="325E-9"
centreOfMassZ="-31.1271399535914E-9"
orientationX="0.0"
orientationY="1.0"
orientationZ="0.0"
orientationAngle="0.0">
<listOfFeatureStates>
<feature class="xmlobjects.XMLFeature" id="ligand" state="none"/>
</listOfFeatureStates>
</Entity>


<Entity class="xmlobjects.XMLEntity"
id="lig_375       "
templateId="Entity_B"
centreOfMassX="-60.8199575858482E-9"
centreOfMassY="325E-9"
centreOfMassZ="-83.1769420688774E-9"
orientationX="0.0"
orientationY="1.0"
orientationZ="0.0"
orientationAngle="0.0">
<listOfFeatureStates>
<feature class="xmlobjects.XMLFeature" id="ligand" state="none"/>
</listOfFeatureStates>
</Entity>


<Entity class="xmlobjects.XMLEntity"
id="lig_376       "
templateId="Entity_B"
centreOfMassX="-16.617990075361E-9"
centreOfMassY="325E-9"
centreOfMassZ="-83.8863063647631E-9"
orientationX="0.0"
orientationY="1.0"
orientationZ="0.0"
orientationAngle="0.0">
<listOfFeatureStates>
<feature class="xmlobjects.XMLFeature" id="ligand" state="none"/>
</listOfFeatureStates>
</Entity>


<Entity class="xmlobjects.XMLEntity"
id="lig_377       "
templateId="Entity_B"
centreOfMassX="80.4735736593906E-9"
centreOfMassY="325E-9"
centreOfMassZ="19.1552331646916E-9"
orientationX="0.0"
orientationY="1.0"
orientationZ="0.0"
orientationAngle="0.0">
<listOfFeatureStates>
<feature class="xmlobjects.XMLFeature" id="ligand" state="none"/>
</listOfFeatureStates>
</Entity>


<Entity class="xmlobjects.XMLEntity"
id="lig_378       "
templateId="Entity_B"
centreOfMassX="-84.5688901246935E-9"
centreOfMassY="325E-9"
centreOfMassZ="78.522272016813E-9"
orientationX="0.0"
orientationY="1.0"
orientationZ="0.0"
orientationAngle="0.0">
<listOfFeatureStates>
<feature class="xmlobjects.XMLFeature" id="ligand" state="none"/>
</listOfFeatureStates>
</Entity>


<Entity class="xmlobjects.XMLEntity"
id="lig_379       "
templateId="Entity_B"
centreOfMassX="48.4780950115282E-9"
centreOfMassY="325E-9"
centreOfMassZ="-85.1202275502654E-9"
orientationX="0.0"
orientationY="1.0"
orientationZ="0.0"
orientationAngle="0.0">
<listOfFeatureStates>
<feature class="xmlobjects.XMLFeature" id="ligand" state="none"/>
</listOfFeatureStates>
</Entity>


<Entity class="xmlobjects.XMLEntity"
id="lig_380       "
templateId="Entity_B"
centreOfMassX="66.8827878114167E-9"
centreOfMassY="325E-9"
centreOfMassZ="-74.0294279634747E-9"
orientationX="0.0"
orientationY="1.0"
orientationZ="0.0"
orientationAngle="0.0">
<listOfFeatureStates>
<feature class="xmlobjects.XMLFeature" id="ligand" state="none"/>
</listOfFeatureStates>
</Entity>


<Entity class="xmlobjects.XMLEntity"
id="lig_381       "
templateId="Entity_B"
centreOfMassX="-69.4886909963257E-9"
centreOfMassY="325E-9"
centreOfMassZ="-10.4548371618198E-9"
orientationX="0.0"
orientationY="1.0"
orientationZ="0.0"
orientationAngle="0.0">
<listOfFeatureStates>
<feature class="xmlobjects.XMLFeature" id="ligand" state="none"/>
</listOfFeatureStates>
</Entity>


<Entity class="xmlobjects.XMLEntity"
id="lig_382       "
templateId="Entity_B"
centreOfMassX="-63.166424523832E-9"
centreOfMassY="325E-9"
centreOfMassZ="-28.8561582774159E-9"
orientationX="0.0"
orientationY="1.0"
orientationZ="0.0"
orientationAngle="0.0">
<listOfFeatureStates>
<feature class="xmlobjects.XMLFeature" id="ligand" state="none"/>
</listOfFeatureStates>
</Entity>


<Entity class="xmlobjects.XMLEntity"
id="lig_383       "
templateId="Entity_B"
centreOfMassX="-78.7858081255099E-9"
centreOfMassY="325E-9"
centreOfMassZ="-27.9289884284937E-9"
orientationX="0.0"
orientationY="1.0"
orientationZ="0.0"
orientationAngle="0.0">
<listOfFeatureStates>
<feature class="xmlobjects.XMLFeature" id="ligand" state="none"/>
</listOfFeatureStates>
</Entity>


<Entity class="xmlobjects.XMLEntity"
id="lig_384       "
templateId="Entity_B"
centreOfMassX="-63.4730114990082E-9"
centreOfMassY="325E-9"
centreOfMassZ="9.87152097110481E-9"
orientationX="0.0"
orientationY="1.0"
orientationZ="0.0"
orientationAngle="0.0">
<listOfFeatureStates>
<feature class="xmlobjects.XMLFeature" id="ligand" state="none"/>
</listOfFeatureStates>
</Entity>


<Entity class="xmlobjects.XMLEntity"
id="lig_385       "
templateId="Entity_B"
centreOfMassX="61.0584343475463E-9"
centreOfMassY="325E-9"
centreOfMassZ="-24.1686406739335E-9"
orientationX="0.0"
orientationY="1.0"
orientationZ="0.0"
orientationAngle="0.0">
<listOfFeatureStates>
<feature class="xmlobjects.XMLFeature" id="ligand" state="none"/>
</listOfFeatureStates>
</Entity>


<Entity class="xmlobjects.XMLEntity"
id="lig_386       "
templateId="Entity_B"
centreOfMassX="62.2691408950184E-9"
centreOfMassY="325E-9"
centreOfMassZ="82.0242278406451E-9"
orientationX="0.0"
orientationY="1.0"
orientationZ="0.0"
orientationAngle="0.0">
<listOfFeatureStates>
<feature class="xmlobjects.XMLFeature" id="ligand" state="none"/>
</listOfFeatureStates>
</Entity>


<Entity class="xmlobjects.XMLEntity"
id="lig_387       "
templateId="Entity_B"
centreOfMassX="-12.0175064419153E-9"
centreOfMassY="325E-9"
centreOfMassZ="25.1778426562809E-9"
orientationX="0.0"
orientationY="1.0"
orientationZ="0.0"
orientationAngle="0.0">
<listOfFeatureStates>
<feature class="xmlobjects.XMLFeature" id="ligand" state="none"/>
</listOfFeatureStates>
</Entity>


<Entity class="xmlobjects.XMLEntity"
id="lig_388       "
templateId="Entity_B"
centreOfMassX="-64.5319326345508E-9"
centreOfMassY="325E-9"
centreOfMassZ="-18.516142844278E-9"
orientationX="0.0"
orientationY="1.0"
orientationZ="0.0"
orientationAngle="0.0">
<listOfFeatureStates>
<feature class="xmlobjects.XMLFeature" id="ligand" state="none"/>
</listOfFeatureStates>
</Entity>


<Entity class="xmlobjects.XMLEntity"
id="lig_389       "
templateId="Entity_B"
centreOfMassX="-51.9159856559575E-9"
centreOfMassY="325E-9"
centreOfMassZ="88.6821598669538E-9"
orientationX="0.0"
orientationY="1.0"
orientationZ="0.0"
orientationAngle="0.0">
<listOfFeatureStates>
<feature class="xmlobjects.XMLFeature" id="ligand" state="none"/>
</listOfFeatureStates>
</Entity>


<Entity class="xmlobjects.XMLEntity"
id="lig_390       "
templateId="Entity_B"
centreOfMassX="57.2724013951646E-9"
centreOfMassY="325E-9"
centreOfMassZ="-45.0676822669104E-9"
orientationX="0.0"
orientationY="1.0"
orientationZ="0.0"
orientationAngle="0.0">
<listOfFeatureStates>
<feature class="xmlobjects.XMLFeature" id="ligand" state="none"/>
</listOfFeatureStates>
</Entity>


<Entity class="xmlobjects.XMLEntity"
id="lig_391       "
templateId="Entity_B"
centreOfMassX="57.9703435722961E-9"
centreOfMassY="325E-9"
centreOfMassZ="-29.07453345695E-9"
orientationX="0.0"
orientationY="1.0"
orientationZ="0.0"
orientationAngle="0.0">
<listOfFeatureStates>
<feature class="xmlobjects.XMLFeature" id="ligand" state="none"/>
</listOfFeatureStates>
</Entity>


<Entity class="xmlobjects.XMLEntity"
id="lig_392       "
templateId="Entity_B"
centreOfMassX="11.402992184564E-9"
centreOfMassY="325E-9"
centreOfMassZ="60.0828067369417E-9"
orientationX="0.0"
orientationY="1.0"
orientationZ="0.0"
orientationAngle="0.0">
<listOfFeatureStates>
<feature class="xmlobjects.XMLFeature" id="ligand" state="none"/>
</listOfFeatureStates>
</Entity>


<Entity class="xmlobjects.XMLEntity"
id="lig_393       "
templateId="Entity_B"
centreOfMassX="-24.3338823591868E-9"
centreOfMassY="325E-9"
centreOfMassZ="85.5242196654594E-9"
orientationX="0.0"
orientationY="1.0"
orientationZ="0.0"
orientationAngle="0.0">
<listOfFeatureStates>
<feature class="xmlobjects.XMLFeature" id="ligand" state="none"/>
</listOfFeatureStates>
</Entity>


<Entity class="xmlobjects.XMLEntity"
id="lig_394       "
templateId="Entity_B"
centreOfMassX="20.9595353859195E-9"
centreOfMassY="325E-9"
centreOfMassZ="-19.0784343102874E-9"
orientationX="0.0"
orientationY="1.0"
orientationZ="0.0"
orientationAngle="0.0">
<listOfFeatureStates>
<feature class="xmlobjects.XMLFeature" id="ligand" state="none"/>
</listOfFeatureStates>
</Entity>


<Entity class="xmlobjects.XMLEntity"
id="lig_395       "
templateId="Entity_B"
centreOfMassX="-0.692392967250797E-9"
centreOfMassY="325E-9"
centreOfMassZ="-42.0353661054044E-9"
orientationX="0.0"
orientationY="1.0"
orientationZ="0.0"
orientationAngle="0.0">
<listOfFeatureStates>
<feature class="xmlobjects.XMLFeature" id="ligand" state="none"/>
</listOfFeatureStates>
</Entity>


<Entity class="xmlobjects.XMLEntity"
id="lig_396       "
templateId="Entity_B"
centreOfMassX="56.3097472704431E-9"
centreOfMassY="325E-9"
centreOfMassZ="-5.22393623621952E-9"
orientationX="0.0"
orientationY="1.0"
orientationZ="0.0"
orientationAngle="0.0">
<listOfFeatureStates>
<feature class="xmlobjects.XMLFeature" id="ligand" state="none"/>
</listOfFeatureStates>
</Entity>


<Entity class="xmlobjects.XMLEntity"
id="lig_397       "
templateId="Entity_B"
centreOfMassX="75.1903090495025E-9"
centreOfMassY="325E-9"
centreOfMassZ="-27.2591585398759E-9"
orientationX="0.0"
orientationY="1.0"
orientationZ="0.0"
orientationAngle="0.0">
<listOfFeatureStates>
<feature class="xmlobjects.XMLFeature" id="ligand" state="none"/>
</listOfFeatureStates>
</Entity>


<Entity class="xmlobjects.XMLEntity"
id="lig_398       "
templateId="Entity_B"
centreOfMassX="-61.2400641791972E-9"
centreOfMassY="325E-9"
centreOfMassZ="-29.3717085938633E-9"
orientationX="0.0"
orientationY="1.0"
orientationZ="0.0"
orientationAngle="0.0">
<listOfFeatureStates>
<feature class="xmlobjects.XMLFeature" id="ligand" state="none"/>
</listOfFeatureStates>
</Entity>


<Entity class="xmlobjects.XMLEntity"
id="lig_399       "
templateId="Entity_B"
centreOfMassX="-12.3856531336555E-9"
centreOfMassY="325E-9"
centreOfMassZ="-14.4129105953176E-9"
orientationX="0.0"
orientationY="1.0"
orientationZ="0.0"
orientationAngle="0.0">
<listOfFeatureStates>
<feature class="xmlobjects.XMLFeature" id="ligand" state="none"/>
</listOfFeatureStates>
</Entity>


<Entity class="xmlobjects.XMLEntity"
id="lig_400       "
templateId="Entity_B"
centreOfMassX="54.7544214849888E-9"
centreOfMassY="325E-9"
centreOfMassZ="-45.0873976470331E-9"
orientationX="0.0"
orientationY="1.0"
orientationZ="0.0"
orientationAngle="0.0">
<listOfFeatureStates>
<feature class="xmlobjects.XMLFeature" id="ligand" state="none"/>
</listOfFeatureStates>
</Entity>


<Entity class="xmlobjects.XMLEntity"
id="lig_401       "
templateId="Entity_B"
centreOfMassX="-57.5107839135334E-9"
centreOfMassY="325E-9"
centreOfMassZ="-51.0936040578484E-9"
orientationX="0.0"
orientationY="1.0"
orientationZ="0.0"
orientationAngle="0.0">
<listOfFeatureStates>
<feature class="xmlobjects.XMLFeature" id="ligand" state="none"/>
</listOfFeatureStates>
</Entity>


<Entity class="xmlobjects.XMLEntity"
id="lig_402       "
templateId="Entity_B"
centreOfMassX="8.1110412112205E-9"
centreOfMassY="325E-9"
centreOfMassZ="7.75209592409709E-9"
orientationX="0.0"
orientationY="1.0"
orientationZ="0.0"
orientationAngle="0.0">
<listOfFeatureStates>
<feature class="xmlobjects.XMLFeature" id="ligand" state="none"/>
</listOfFeatureStates>
</Entity>


<Entity class="xmlobjects.XMLEntity"
id="lig_403       "
templateId="Entity_B"
centreOfMassX="61.4754752671376E-9"
centreOfMassY="325E-9"
centreOfMassZ="72.7840526568598E-9"
orientationX="0.0"
orientationY="1.0"
orientationZ="0.0"
orientationAngle="0.0">
<listOfFeatureStates>
<feature class="xmlobjects.XMLFeature" id="ligand" state="none"/>
</listOfFeatureStates>
</Entity>


<Entity class="xmlobjects.XMLEntity"
id="lig_404       "
templateId="Entity_B"
centreOfMassX="-7.41266184200292E-9"
centreOfMassY="325E-9"
centreOfMassZ="24.6841653983915E-9"
orientationX="0.0"
orientationY="1.0"
orientationZ="0.0"
orientationAngle="0.0">
<listOfFeatureStates>
<feature class="xmlobjects.XMLFeature" id="ligand" state="none"/>
</listOfFeatureStates>
</Entity>


<Entity class="xmlobjects.XMLEntity"
id="lig_405       "
templateId="Entity_B"
centreOfMassX="51.7787607051425E-9"
centreOfMassY="325E-9"
centreOfMassZ="41.5037324390399E-9"
orientationX="0.0"
orientationY="1.0"
orientationZ="0.0"
orientationAngle="0.0">
<listOfFeatureStates>
<feature class="xmlobjects.XMLFeature" id="ligand" state="none"/>
</listOfFeatureStates>
</Entity>


<Entity class="xmlobjects.XMLEntity"
id="lig_406       "
templateId="Entity_B"
centreOfMassX="67.2659023884356E-9"
centreOfMassY="325E-9"
centreOfMassZ="14.7053335104468E-9"
orientationX="0.0"
orientationY="1.0"
orientationZ="0.0"
orientationAngle="0.0">
<listOfFeatureStates>
<feature class="xmlobjects.XMLFeature" id="ligand" state="none"/>
</listOfFeatureStates>
</Entity>


<Entity class="xmlobjects.XMLEntity"
id="lig_407       "
templateId="Entity_B"
centreOfMassX="53.3561743477747E-9"
centreOfMassY="325E-9"
centreOfMassZ="57.838775673939E-9"
orientationX="0.0"
orientationY="1.0"
orientationZ="0.0"
orientationAngle="0.0">
<listOfFeatureStates>
<feature class="xmlobjects.XMLFeature" id="ligand" state="none"/>
</listOfFeatureStates>
</Entity>


<Entity class="xmlobjects.XMLEntity"
id="lig_408       "
templateId="Entity_B"
centreOfMassX="55.2890911637036E-9"
centreOfMassY="325E-9"
centreOfMassZ="31.0411339263084E-9"
orientationX="0.0"
orientationY="1.0"
orientationZ="0.0"
orientationAngle="0.0">
<listOfFeatureStates>
<feature class="xmlobjects.XMLFeature" id="ligand" state="none"/>
</listOfFeatureStates>
</Entity>


<Entity class="xmlobjects.XMLEntity"
id="lig_409       "
templateId="Entity_B"
centreOfMassX="46.5943032903791E-9"
centreOfMassY="325E-9"
centreOfMassZ="86.4660105271686E-9"
orientationX="0.0"
orientationY="1.0"
orientationZ="0.0"
orientationAngle="0.0">
<listOfFeatureStates>
<feature class="xmlobjects.XMLFeature" id="ligand" state="none"/>
</listOfFeatureStates>
</Entity>


<Entity class="xmlobjects.XMLEntity"
id="lig_410       "
templateId="Entity_B"
centreOfMassX="-71.1330726033579E-9"
centreOfMassY="325E-9"
centreOfMassZ="-14.6556407985545E-9"
orientationX="0.0"
orientationY="1.0"
orientationZ="0.0"
orientationAngle="0.0">
<listOfFeatureStates>
<feature class="xmlobjects.XMLFeature" id="ligand" state="none"/>
</listOfFeatureStates>
</Entity>


<Entity class="xmlobjects.XMLEntity"
id="lig_411       "
templateId="Entity_B"
centreOfMassX="-17.6179638182021E-9"
centreOfMassY="325E-9"
centreOfMassZ="30.851248447206E-9"
orientationX="0.0"
orientationY="1.0"
orientationZ="0.0"
orientationAngle="0.0">
<listOfFeatureStates>
<feature class="xmlobjects.XMLFeature" id="ligand" state="none"/>
</listOfFeatureStates>
</Entity>


<Entity class="xmlobjects.XMLEntity"
id="lig_412       "
templateId="Entity_B"
centreOfMassX="-44.2062423364109E-9"
centreOfMassY="325E-9"
centreOfMassZ="75.7827624478512E-9"
orientationX="0.0"
orientationY="1.0"
orientationZ="0.0"
orientationAngle="0.0">
<listOfFeatureStates>
<feature class="xmlobjects.XMLFeature" id="ligand" state="none"/>
</listOfFeatureStates>
</Entity>


<Entity class="xmlobjects.XMLEntity"
id="lig_413       "
templateId="Entity_B"
centreOfMassX="87.402602235044E-9"
centreOfMassY="325E-9"
centreOfMassZ="12.4039144874037E-9"
orientationX="0.0"
orientationY="1.0"
orientationZ="0.0"
orientationAngle="0.0">
<listOfFeatureStates>
<feature class="xmlobjects.XMLFeature" id="ligand" state="none"/>
</listOfFeatureStates>
</Entity>


<Entity class="xmlobjects.XMLEntity"
id="lig_414       "
templateId="Entity_B"
centreOfMassX="-65.4318468500454E-9"
centreOfMassY="325E-9"
centreOfMassZ="44.2460529888936E-9"
orientationX="0.0"
orientationY="1.0"
orientationZ="0.0"
orientationAngle="0.0">
<listOfFeatureStates>
<feature class="xmlobjects.XMLFeature" id="ligand" state="none"/>
</listOfFeatureStates>
</Entity>


<Entity class="xmlobjects.XMLEntity"
id="lig_415       "
templateId="Entity_B"
centreOfMassX="41.4430286821317E-9"
centreOfMassY="325E-9"
centreOfMassZ="29.4251549844329E-9"
orientationX="0.0"
orientationY="1.0"
orientationZ="0.0"
orientationAngle="0.0">
<listOfFeatureStates>
<feature class="xmlobjects.XMLFeature" id="ligand" state="none"/>
</listOfFeatureStates>
</Entity>


<Entity class="xmlobjects.XMLEntity"
id="lig_416       "
templateId="Entity_B"
centreOfMassX="15.307964273257E-9"
centreOfMassY="325E-9"
centreOfMassZ="-64.9549530895735E-9"
orientationX="0.0"
orientationY="1.0"
orientationZ="0.0"
orientationAngle="0.0">
<listOfFeatureStates>
<feature class="xmlobjects.XMLFeature" id="ligand" state="none"/>
</listOfFeatureStates>
</Entity>


<Entity class="xmlobjects.XMLEntity"
id="lig_417       "
templateId="Entity_B"
centreOfMassX="53.1631486692182E-9"
centreOfMassY="325E-9"
centreOfMassZ="-20.4762562322183E-9"
orientationX="0.0"
orientationY="1.0"
orientationZ="0.0"
orientationAngle="0.0">
<listOfFeatureStates>
<feature class="xmlobjects.XMLFeature" id="ligand" state="none"/>
</listOfFeatureStates>
</Entity>


<Entity class="xmlobjects.XMLEntity"
id="lig_418       "
templateId="Entity_B"
centreOfMassX="-15.2577012638724E-9"
centreOfMassY="325E-9"
centreOfMassZ="77.1689028746752E-9"
orientationX="0.0"
orientationY="1.0"
orientationZ="0.0"
orientationAngle="0.0">
<listOfFeatureStates>
<feature class="xmlobjects.XMLFeature" id="ligand" state="none"/>
</listOfFeatureStates>
</Entity>


<Entity class="xmlobjects.XMLEntity"
id="lig_419       "
templateId="Entity_B"
centreOfMassX="5.24055001106369E-9"
centreOfMassY="325E-9"
centreOfMassZ="-58.7957863342486E-9"
orientationX="0.0"
orientationY="1.0"
orientationZ="0.0"
orientationAngle="0.0">
<listOfFeatureStates>
<feature class="xmlobjects.XMLFeature" id="ligand" state="none"/>
</listOfFeatureStates>
</Entity>


<Entity class="xmlobjects.XMLEntity"
id="lig_420       "
templateId="Entity_B"
centreOfMassX="37.4608896611961E-9"
centreOfMassY="325E-9"
centreOfMassZ="-7.60222690045339E-9"
orientationX="0.0"
orientationY="1.0"
orientationZ="0.0"
orientationAngle="0.0">
<listOfFeatureStates>
<feature class="xmlobjects.XMLFeature" id="ligand" state="none"/>
</listOfFeatureStates>
</Entity>


<Entity class="xmlobjects.XMLEntity"
id="lig_421       "
templateId="Entity_B"
centreOfMassX="9.83509216229116E-9"
centreOfMassY="325E-9"
centreOfMassZ="-32.9885961326629E-9"
orientationX="0.0"
orientationY="1.0"
orientationZ="0.0"
orientationAngle="0.0">
<listOfFeatureStates>
<feature class="xmlobjects.XMLFeature" id="ligand" state="none"/>
</listOfFeatureStates>
</Entity>


<Entity class="xmlobjects.XMLEntity"
id="lig_422       "
templateId="Entity_B"
centreOfMassX="-21.8122385001853E-9"
centreOfMassY="325E-9"
centreOfMassZ="-56.8612897297291E-9"
orientationX="0.0"
orientationY="1.0"
orientationZ="0.0"
orientationAngle="0.0">
<listOfFeatureStates>
<feature class="xmlobjects.XMLFeature" id="ligand" state="none"/>
</listOfFeatureStates>
</Entity>


<Entity class="xmlobjects.XMLEntity"
id="lig_423       "
templateId="Entity_B"
centreOfMassX="48.1819904670322E-9"
centreOfMassY="325E-9"
centreOfMassZ="-3.97293305355007E-9"
orientationX="0.0"
orientationY="1.0"
orientationZ="0.0"
orientationAngle="0.0">
<listOfFeatureStates>
<feature class="xmlobjects.XMLFeature" id="ligand" state="none"/>
</listOfFeatureStates>
</Entity>


<Entity class="xmlobjects.XMLEntity"
id="lig_424       "
templateId="Entity_B"
centreOfMassX="86.0616928372401E-9"
centreOfMassY="325E-9"
centreOfMassZ="-54.6244254073366E-9"
orientationX="0.0"
orientationY="1.0"
orientationZ="0.0"
orientationAngle="0.0">
<listOfFeatureStates>
<feature class="xmlobjects.XMLFeature" id="ligand" state="none"/>
</listOfFeatureStates>
</Entity>


<Entity class="xmlobjects.XMLEntity"
id="lig_425       "
templateId="Entity_B"
centreOfMassX="-47.3263705317314E-9"
centreOfMassY="325E-9"
centreOfMassZ="-17.9481466948651E-9"
orientationX="0.0"
orientationY="1.0"
orientationZ="0.0"
orientationAngle="0.0">
<listOfFeatureStates>
<feature class="xmlobjects.XMLFeature" id="ligand" state="none"/>
</listOfFeatureStates>
</Entity>


<Entity class="xmlobjects.XMLEntity"
id="lig_426       "
templateId="Entity_B"
centreOfMassX="80.7546232881814E-9"
centreOfMassY="325E-9"
centreOfMassZ="-14.9752375321955E-9"
orientationX="0.0"
orientationY="1.0"
orientationZ="0.0"
orientationAngle="0.0">
<listOfFeatureStates>
<feature class="xmlobjects.XMLFeature" id="ligand" state="none"/>
</listOfFeatureStates>
</Entity>


<Entity class="xmlobjects.XMLEntity"
id="lig_427       "
templateId="Entity_B"
centreOfMassX="-48.5626229564674E-9"
centreOfMassY="325E-9"
centreOfMassZ="55.1769166957563E-9"
orientationX="0.0"
orientationY="1.0"
orientationZ="0.0"
orientationAngle="0.0">
<listOfFeatureStates>
<feature class="xmlobjects.XMLFeature" id="ligand" state="none"/>
</listOfFeatureStates>
</Entity>


<Entity class="xmlobjects.XMLEntity"
id="lig_428       "
templateId="Entity_B"
centreOfMassX="-60.1927373614625E-9"
centreOfMassY="325E-9"
centreOfMassZ="89.5061106165679E-9"
orientationX="0.0"
orientationY="1.0"
orientationZ="0.0"
orientationAngle="0.0">
<listOfFeatureStates>
<feature class="xmlobjects.XMLFeature" id="ligand" state="none"/>
</listOfFeatureStates>
</Entity>


<Entity class="xmlobjects.XMLEntity"
id="lig_429       "
templateId="Entity_B"
centreOfMassX="1.13238463460583E-9"
centreOfMassY="325E-9"
centreOfMassZ="-41.3269064114301E-9"
orientationX="0.0"
orientationY="1.0"
orientationZ="0.0"
orientationAngle="0.0">
<listOfFeatureStates>
<feature class="xmlobjects.XMLFeature" id="ligand" state="none"/>
</listOfFeatureStates>
</Entity>


<Entity class="xmlobjects.XMLEntity"
id="lig_430       "
templateId="Entity_B"
centreOfMassX="-71.0623595083151E-9"
centreOfMassY="325E-9"
centreOfMassZ="42.5230981591849E-9"
orientationX="0.0"
orientationY="1.0"
orientationZ="0.0"
orientationAngle="0.0">
<listOfFeatureStates>
<feature class="xmlobjects.XMLFeature" id="ligand" state="none"/>
</listOfFeatureStates>
</Entity>


<Entity class="xmlobjects.XMLEntity"
id="lig_431       "
templateId="Entity_B"
centreOfMassX="37.0078321054557E-9"
centreOfMassY="325E-9"
centreOfMassZ="35.5341327106701E-9"
orientationX="0.0"
orientationY="1.0"
orientationZ="0.0"
orientationAngle="0.0">
<listOfFeatureStates>
<feature class="xmlobjects.XMLFeature" id="ligand" state="none"/>
</listOfFeatureStates>
</Entity>


<Entity class="xmlobjects.XMLEntity"
id="lig_432       "
templateId="Entity_B"
centreOfMassX="53.4745901708431E-9"
centreOfMassY="325E-9"
centreOfMassZ="58.761755409916E-9"
orientationX="0.0"
orientationY="1.0"
orientationZ="0.0"
orientationAngle="0.0">
<listOfFeatureStates>
<feature class="xmlobjects.XMLFeature" id="ligand" state="none"/>
</listOfFeatureStates>
</Entity>


<Entity class="xmlobjects.XMLEntity"
id="lig_433       "
templateId="Entity_B"
centreOfMassX="-64.7140349551209E-9"
centreOfMassY="325E-9"
centreOfMassZ="5.2483203449971E-9"
orientationX="0.0"
orientationY="1.0"
orientationZ="0.0"
orientationAngle="0.0">
<listOfFeatureStates>
<feature class="xmlobjects.XMLFeature" id="ligand" state="none"/>
</listOfFeatureStates>
</Entity>


<Entity class="xmlobjects.XMLEntity"
id="lig_434       "
templateId="Entity_B"
centreOfMassX="-35.2619022371689E-9"
centreOfMassY="325E-9"
centreOfMassZ="-80.860726770093E-9"
orientationX="0.0"
orientationY="1.0"
orientationZ="0.0"
orientationAngle="0.0">
<listOfFeatureStates>
<feature class="xmlobjects.XMLFeature" id="ligand" state="none"/>
</listOfFeatureStates>
</Entity>


<Entity class="xmlobjects.XMLEntity"
id="lig_435       "
templateId="Entity_B"
centreOfMassX="53.31573387817E-9"
centreOfMassY="325E-9"
centreOfMassZ="22.3970931939066E-9"
orientationX="0.0"
orientationY="1.0"
orientationZ="0.0"
orientationAngle="0.0">
<listOfFeatureStates>
<feature class="xmlobjects.XMLFeature" id="ligand" state="none"/>
</listOfFeatureStates>
</Entity>


<Entity class="xmlobjects.XMLEntity"
id="lig_436       "
templateId="Entity_B"
centreOfMassX="24.4484722129449E-9"
centreOfMassY="325E-9"
centreOfMassZ="6.84947194244387E-9"
orientationX="0.0"
orientationY="1.0"
orientationZ="0.0"
orientationAngle="0.0">
<listOfFeatureStates>
<feature class="xmlobjects.XMLFeature" id="ligand" state="none"/>
</listOfFeatureStates>
</Entity>


<Entity class="xmlobjects.XMLEntity"
id="lig_437       "
templateId="Entity_B"
centreOfMassX="10.9095342156072E-9"
centreOfMassY="325E-9"
centreOfMassZ="-74.2406149692458E-9"
orientationX="0.0"
orientationY="1.0"
orientationZ="0.0"
orientationAngle="0.0">
<listOfFeatureStates>
<feature class="xmlobjects.XMLFeature" id="ligand" state="none"/>
</listOfFeatureStates>
</Entity>


<Entity class="xmlobjects.XMLEntity"
id="lig_438       "
templateId="Entity_B"
centreOfMassX="-68.5246884542763E-9"
centreOfMassY="325E-9"
centreOfMassZ="-36.9361846959279E-9"
orientationX="0.0"
orientationY="1.0"
orientationZ="0.0"
orientationAngle="0.0">
<listOfFeatureStates>
<feature class="xmlobjects.XMLFeature" id="ligand" state="none"/>
</listOfFeatureStates>
</Entity>


<Entity class="xmlobjects.XMLEntity"
id="lig_439       "
templateId="Entity_B"
centreOfMassX="-88.3883773053396E-9"
centreOfMassY="325E-9"
centreOfMassZ="66.3185472350129E-9"
orientationX="0.0"
orientationY="1.0"
orientationZ="0.0"
orientationAngle="0.0">
<listOfFeatureStates>
<feature class="xmlobjects.XMLFeature" id="ligand" state="none"/>
</listOfFeatureStates>
</Entity>


<Entity class="xmlobjects.XMLEntity"
id="lig_440       "
templateId="Entity_B"
centreOfMassX="5.87665984203745E-9"
centreOfMassY="325E-9"
centreOfMassZ="-70.1331759075646E-9"
orientationX="0.0"
orientationY="1.0"
orientationZ="0.0"
orientationAngle="0.0">
<listOfFeatureStates>
<feature class="xmlobjects.XMLFeature" id="ligand" state="none"/>
</listOfFeatureStates>
</Entity>


<Entity class="xmlobjects.XMLEntity"
id="lig_441       "
templateId="Entity_B"
centreOfMassX="56.6998984175356E-9"
centreOfMassY="325E-9"
centreOfMassZ="-18.180752118361E-9"
orientationX="0.0"
orientationY="1.0"
orientationZ="0.0"
orientationAngle="0.0">
<listOfFeatureStates>
<feature class="xmlobjects.XMLFeature" id="ligand" state="none"/>
</listOfFeatureStates>
</Entity>


<Entity class="xmlobjects.XMLEntity"
id="lig_442       "
templateId="Entity_B"
centreOfMassX="-83.267524200784E-9"
centreOfMassY="325E-9"
centreOfMassZ="50.7593367671925E-9"
orientationX="0.0"
orientationY="1.0"
orientationZ="0.0"
orientationAngle="0.0">
<listOfFeatureStates>
<feature class="xmlobjects.XMLFeature" id="ligand" state="none"/>
</listOfFeatureStates>
</Entity>


<Entity class="xmlobjects.XMLEntity"
id="lig_443       "
templateId="Entity_B"
centreOfMassX="15.403053196037E-9"
centreOfMassY="325E-9"
centreOfMassZ="26.5118205837227E-9"
orientationX="0.0"
orientationY="1.0"
orientationZ="0.0"
orientationAngle="0.0">
<listOfFeatureStates>
<feature class="xmlobjects.XMLFeature" id="ligand" state="none"/>
</listOfFeatureStates>
</Entity>


<Entity class="xmlobjects.XMLEntity"
id="lig_444       "
templateId="Entity_B"
centreOfMassX="43.310972787856E-9"
centreOfMassY="325E-9"
centreOfMassZ="-22.4096373659961E-9"
orientationX="0.0"
orientationY="1.0"
orientationZ="0.0"
orientationAngle="0.0">
<listOfFeatureStates>
<feature class="xmlobjects.XMLFeature" id="ligand" state="none"/>
</listOfFeatureStates>
</Entity>


<Entity class="xmlobjects.XMLEntity"
id="lig_445       "
templateId="Entity_B"
centreOfMassX="21.5952604416966E-9"
centreOfMassY="325E-9"
centreOfMassZ="79.9706340189046E-9"
orientationX="0.0"
orientationY="1.0"
orientationZ="0.0"
orientationAngle="0.0">
<listOfFeatureStates>
<feature class="xmlobjects.XMLFeature" id="ligand" state="none"/>
</listOfFeatureStates>
</Entity>


<Entity class="xmlobjects.XMLEntity"
id="lig_446       "
templateId="Entity_B"
centreOfMassX="48.2504485464793E-9"
centreOfMassY="325E-9"
centreOfMassZ="71.6290572433414E-9"
orientationX="0.0"
orientationY="1.0"
orientationZ="0.0"
orientationAngle="0.0">
<listOfFeatureStates>
<feature class="xmlobjects.XMLFeature" id="ligand" state="none"/>
</listOfFeatureStates>
</Entity>


<Entity class="xmlobjects.XMLEntity"
id="lig_447       "
templateId="Entity_B"
centreOfMassX="-3.85425106927592E-9"
centreOfMassY="325E-9"
centreOfMassZ="16.2132172546079E-9"
orientationX="0.0"
orientationY="1.0"
orientationZ="0.0"
orientationAngle="0.0">
<listOfFeatureStates>
<feature class="xmlobjects.XMLFeature" id="ligand" state="none"/>
</listOfFeatureStates>
</Entity>


<Entity class="xmlobjects.XMLEntity"
id="lig_448       "
templateId="Entity_B"
centreOfMassX="-79.6156937266181E-9"
centreOfMassY="325E-9"
centreOfMassZ="-81.9740983642492E-9"
orientationX="0.0"
orientationY="1.0"
orientationZ="0.0"
orientationAngle="0.0">
<listOfFeatureStates>
<feature class="xmlobjects.XMLFeature" id="ligand" state="none"/>
</listOfFeatureStates>
</Entity>


<Entity class="xmlobjects.XMLEntity"
id="lig_449       "
templateId="Entity_B"
centreOfMassX="82.7484500805573E-9"
centreOfMassY="325E-9"
centreOfMassZ="-38.0773641251652E-9"
orientationX="0.0"
orientationY="1.0"
orientationZ="0.0"
orientationAngle="0.0">
<listOfFeatureStates>
<feature class="xmlobjects.XMLFeature" id="ligand" state="none"/>
</listOfFeatureStates>
</Entity>


<Entity class="xmlobjects.XMLEntity"
id="lig_450       "
templateId="Entity_B"
centreOfMassX="51.3369841337997E-9"
centreOfMassY="325E-9"
centreOfMassZ="62.3122677532112E-9"
orientationX="0.0"
orientationY="1.0"
orientationZ="0.0"
orientationAngle="0.0">
<listOfFeatureStates>
<feature class="xmlobjects.XMLFeature" id="ligand" state="none"/>
</listOfFeatureStates>
</Entity>


<Entity class="xmlobjects.XMLEntity"
id="lig_451       "
templateId="Entity_B"
centreOfMassX="87.5975720476446E-9"
centreOfMassY="325E-9"
centreOfMassZ="43.8440007520926E-9"
orientationX="0.0"
orientationY="1.0"
orientationZ="0.0"
orientationAngle="0.0">
<listOfFeatureStates>
<feature class="xmlobjects.XMLFeature" id="ligand" state="none"/>
</listOfFeatureStates>
</Entity>


<Entity class="xmlobjects.XMLEntity"
id="lig_452       "
templateId="Entity_B"
centreOfMassX="60.8898633499337E-9"
centreOfMassY="325E-9"
centreOfMassZ="-72.1615168776361E-9"
orientationX="0.0"
orientationY="1.0"
orientationZ="0.0"
orientationAngle="0.0">
<listOfFeatureStates>
<feature class="xmlobjects.XMLFeature" id="ligand" state="none"/>
</listOfFeatureStates>
</Entity>


<Entity class="xmlobjects.XMLEntity"
id="lig_453       "
templateId="Entity_B"
centreOfMassX="-34.5689028554327E-9"
centreOfMassY="325E-9"
centreOfMassZ="4.15653635196193E-9"
orientationX="0.0"
orientationY="1.0"
orientationZ="0.0"
orientationAngle="0.0">
<listOfFeatureStates>
<feature class="xmlobjects.XMLFeature" id="ligand" state="none"/>
</listOfFeatureStates>
</Entity>


<Entity class="xmlobjects.XMLEntity"
id="lig_454       "
templateId="Entity_B"
centreOfMassX="-77.7621776685847E-9"
centreOfMassY="325E-9"
centreOfMassZ="-10.0469499703578E-9"
orientationX="0.0"
orientationY="1.0"
orientationZ="0.0"
orientationAngle="0.0">
<listOfFeatureStates>
<feature class="xmlobjects.XMLFeature" id="ligand" state="none"/>
</listOfFeatureStates>
</Entity>


<Entity class="xmlobjects.XMLEntity"
id="lig_455       "
templateId="Entity_B"
centreOfMassX="58.5209770287104E-9"
centreOfMassY="325E-9"
centreOfMassZ="-12.1026300451094E-9"
orientationX="0.0"
orientationY="1.0"
orientationZ="0.0"
orientationAngle="0.0">
<listOfFeatureStates>
<feature class="xmlobjects.XMLFeature" id="ligand" state="none"/>
</listOfFeatureStates>
</Entity>


<Entity class="xmlobjects.XMLEntity"
id="lig_456       "
templateId="Entity_B"
centreOfMassX="89.5703519844546E-9"
centreOfMassY="325E-9"
centreOfMassZ="-60.1068908992823E-9"
orientationX="0.0"
orientationY="1.0"
orientationZ="0.0"
orientationAngle="0.0">
<listOfFeatureStates>
<feature class="xmlobjects.XMLFeature" id="ligand" state="none"/>
</listOfFeatureStates>
</Entity>


<Entity class="xmlobjects.XMLEntity"
id="lig_457       "
templateId="Entity_B"
centreOfMassX="44.99386908442E-9"
centreOfMassY="325E-9"
centreOfMassZ="77.7266583799896E-9"
orientationX="0.0"
orientationY="1.0"
orientationZ="0.0"
orientationAngle="0.0">
<listOfFeatureStates>
<feature class="xmlobjects.XMLFeature" id="ligand" state="none"/>
</listOfFeatureStates>
</Entity>


<Entity class="xmlobjects.XMLEntity"
id="lig_458       "
templateId="Entity_B"
centreOfMassX="-59.080048340792E-9"
centreOfMassY="325E-9"
centreOfMassZ="-84.7856542828154E-9"
orientationX="0.0"
orientationY="1.0"
orientationZ="0.0"
orientationAngle="0.0">
<listOfFeatureStates>
<feature class="xmlobjects.XMLFeature" id="ligand" state="none"/>
</listOfFeatureStates>
</Entity>


<Entity class="xmlobjects.XMLEntity"
id="lig_459       "
templateId="Entity_B"
centreOfMassX="58.829773655932E-9"
centreOfMassY="325E-9"
centreOfMassZ="-6.81712405107035E-9"
orientationX="0.0"
orientationY="1.0"
orientationZ="0.0"
orientationAngle="0.0">
<listOfFeatureStates>
<feature class="xmlobjects.XMLFeature" id="ligand" state="none"/>
</listOfFeatureStates>
</Entity>


<Entity class="xmlobjects.XMLEntity"
id="lig_460       "
templateId="Entity_B"
centreOfMassX="21.9912924068104E-9"
centreOfMassY="325E-9"
centreOfMassZ="-31.6243986979623E-9"
orientationX="0.0"
orientationY="1.0"
orientationZ="0.0"
orientationAngle="0.0">
<listOfFeatureStates>
<feature class="xmlobjects.XMLFeature" id="ligand" state="none"/>
</listOfFeatureStates>
</Entity>


<Entity class="xmlobjects.XMLEntity"
id="lig_461       "
templateId="Entity_B"
centreOfMassX="-62.0194484606609E-9"
centreOfMassY="325E-9"
centreOfMassZ="-40.8984222155168E-9"
orientationX="0.0"
orientationY="1.0"
orientationZ="0.0"
orientationAngle="0.0">
<listOfFeatureStates>
<feature class="xmlobjects.XMLFeature" id="ligand" state="none"/>
</listOfFeatureStates>
</Entity>


<Entity class="xmlobjects.XMLEntity"
id="lig_462       "
templateId="Entity_B"
centreOfMassX="58.8462705700605E-9"
centreOfMassY="325E-9"
centreOfMassZ="-22.1397485677434E-9"
orientationX="0.0"
orientationY="1.0"
orientationZ="0.0"
orientationAngle="0.0">
<listOfFeatureStates>
<feature class="xmlobjects.XMLFeature" id="ligand" state="none"/>
</listOfFeatureStates>
</Entity>


<Entity class="xmlobjects.XMLEntity"
id="lig_463       "
templateId="Entity_B"
centreOfMassX="-82.1888193415402E-9"
centreOfMassY="325E-9"
centreOfMassZ="-28.6072426521766E-9"
orientationX="0.0"
orientationY="1.0"
orientationZ="0.0"
orientationAngle="0.0">
<listOfFeatureStates>
<feature class="xmlobjects.XMLFeature" id="ligand" state="none"/>
</listOfFeatureStates>
</Entity>


<Entity class="xmlobjects.XMLEntity"
id="lig_464       "
templateId="Entity_B"
centreOfMassX="35.0639864749093E-9"
centreOfMassY="325E-9"
centreOfMassZ="71.8262302416923E-9"
orientationX="0.0"
orientationY="1.0"
orientationZ="0.0"
orientationAngle="0.0">
<listOfFeatureStates>
<feature class="xmlobjects.XMLFeature" id="ligand" state="none"/>
</listOfFeatureStates>
</Entity>


<Entity class="xmlobjects.XMLEntity"
id="lig_465       "
templateId="Entity_B"
centreOfMassX="-75.4085936182972E-9"
centreOfMassY="325E-9"
centreOfMassZ="-61.4644323686092E-9"
orientationX="0.0"
orientationY="1.0"
orientationZ="0.0"
orientationAngle="0.0">
<listOfFeatureStates>
<feature class="xmlobjects.XMLFeature" id="ligand" state="none"/>
</listOfFeatureStates>
</Entity>


<Entity class="xmlobjects.XMLEntity"
id="lig_466       "
templateId="Entity_B"
centreOfMassX="-47.425223626308E-9"
centreOfMassY="325E-9"
centreOfMassZ="-59.59480308954E-9"
orientationX="0.0"
orientationY="1.0"
orientationZ="0.0"
orientationAngle="0.0">
<listOfFeatureStates>
<feature class="xmlobjects.XMLFeature" id="ligand" state="none"/>
</listOfFeatureStates>
</Entity>


<Entity class="xmlobjects.XMLEntity"
id="lig_467       "
templateId="Entity_B"
centreOfMassX="44.7143077348698E-9"
centreOfMassY="325E-9"
centreOfMassZ="-10.0882971100437E-9"
orientationX="0.0"
orientationY="1.0"
orientationZ="0.0"
orientationAngle="0.0">
<listOfFeatureStates>
<feature class="xmlobjects.XMLFeature" id="ligand" state="none"/>
</listOfFeatureStates>
</Entity>


<Entity class="xmlobjects.XMLEntity"
id="lig_468       "
templateId="Entity_B"
centreOfMassX="44.1001070654568E-9"
centreOfMassY="325E-9"
centreOfMassZ="-55.0929635518264E-9"
orientationX="0.0"
orientationY="1.0"
orientationZ="0.0"
orientationAngle="0.0">
<listOfFeatureStates>
<feature class="xmlobjects.XMLFeature" id="ligand" state="none"/>
</listOfFeatureStates>
</Entity>


<Entity class="xmlobjects.XMLEntity"
id="lig_469       "
templateId="Entity_B"
centreOfMassX="-42.0861019216816E-9"
centreOfMassY="325E-9"
centreOfMassZ="23.7296734614559E-9"
orientationX="0.0"
orientationY="1.0"
orientationZ="0.0"
orientationAngle="0.0">
<listOfFeatureStates>
<feature class="xmlobjects.XMLFeature" id="ligand" state="none"/>
</listOfFeatureStates>
</Entity>


<Entity class="xmlobjects.XMLEntity"
id="lig_470       "
templateId="Entity_B"
centreOfMassX="-67.605681966215E-9"
centreOfMassY="325E-9"
centreOfMassZ="78.6294447176172E-9"
orientationX="0.0"
orientationY="1.0"
orientationZ="0.0"
orientationAngle="0.0">
<listOfFeatureStates>
<feature class="xmlobjects.XMLFeature" id="ligand" state="none"/>
</listOfFeatureStates>
</Entity>


<Entity class="xmlobjects.XMLEntity"
id="lig_471       "
templateId="Entity_B"
centreOfMassX="41.7813598960054E-9"
centreOfMassY="325E-9"
centreOfMassZ="-40.6264186487591E-9"
orientationX="0.0"
orientationY="1.0"
orientationZ="0.0"
orientationAngle="0.0">
<listOfFeatureStates>
<feature class="xmlobjects.XMLFeature" id="ligand" state="none"/>
</listOfFeatureStates>
</Entity>


<Entity class="xmlobjects.XMLEntity"
id="lig_472       "
templateId="Entity_B"
centreOfMassX="79.7212717481574E-9"
centreOfMassY="325E-9"
centreOfMassZ="50.8370479628303E-9"
orientationX="0.0"
orientationY="1.0"
orientationZ="0.0"
orientationAngle="0.0">
<listOfFeatureStates>
<feature class="xmlobjects.XMLFeature" id="ligand" state="none"/>
</listOfFeatureStates>
</Entity>


<Entity class="xmlobjects.XMLEntity"
id="lig_473       "
templateId="Entity_B"
centreOfMassX="-13.3134645613396E-9"
centreOfMassY="325E-9"
centreOfMassZ="-56.5636499214143E-9"
orientationX="0.0"
orientationY="1.0"
orientationZ="0.0"
orientationAngle="0.0">
<listOfFeatureStates>
<feature class="xmlobjects.XMLFeature" id="ligand" state="none"/>
</listOfFeatureStates>
</Entity>


<Entity class="xmlobjects.XMLEntity"
id="lig_474       "
templateId="Entity_B"
centreOfMassX="-23.2871447787843E-9"
centreOfMassY="325E-9"
centreOfMassZ="21.6861312510909E-9"
orientationX="0.0"
orientationY="1.0"
orientationZ="0.0"
orientationAngle="0.0">
<listOfFeatureStates>
<feature class="xmlobjects.XMLFeature" id="ligand" state="none"/>
</listOfFeatureStates>
</Entity>


<Entity class="xmlobjects.XMLEntity"
id="lig_475       "
templateId="Entity_B"
centreOfMassX="-32.2919856763111E-9"
centreOfMassY="325E-9"
centreOfMassZ="-37.3242899373879E-9"
orientationX="0.0"
orientationY="1.0"
orientationZ="0.0"
orientationAngle="0.0">
<listOfFeatureStates>
<feature class="xmlobjects.XMLFeature" id="ligand" state="none"/>
</listOfFeatureStates>
</Entity>


<Entity class="xmlobjects.XMLEntity"
id="lig_476       "
templateId="Entity_B"
centreOfMassX="-41.4866287488234E-9"
centreOfMassY="325E-9"
centreOfMassZ="78.1678794619154E-9"
orientationX="0.0"
orientationY="1.0"
orientationZ="0.0"
orientationAngle="0.0">
<listOfFeatureStates>
<feature class="xmlobjects.XMLFeature" id="ligand" state="none"/>
</listOfFeatureStates>
</Entity>


<Entity class="xmlobjects.XMLEntity"
id="lig_477       "
templateId="Entity_B"
centreOfMassX="7.83423207038275E-9"
centreOfMassY="325E-9"
centreOfMassZ="-61.8188781937629E-9"
orientationX="0.0"
orientationY="1.0"
orientationZ="0.0"
orientationAngle="0.0">
<listOfFeatureStates>
<feature class="xmlobjects.XMLFeature" id="ligand" state="none"/>
</listOfFeatureStates>
</Entity>


<Entity class="xmlobjects.XMLEntity"
id="lig_478       "
templateId="Entity_B"
centreOfMassX="47.5430722562002E-9"
centreOfMassY="325E-9"
centreOfMassZ="59.0758500079497E-9"
orientationX="0.0"
orientationY="1.0"
orientationZ="0.0"
orientationAngle="0.0">
<listOfFeatureStates>
<feature class="xmlobjects.XMLFeature" id="ligand" state="none"/>
</listOfFeatureStates>
</Entity>


<Entity class="xmlobjects.XMLEntity"
id="lig_479       "
templateId="Entity_B"
centreOfMassX="45.5545761906142E-9"
centreOfMassY="325E-9"
centreOfMassZ="-74.0067354286795E-9"
orientationX="0.0"
orientationY="1.0"
orientationZ="0.0"
orientationAngle="0.0">
<listOfFeatureStates>
<feature class="xmlobjects.XMLFeature" id="ligand" state="none"/>
</listOfFeatureStates>
</Entity>


<Entity class="xmlobjects.XMLEntity"
id="lig_480       "
templateId="Entity_B"
centreOfMassX="75.0068294756745E-9"
centreOfMassY="325E-9"
centreOfMassZ="87.9354796025103E-9"
orientationX="0.0"
orientationY="1.0"
orientationZ="0.0"
orientationAngle="0.0">
<listOfFeatureStates>
<feature class="xmlobjects.XMLFeature" id="ligand" state="none"/>
</listOfFeatureStates>
</Entity>


<Entity class="xmlobjects.XMLEntity"
id="lig_481       "
templateId="Entity_B"
centreOfMassX="-87.3887548875795E-9"
centreOfMassY="325E-9"
centreOfMassZ="23.4192593758827E-9"
orientationX="0.0"
orientationY="1.0"
orientationZ="0.0"
orientationAngle="0.0">
<listOfFeatureStates>
<feature class="xmlobjects.XMLFeature" id="ligand" state="none"/>
</listOfFeatureStates>
</Entity>


<Entity class="xmlobjects.XMLEntity"
id="lig_482       "
templateId="Entity_B"
centreOfMassX="-89.8158981778308E-9"
centreOfMassY="325E-9"
centreOfMassZ="26.9405593465419E-9"
orientationX="0.0"
orientationY="1.0"
orientationZ="0.0"
orientationAngle="0.0">
<listOfFeatureStates>
<feature class="xmlobjects.XMLFeature" id="ligand" state="none"/>
</listOfFeatureStates>
</Entity>


<Entity class="xmlobjects.XMLEntity"
id="lig_483       "
templateId="Entity_B"
centreOfMassX="73.2896761367339E-9"
centreOfMassY="325E-9"
centreOfMassZ="-84.2065367649134E-9"
orientationX="0.0"
orientationY="1.0"
orientationZ="0.0"
orientationAngle="0.0">
<listOfFeatureStates>
<feature class="xmlobjects.XMLFeature" id="ligand" state="none"/>
</listOfFeatureStates>
</Entity>


<Entity class="xmlobjects.XMLEntity"
id="lig_484       "
templateId="Entity_B"
centreOfMassX="89.380378067225E-9"
centreOfMassY="325E-9"
centreOfMassZ="-89.7879255561111E-9"
orientationX="0.0"
orientationY="1.0"
orientationZ="0.0"
orientationAngle="0.0">
<listOfFeatureStates>
<feature class="xmlobjects.XMLFeature" id="ligand" state="none"/>
</listOfFeatureStates>
</Entity>


<Entity class="xmlobjects.XMLEntity"
id="lig_485       "
templateId="Entity_B"
centreOfMassX="55.9104080659906E-9"
centreOfMassY="325E-9"
centreOfMassZ="44.2149978616187E-9"
orientationX="0.0"
orientationY="1.0"
orientationZ="0.0"
orientationAngle="0.0">
<listOfFeatureStates>
<feature class="xmlobjects.XMLFeature" id="ligand" state="none"/>
</listOfFeatureStates>
</Entity>


<Entity class="xmlobjects.XMLEntity"
id="lig_486       "
templateId="Entity_B"
centreOfMassX="11.0770195841841E-9"
centreOfMassY="325E-9"
centreOfMassZ="-18.0706217819599E-9"
orientationX="0.0"
orientationY="1.0"
orientationZ="0.0"
orientationAngle="0.0">
<listOfFeatureStates>
<feature class="xmlobjects.XMLFeature" id="ligand" state="none"/>
</listOfFeatureStates>
</Entity>


<Entity class="xmlobjects.XMLEntity"
id="lig_487       "
templateId="Entity_B"
centreOfMassX="67.433428347453E-9"
centreOfMassY="325E-9"
centreOfMassZ="74.9311917881788E-9"
orientationX="0.0"
orientationY="1.0"
orientationZ="0.0"
orientationAngle="0.0">
<listOfFeatureStates>
<feature class="xmlobjects.XMLFeature" id="ligand" state="none"/>
</listOfFeatureStates>
</Entity>


<Entity class="xmlobjects.XMLEntity"
id="lig_488       "
templateId="Entity_B"
centreOfMassX="85.2273348019316E-9"
centreOfMassY="325E-9"
centreOfMassZ="52.6956360458831E-9"
orientationX="0.0"
orientationY="1.0"
orientationZ="0.0"
orientationAngle="0.0">
<listOfFeatureStates>
<feature class="xmlobjects.XMLFeature" id="ligand" state="none"/>
</listOfFeatureStates>
</Entity>


<Entity class="xmlobjects.XMLEntity"
id="lig_489       "
templateId="Entity_B"
centreOfMassX="-37.8549702061938E-9"
centreOfMassY="325E-9"
centreOfMassZ="9.92535132497906E-9"
orientationX="0.0"
orientationY="1.0"
orientationZ="0.0"
orientationAngle="0.0">
<listOfFeatureStates>
<feature class="xmlobjects.XMLFeature" id="ligand" state="none"/>
</listOfFeatureStates>
</Entity>


<Entity class="xmlobjects.XMLEntity"
id="lig_490       "
templateId="Entity_B"
centreOfMassX="1.8156770947062E-9"
centreOfMassY="325E-9"
centreOfMassZ="87.3146145945188E-9"
orientationX="0.0"
orientationY="1.0"
orientationZ="0.0"
orientationAngle="0.0">
<listOfFeatureStates>
<feature class="xmlobjects.XMLFeature" id="ligand" state="none"/>
</listOfFeatureStates>
</Entity>


<Entity class="xmlobjects.XMLEntity"
id="lig_491       "
templateId="Entity_B"
centreOfMassX="10.6771244289416E-9"
centreOfMassY="325E-9"
centreOfMassZ="5.6147641684781E-9"
orientationX="0.0"
orientationY="1.0"
orientationZ="0.0"
orientationAngle="0.0">
<listOfFeatureStates>
<feature class="xmlobjects.XMLFeature" id="ligand" state="none"/>
</listOfFeatureStates>
</Entity>


<Entity class="xmlobjects.XMLEntity"
id="lig_492       "
templateId="Entity_B"
centreOfMassX="84.7897812950533E-9"
centreOfMassY="325E-9"
centreOfMassZ="18.2124865958133E-9"
orientationX="0.0"
orientationY="1.0"
orientationZ="0.0"
orientationAngle="0.0">
<listOfFeatureStates>
<feature class="xmlobjects.XMLFeature" id="ligand" state="none"/>
</listOfFeatureStates>
</Entity>


<Entity class="xmlobjects.XMLEntity"
id="lig_493       "
templateId="Entity_B"
centreOfMassX="-16.9175119921838E-9"
centreOfMassY="325E-9"
centreOfMassZ="-17.6098889159839E-9"
orientationX="0.0"
orientationY="1.0"
orientationZ="0.0"
orientationAngle="0.0">
<listOfFeatureStates>
<feature class="xmlobjects.XMLFeature" id="ligand" state="none"/>
</listOfFeatureStates>
</Entity>


<Entity class="xmlobjects.XMLEntity"
id="lig_494       "
templateId="Entity_B"
centreOfMassX="14.423346619532E-9"
centreOfMassY="325E-9"
centreOfMassZ="33.0871525701278E-9"
orientationX="0.0"
orientationY="1.0"
orientationZ="0.0"
orientationAngle="0.0">
<listOfFeatureStates>
<feature class="xmlobjects.XMLFeature" id="ligand" state="none"/>
</listOfFeatureStates>
</Entity>


<Entity class="xmlobjects.XMLEntity"
id="lig_495       "
templateId="Entity_B"
centreOfMassX="-37.1083054741207E-9"
centreOfMassY="325E-9"
centreOfMassZ="7.3625471445915E-9"
orientationX="0.0"
orientationY="1.0"
orientationZ="0.0"
orientationAngle="0.0">
<listOfFeatureStates>
<feature class="xmlobjects.XMLFeature" id="ligand" state="none"/>
</listOfFeatureStates>
</Entity>


<Entity class="xmlobjects.XMLEntity"
id="lig_496       "
templateId="Entity_B"
centreOfMassX="-44.7425582100475E-9"
centreOfMassY="325E-9"
centreOfMassZ="72.8719296655453E-9"
orientationX="0.0"
orientationY="1.0"
orientationZ="0.0"
orientationAngle="0.0">
<listOfFeatureStates>
<feature class="xmlobjects.XMLFeature" id="ligand" state="none"/>
</listOfFeatureStates>
</Entity>


<Entity class="xmlobjects.XMLEntity"
id="lig_497       "
templateId="Entity_B"
centreOfMassX="63.1062018157828E-9"
centreOfMassY="325E-9"
centreOfMassZ="-68.2258542292878E-9"
orientationX="0.0"
orientationY="1.0"
orientationZ="0.0"
orientationAngle="0.0">
<listOfFeatureStates>
<feature class="xmlobjects.XMLFeature" id="ligand" state="none"/>
</listOfFeatureStates>
</Entity>


<Entity class="xmlobjects.XMLEntity"
id="lig_498       "
templateId="Entity_B"
centreOfMassX="-66.7404422332927E-9"
centreOfMassY="325E-9"
centreOfMassZ="89.4361053619238E-9"
orientationX="0.0"
orientationY="1.0"
orientationZ="0.0"
orientationAngle="0.0">
<listOfFeatureStates>
<feature class="xmlobjects.XMLFeature" id="ligand" state="none"/>
</listOfFeatureStates>
</Entity>


<Entity class="xmlobjects.XMLEntity"
id="lig_499       "
templateId="Entity_B"
centreOfMassX="-8.40267662305571E-9"
centreOfMassY="325E-9"
centreOfMassZ="4.02820753207649E-9"
orientationX="0.0"
orientationY="1.0"
orientationZ="0.0"
orientationAngle="0.0">
<listOfFeatureStates>
<feature class="xmlobjects.XMLFeature" id="ligand" state="none"/>
</listOfFeatureStates>
</Entity>


<Entity class="xmlobjects.XMLEntity"
id="lig_500       "
templateId="Entity_B"
centreOfMassX="39.0444710351779E-9"
centreOfMassY="325E-9"
centreOfMassZ="22.1000814502372E-9"
orientationX="0.0"
orientationY="1.0"
orientationZ="0.0"
orientationAngle="0.0">
<listOfFeatureStates>
<feature class="xmlobjects.XMLFeature" id="ligand" state="none"/>
</listOfFeatureStates>
</Entity>


<Entity class="xmlobjects.XMLEntity"
id="lig_501       "
templateId="Entity_B"
centreOfMassX="-74.3946758529908E-9"
centreOfMassY="325E-9"
centreOfMassZ="-49.522347409217E-9"
orientationX="0.0"
orientationY="1.0"
orientationZ="0.0"
orientationAngle="0.0">
<listOfFeatureStates>
<feature class="xmlobjects.XMLFeature" id="ligand" state="none"/>
</listOfFeatureStates>
</Entity>


<Entity class="xmlobjects.XMLEntity"
id="lig_502       "
templateId="Entity_B"
centreOfMassX="32.3004120512318E-9"
centreOfMassY="325E-9"
centreOfMassZ="71.3184226869228E-9"
orientationX="0.0"
orientationY="1.0"
orientationZ="0.0"
orientationAngle="0.0">
<listOfFeatureStates>
<feature class="xmlobjects.XMLFeature" id="ligand" state="none"/>
</listOfFeatureStates>
</Entity>


<Entity class="xmlobjects.XMLEntity"
id="lig_503       "
templateId="Entity_B"
centreOfMassX="-57.2482347466423E-9"
centreOfMassY="325E-9"
centreOfMassZ="5.55437203783967E-9"
orientationX="0.0"
orientationY="1.0"
orientationZ="0.0"
orientationAngle="0.0">
<listOfFeatureStates>
<feature class="xmlobjects.XMLFeature" id="ligand" state="none"/>
</listOfFeatureStates>
</Entity>


<Entity class="xmlobjects.XMLEntity"
id="lig_504       "
templateId="Entity_B"
centreOfMassX="-46.6012344925053E-9"
centreOfMassY="325E-9"
centreOfMassZ="57.893356090338E-9"
orientationX="0.0"
orientationY="1.0"
orientationZ="0.0"
orientationAngle="0.0">
<listOfFeatureStates>
<feature class="xmlobjects.XMLFeature" id="ligand" state="none"/>
</listOfFeatureStates>
</Entity>


<Entity class="xmlobjects.XMLEntity"
id="lig_505       "
templateId="Entity_B"
centreOfMassX="-29.4608488724695E-9"
centreOfMassY="325E-9"
centreOfMassZ="27.4245404499369E-9"
orientationX="0.0"
orientationY="1.0"
orientationZ="0.0"
orientationAngle="0.0">
<listOfFeatureStates>
<feature class="xmlobjects.XMLFeature" id="ligand" state="none"/>
</listOfFeatureStates>
</Entity>


<Entity class="xmlobjects.XMLEntity"
id="lig_506       "
templateId="Entity_B"
centreOfMassX="53.0395677783677E-9"
centreOfMassY="325E-9"
centreOfMassZ="-49.2500777580645E-9"
orientationX="0.0"
orientationY="1.0"
orientationZ="0.0"
orientationAngle="0.0">
<listOfFeatureStates>
<feature class="xmlobjects.XMLFeature" id="ligand" state="none"/>
</listOfFeatureStates>
</Entity>


<Entity class="xmlobjects.XMLEntity"
id="lig_507       "
templateId="Entity_B"
centreOfMassX="25.6250579757988E-9"
centreOfMassY="325E-9"
centreOfMassZ="-72.6784789782285E-9"
orientationX="0.0"
orientationY="1.0"
orientationZ="0.0"
orientationAngle="0.0">
<listOfFeatureStates>
<feature class="xmlobjects.XMLFeature" id="ligand" state="none"/>
</listOfFeatureStates>
</Entity>


<Entity class="xmlobjects.XMLEntity"
id="lig_508       "
templateId="Entity_B"
centreOfMassX="-89.7351815113256E-9"
centreOfMassY="325E-9"
centreOfMassZ="-42.6296595715996E-9"
orientationX="0.0"
orientationY="1.0"
orientationZ="0.0"
orientationAngle="0.0">
<listOfFeatureStates>
<feature class="xmlobjects.XMLFeature" id="ligand" state="none"/>
</listOfFeatureStates>
</Entity>


<Entity class="xmlobjects.XMLEntity"
id="lig_509       "
templateId="Entity_B"
centreOfMassX="-32.3040982749203E-9"
centreOfMassY="325E-9"
centreOfMassZ="12.5586568606509E-9"
orientationX="0.0"
orientationY="1.0"
orientationZ="0.0"
orientationAngle="0.0">
<listOfFeatureStates>
<feature class="xmlobjects.XMLFeature" id="ligand" state="none"/>
</listOfFeatureStates>
</Entity>


<Entity class="xmlobjects.XMLEntity"
id="lig_510       "
templateId="Entity_B"
centreOfMassX="87.885993878364E-9"
centreOfMassY="325E-9"
centreOfMassZ="-47.0000037372515E-9"
orientationX="0.0"
orientationY="1.0"
orientationZ="0.0"
orientationAngle="0.0">
<listOfFeatureStates>
<feature class="xmlobjects.XMLFeature" id="ligand" state="none"/>
</listOfFeatureStates>
</Entity>


<Entity class="xmlobjects.XMLEntity"
id="lig_511       "
templateId="Entity_B"
centreOfMassX="26.5634924550005E-9"
centreOfMassY="325E-9"
centreOfMassZ="-67.2090312853199E-9"
orientationX="0.0"
orientationY="1.0"
orientationZ="0.0"
orientationAngle="0.0">
<listOfFeatureStates>
<feature class="xmlobjects.XMLFeature" id="ligand" state="none"/>
</listOfFeatureStates>
</Entity>


<Entity class="xmlobjects.XMLEntity"
id="lig_512       "
templateId="Entity_B"
centreOfMassX="46.0125457538567E-9"
centreOfMassY="325E-9"
centreOfMassZ="20.064074802271E-9"
orientationX="0.0"
orientationY="1.0"
orientationZ="0.0"
orientationAngle="0.0">
<listOfFeatureStates>
<feature class="xmlobjects.XMLFeature" id="ligand" state="none"/>
</listOfFeatureStates>
</Entity>


<Entity class="xmlobjects.XMLEntity"
id="lig_513       "
templateId="Entity_B"
centreOfMassX="82.7631772341416E-9"
centreOfMassY="325E-9"
centreOfMassZ="-55.4778982064725E-9"
orientationX="0.0"
orientationY="1.0"
orientationZ="0.0"
orientationAngle="0.0">
<listOfFeatureStates>
<feature class="xmlobjects.XMLFeature" id="ligand" state="none"/>
</listOfFeatureStates>
</Entity>


<Entity class="xmlobjects.XMLEntity"
id="lig_514       "
templateId="Entity_B"
centreOfMassX="-53.3115024245901E-9"
centreOfMassY="325E-9"
centreOfMassZ="-46.9519746107861E-9"
orientationX="0.0"
orientationY="1.0"
orientationZ="0.0"
orientationAngle="0.0">
<listOfFeatureStates>
<feature class="xmlobjects.XMLFeature" id="ligand" state="none"/>
</listOfFeatureStates>
</Entity>


<Entity class="xmlobjects.XMLEntity"
id="lig_515       "
templateId="Entity_B"
centreOfMassX="-64.3941495486605E-9"
centreOfMassY="325E-9"
centreOfMassZ="53.5978136815861E-9"
orientationX="0.0"
orientationY="1.0"
orientationZ="0.0"
orientationAngle="0.0">
<listOfFeatureStates>
<feature class="xmlobjects.XMLFeature" id="ligand" state="none"/>
</listOfFeatureStates>
</Entity>


<Entity class="xmlobjects.XMLEntity"
id="lig_516       "
templateId="Entity_B"
centreOfMassX="-57.5390851207032E-9"
centreOfMassY="325E-9"
centreOfMassZ="69.3850377262197E-9"
orientationX="0.0"
orientationY="1.0"
orientationZ="0.0"
orientationAngle="0.0">
<listOfFeatureStates>
<feature class="xmlobjects.XMLFeature" id="ligand" state="none"/>
</listOfFeatureStates>
</Entity>


<Entity class="xmlobjects.XMLEntity"
id="lig_517       "
templateId="Entity_B"
centreOfMassX="-35.9499335785925E-9"
centreOfMassY="325E-9"
centreOfMassZ="13.2594028872934E-9"
orientationX="0.0"
orientationY="1.0"
orientationZ="0.0"
orientationAngle="0.0">
<listOfFeatureStates>
<feature class="xmlobjects.XMLFeature" id="ligand" state="none"/>
</listOfFeatureStates>
</Entity>


<Entity class="xmlobjects.XMLEntity"
id="lig_518       "
templateId="Entity_B"
centreOfMassX="-60.1040629763721E-9"
centreOfMassY="325E-9"
centreOfMassZ="-70.5396866871908E-9"
orientationX="0.0"
orientationY="1.0"
orientationZ="0.0"
orientationAngle="0.0">
<listOfFeatureStates>
<feature class="xmlobjects.XMLFeature" id="ligand" state="none"/>
</listOfFeatureStates>
</Entity>


<Entity class="xmlobjects.XMLEntity"
id="lig_519       "
templateId="Entity_B"
centreOfMassX="47.2000794987337E-9"
centreOfMassY="325E-9"
centreOfMassZ="-64.6682254305587E-9"
orientationX="0.0"
orientationY="1.0"
orientationZ="0.0"
orientationAngle="0.0">
<listOfFeatureStates>
<feature class="xmlobjects.XMLFeature" id="ligand" state="none"/>
</listOfFeatureStates>
</Entity>


<Entity class="xmlobjects.XMLEntity"
id="lig_520       "
templateId="Entity_B"
centreOfMassX="85.5666174273092E-9"
centreOfMassY="325E-9"
centreOfMassZ="52.2984135615712E-9"
orientationX="0.0"
orientationY="1.0"
orientationZ="0.0"
orientationAngle="0.0">
<listOfFeatureStates>
<feature class="xmlobjects.XMLFeature" id="ligand" state="none"/>
</listOfFeatureStates>
</Entity>


<Entity class="xmlobjects.XMLEntity"
id="lig_521       "
templateId="Entity_B"
centreOfMassX="26.5485184019425E-9"
centreOfMassY="325E-9"
centreOfMassZ="63.6858576815042E-9"
orientationX="0.0"
orientationY="1.0"
orientationZ="0.0"
orientationAngle="0.0">
<listOfFeatureStates>
<feature class="xmlobjects.XMLFeature" id="ligand" state="none"/>
</listOfFeatureStates>
</Entity>


<Entity class="xmlobjects.XMLEntity"
id="lig_522       "
templateId="Entity_B"
centreOfMassX="10.865936292922E-9"
centreOfMassY="325E-9"
centreOfMassZ="-85.7278630667693E-9"
orientationX="0.0"
orientationY="1.0"
orientationZ="0.0"
orientationAngle="0.0">
<listOfFeatureStates>
<feature class="xmlobjects.XMLFeature" id="ligand" state="none"/>
</listOfFeatureStates>
</Entity>


<Entity class="xmlobjects.XMLEntity"
id="lig_523       "
templateId="Entity_B"
centreOfMassX="21.6787301881572E-9"
centreOfMassY="325E-9"
centreOfMassZ="36.9508574283343E-9"
orientationX="0.0"
orientationY="1.0"
orientationZ="0.0"
orientationAngle="0.0">
<listOfFeatureStates>
<feature class="xmlobjects.XMLFeature" id="ligand" state="none"/>
</listOfFeatureStates>
</Entity>


<Entity class="xmlobjects.XMLEntity"
id="lig_524       "
templateId="Entity_B"
centreOfMassX="-13.7855704837784E-9"
centreOfMassY="325E-9"
centreOfMassZ="70.4975035284008E-9"
orientationX="0.0"
orientationY="1.0"
orientationZ="0.0"
orientationAngle="0.0">
<listOfFeatureStates>
<feature class="xmlobjects.XMLFeature" id="ligand" state="none"/>
</listOfFeatureStates>
</Entity>


<Entity class="xmlobjects.XMLEntity"
id="lig_525       "
templateId="Entity_B"
centreOfMassX="-43.0057384336224E-9"
centreOfMassY="325E-9"
centreOfMassZ="-3.42212021398424E-9"
orientationX="0.0"
orientationY="1.0"
orientationZ="0.0"
orientationAngle="0.0">
<listOfFeatureStates>
<feature class="xmlobjects.XMLFeature" id="ligand" state="none"/>
</listOfFeatureStates>
</Entity>


<Entity class="xmlobjects.XMLEntity"
id="lig_526       "
templateId="Entity_B"
centreOfMassX="11.963826337491E-9"
centreOfMassY="325E-9"
centreOfMassZ="-80.4897119994175E-9"
orientationX="0.0"
orientationY="1.0"
orientationZ="0.0"
orientationAngle="0.0">
<listOfFeatureStates>
<feature class="xmlobjects.XMLFeature" id="ligand" state="none"/>
</listOfFeatureStates>
</Entity>


<Entity class="xmlobjects.XMLEntity"
id="lig_527       "
templateId="Entity_B"
centreOfMassX="7.68663725608853E-9"
centreOfMassY="325E-9"
centreOfMassZ="-22.8951678547561E-9"
orientationX="0.0"
orientationY="1.0"
orientationZ="0.0"
orientationAngle="0.0">
<listOfFeatureStates>
<feature class="xmlobjects.XMLFeature" id="ligand" state="none"/>
</listOfFeatureStates>
</Entity>


<Entity class="xmlobjects.XMLEntity"
id="lig_528       "
templateId="Entity_B"
centreOfMassX="-1.26268746684836E-9"
centreOfMassY="325E-9"
centreOfMassZ="-53.781578340143E-9"
orientationX="0.0"
orientationY="1.0"
orientationZ="0.0"
orientationAngle="0.0">
<listOfFeatureStates>
<feature class="xmlobjects.XMLFeature" id="ligand" state="none"/>
</listOfFeatureStates>
</Entity>


<Entity class="xmlobjects.XMLEntity"
id="lig_529       "
templateId="Entity_B"
centreOfMassX="88.6852031294412E-9"
centreOfMassY="325E-9"
centreOfMassZ="8.48771715128592E-9"
orientationX="0.0"
orientationY="1.0"
orientationZ="0.0"
orientationAngle="0.0">
<listOfFeatureStates>
<feature class="xmlobjects.XMLFeature" id="ligand" state="none"/>
</listOfFeatureStates>
</Entity>


<Entity class="xmlobjects.XMLEntity"
id="lig_530       "
templateId="Entity_B"
centreOfMassX="44.3474418298204E-9"
centreOfMassY="325E-9"
centreOfMassZ="-16.332736530276E-9"
orientationX="0.0"
orientationY="1.0"
orientationZ="0.0"
orientationAngle="0.0">
<listOfFeatureStates>
<feature class="xmlobjects.XMLFeature" id="ligand" state="none"/>
</listOfFeatureStates>
</Entity>


<Entity class="xmlobjects.XMLEntity"
id="lig_531       "
templateId="Entity_B"
centreOfMassX="-52.5855178267978E-9"
centreOfMassY="325E-9"
centreOfMassZ="-68.3974732205952E-9"
orientationX="0.0"
orientationY="1.0"
orientationZ="0.0"
orientationAngle="0.0">
<listOfFeatureStates>
<feature class="xmlobjects.XMLFeature" id="ligand" state="none"/>
</listOfFeatureStates>
</Entity>


<Entity class="xmlobjects.XMLEntity"
id="lig_532       "
templateId="Entity_B"
centreOfMassX="-22.889288002583E-9"
centreOfMassY="325E-9"
centreOfMassZ="26.3294985506741E-9"
orientationX="0.0"
orientationY="1.0"
orientationZ="0.0"
orientationAngle="0.0">
<listOfFeatureStates>
<feature class="xmlobjects.XMLFeature" id="ligand" state="none"/>
</listOfFeatureStates>
</Entity>


<Entity class="xmlobjects.XMLEntity"
id="lig_533       "
templateId="Entity_B"
centreOfMassX="78.0379001201393E-9"
centreOfMassY="325E-9"
centreOfMassZ="-6.24555814643074E-9"
orientationX="0.0"
orientationY="1.0"
orientationZ="0.0"
orientationAngle="0.0">
<listOfFeatureStates>
<feature class="xmlobjects.XMLFeature" id="ligand" state="none"/>
</listOfFeatureStates>
</Entity>


<Entity class="xmlobjects.XMLEntity"
id="lig_534       "
templateId="Entity_B"
centreOfMassX="29.7123099929653E-9"
centreOfMassY="325E-9"
centreOfMassZ="-75.2609569566627E-9"
orientationX="0.0"
orientationY="1.0"
orientationZ="0.0"
orientationAngle="0.0">
<listOfFeatureStates>
<feature class="xmlobjects.XMLFeature" id="ligand" state="none"/>
</listOfFeatureStates>
</Entity>


<Entity class="xmlobjects.XMLEntity"
id="lig_535       "
templateId="Entity_B"
centreOfMassX="-83.7229688213831E-9"
centreOfMassY="325E-9"
centreOfMassZ="-37.1610201616535E-9"
orientationX="0.0"
orientationY="1.0"
orientationZ="0.0"
orientationAngle="0.0">
<listOfFeatureStates>
<feature class="xmlobjects.XMLFeature" id="ligand" state="none"/>
</listOfFeatureStates>
</Entity>


<Entity class="xmlobjects.XMLEntity"
id="lig_536       "
templateId="Entity_B"
centreOfMassX="6.20691883239438E-9"
centreOfMassY="325E-9"
centreOfMassZ="-80.5579029985637E-9"
orientationX="0.0"
orientationY="1.0"
orientationZ="0.0"
orientationAngle="0.0">
<listOfFeatureStates>
<feature class="xmlobjects.XMLFeature" id="ligand" state="none"/>
</listOfFeatureStates>
</Entity>


<Entity class="xmlobjects.XMLEntity"
id="lig_537       "
templateId="Entity_B"
centreOfMassX="-3.78965111610036E-9"
centreOfMassY="325E-9"
centreOfMassZ="68.5776420590663E-9"
orientationX="0.0"
orientationY="1.0"
orientationZ="0.0"
orientationAngle="0.0">
<listOfFeatureStates>
<feature class="xmlobjects.XMLFeature" id="ligand" state="none"/>
</listOfFeatureStates>
</Entity>


<Entity class="xmlobjects.XMLEntity"
id="lig_538       "
templateId="Entity_B"
centreOfMassX="73.7756738139374E-9"
centreOfMassY="325E-9"
centreOfMassZ="-49.6358263697212E-9"
orientationX="0.0"
orientationY="1.0"
orientationZ="0.0"
orientationAngle="0.0">
<listOfFeatureStates>
<feature class="xmlobjects.XMLFeature" id="ligand" state="none"/>
</listOfFeatureStates>
</Entity>


<Entity class="xmlobjects.XMLEntity"
id="lig_539       "
templateId="Entity_B"
centreOfMassX="-53.4150010449867E-9"
centreOfMassY="325E-9"
centreOfMassZ="44.2055217836689E-9"
orientationX="0.0"
orientationY="1.0"
orientationZ="0.0"
orientationAngle="0.0">
<listOfFeatureStates>
<feature class="xmlobjects.XMLFeature" id="ligand" state="none"/>
</listOfFeatureStates>
</Entity>


<Entity class="xmlobjects.XMLEntity"
id="lig_540       "
templateId="Entity_B"
centreOfMassX="-83.9382364463631E-9"
centreOfMassY="325E-9"
centreOfMassZ="42.5278249101564E-9"
orientationX="0.0"
orientationY="1.0"
orientationZ="0.0"
orientationAngle="0.0">
<listOfFeatureStates>
<feature class="xmlobjects.XMLFeature" id="ligand" state="none"/>
</listOfFeatureStates>
</Entity>


<Entity class="xmlobjects.XMLEntity"
id="lig_541       "
templateId="Entity_B"
centreOfMassX="-51.4080035830089E-9"
centreOfMassY="325E-9"
centreOfMassZ="69.6397780810908E-9"
orientationX="0.0"
orientationY="1.0"
orientationZ="0.0"
orientationAngle="0.0">
<listOfFeatureStates>
<feature class="xmlobjects.XMLFeature" id="ligand" state="none"/>
</listOfFeatureStates>
</Entity>


<Entity class="xmlobjects.XMLEntity"
id="lig_542       "
templateId="Entity_B"
centreOfMassX="-24.093301728993E-9"
centreOfMassY="325E-9"
centreOfMassZ="-59.8473383042241E-9"
orientationX="0.0"
orientationY="1.0"
orientationZ="0.0"
orientationAngle="0.0">
<listOfFeatureStates>
<feature class="xmlobjects.XMLFeature" id="ligand" state="none"/>
</listOfFeatureStates>
</Entity>


<Entity class="xmlobjects.XMLEntity"
id="lig_543       "
templateId="Entity_B"
centreOfMassX="70.7946443899328E-9"
centreOfMassY="325E-9"
centreOfMassZ="-89.6621116943835E-9"
orientationX="0.0"
orientationY="1.0"
orientationZ="0.0"
orientationAngle="0.0">
<listOfFeatureStates>
<feature class="xmlobjects.XMLFeature" id="ligand" state="none"/>
</listOfFeatureStates>
</Entity>


<Entity class="xmlobjects.XMLEntity"
id="lig_544       "
templateId="Entity_B"
centreOfMassX="50.7973201310649E-9"
centreOfMassY="325E-9"
centreOfMassZ="5.89041201273119E-9"
orientationX="0.0"
orientationY="1.0"
orientationZ="0.0"
orientationAngle="0.0">
<listOfFeatureStates>
<feature class="xmlobjects.XMLFeature" id="ligand" state="none"/>
</listOfFeatureStates>
</Entity>


<Entity class="xmlobjects.XMLEntity"
id="lig_545       "
templateId="Entity_B"
centreOfMassX="32.5595331035307E-9"
centreOfMassY="325E-9"
centreOfMassZ="-32.0923043056835E-9"
orientationX="0.0"
orientationY="1.0"
orientationZ="0.0"
orientationAngle="0.0">
<listOfFeatureStates>
<feature class="xmlobjects.XMLFeature" id="ligand" state="none"/>
</listOfFeatureStates>
</Entity>


<Entity class="xmlobjects.XMLEntity"
id="lig_546       "
templateId="Entity_B"
centreOfMassX="37.0641144577346E-9"
centreOfMassY="325E-9"
centreOfMassZ="-59.5310442699682E-9"
orientationX="0.0"
orientationY="1.0"
orientationZ="0.0"
orientationAngle="0.0">
<listOfFeatureStates>
<feature class="xmlobjects.XMLFeature" id="ligand" state="none"/>
</listOfFeatureStates>
</Entity>


<Entity class="xmlobjects.XMLEntity"
id="lig_547       "
templateId="Entity_B"
centreOfMassX="34.079361118571E-9"
centreOfMassY="325E-9"
centreOfMassZ="-2.4855008444861E-9"
orientationX="0.0"
orientationY="1.0"
orientationZ="0.0"
orientationAngle="0.0">
<listOfFeatureStates>
<feature class="xmlobjects.XMLFeature" id="ligand" state="none"/>
</listOfFeatureStates>
</Entity>


<Entity class="xmlobjects.XMLEntity"
id="lig_548       "
templateId="Entity_B"
centreOfMassX="80.6607025330403E-9"
centreOfMassY="325E-9"
centreOfMassZ="-71.671201676163E-9"
orientationX="0.0"
orientationY="1.0"
orientationZ="0.0"
orientationAngle="0.0">
<listOfFeatureStates>
<feature class="xmlobjects.XMLFeature" id="ligand" state="none"/>
</listOfFeatureStates>
</Entity>


<Entity class="xmlobjects.XMLEntity"
id="lig_549       "
templateId="Entity_B"
centreOfMassX="-20.380317324609E-9"
centreOfMassY="325E-9"
centreOfMassZ="-57.9866788798329E-9"
orientationX="0.0"
orientationY="1.0"
orientationZ="0.0"
orientationAngle="0.0">
<listOfFeatureStates>
<feature class="xmlobjects.XMLFeature" id="ligand" state="none"/>
</listOfFeatureStates>
</Entity>


<Entity class="xmlobjects.XMLEntity"
id="lig_550       "
templateId="Entity_B"
centreOfMassX="-80.9185372634575E-9"
centreOfMassY="325E-9"
centreOfMassZ="-82.2659176881982E-9"
orientationX="0.0"
orientationY="1.0"
orientationZ="0.0"
orientationAngle="0.0">
<listOfFeatureStates>
<feature class="xmlobjects.XMLFeature" id="ligand" state="none"/>
</listOfFeatureStates>
</Entity>


<Entity class="xmlobjects.XMLEntity"
id="lig_551       "
templateId="Entity_B"
centreOfMassX="-71.7473182066221E-9"
centreOfMassY="325E-9"
centreOfMassZ="37.5990675751255E-9"
orientationX="0.0"
orientationY="1.0"
orientationZ="0.0"
orientationAngle="0.0">
<listOfFeatureStates>
<feature class="xmlobjects.XMLFeature" id="ligand" state="none"/>
</listOfFeatureStates>
</Entity>


<Entity class="xmlobjects.XMLEntity"
id="lig_552       "
templateId="Entity_B"
centreOfMassX="-4.41955678986055E-9"
centreOfMassY="325E-9"
centreOfMassZ="27.9412633798262E-9"
orientationX="0.0"
orientationY="1.0"
orientationZ="0.0"
orientationAngle="0.0">
<listOfFeatureStates>
<feature class="xmlobjects.XMLFeature" id="ligand" state="none"/>
</listOfFeatureStates>
</Entity>


<Entity class="xmlobjects.XMLEntity"
id="lig_553       "
templateId="Entity_B"
centreOfMassX="-18.0921385346793E-9"
centreOfMassY="325E-9"
centreOfMassZ="75.0080933474113E-9"
orientationX="0.0"
orientationY="1.0"
orientationZ="0.0"
orientationAngle="0.0">
<listOfFeatureStates>
<feature class="xmlobjects.XMLFeature" id="ligand" state="none"/>
</listOfFeatureStates>
</Entity>


<Entity class="xmlobjects.XMLEntity"
id="lig_554       "
templateId="Entity_B"
centreOfMassX="32.3440023046405E-9"
centreOfMassY="325E-9"
centreOfMassZ="22.7377804935017E-9"
orientationX="0.0"
orientationY="1.0"
orientationZ="0.0"
orientationAngle="0.0">
<listOfFeatureStates>
<feature class="xmlobjects.XMLFeature" id="ligand" state="none"/>
</listOfFeatureStates>
</Entity>


<Entity class="xmlobjects.XMLEntity"
id="lig_555       "
templateId="Entity_B"
centreOfMassX="-30.5177287242237E-9"
centreOfMassY="325E-9"
centreOfMassZ="-46.3712633879989E-9"
orientationX="0.0"
orientationY="1.0"
orientationZ="0.0"
orientationAngle="0.0">
<listOfFeatureStates>
<feature class="xmlobjects.XMLFeature" id="ligand" state="none"/>
</listOfFeatureStates>
</Entity>


<Entity class="xmlobjects.XMLEntity"
id="lig_556       "
templateId="Entity_B"
centreOfMassX="81.708349026435E-9"
centreOfMassY="325E-9"
centreOfMassZ="58.2587066351891E-9"
orientationX="0.0"
orientationY="1.0"
orientationZ="0.0"
orientationAngle="0.0">
<listOfFeatureStates>
<feature class="xmlobjects.XMLFeature" id="ligand" state="none"/>
</listOfFeatureStates>
</Entity>


<Entity class="xmlobjects.XMLEntity"
id="lig_557       "
templateId="Entity_B"
centreOfMassX="-5.01576472640956E-9"
centreOfMassY="325E-9"
centreOfMassZ="53.3052207020246E-9"
orientationX="0.0"
orientationY="1.0"
orientationZ="0.0"
orientationAngle="0.0">
<listOfFeatureStates>
<feature class="xmlobjects.XMLFeature" id="ligand" state="none"/>
</listOfFeatureStates>
</Entity>


<Entity class="xmlobjects.XMLEntity"
id="lig_558       "
templateId="Entity_B"
centreOfMassX="-3.96973919488197E-9"
centreOfMassY="325E-9"
centreOfMassZ="25.5022604844126E-9"
orientationX="0.0"
orientationY="1.0"
orientationZ="0.0"
orientationAngle="0.0">
<listOfFeatureStates>
<feature class="xmlobjects.XMLFeature" id="ligand" state="none"/>
</listOfFeatureStates>
</Entity>


<Entity class="xmlobjects.XMLEntity"
id="lig_559       "
templateId="Entity_B"
centreOfMassX="40.7696401953131E-9"
centreOfMassY="325E-9"
centreOfMassZ="-44.5190301401296E-9"
orientationX="0.0"
orientationY="1.0"
orientationZ="0.0"
orientationAngle="0.0">
<listOfFeatureStates>
<feature class="xmlobjects.XMLFeature" id="ligand" state="none"/>
</listOfFeatureStates>
</Entity>


<Entity class="xmlobjects.XMLEntity"
id="lig_560       "
templateId="Entity_B"
centreOfMassX="38.6061363961E-9"
centreOfMassY="325E-9"
centreOfMassZ="-45.7415293858577E-9"
orientationX="0.0"
orientationY="1.0"
orientationZ="0.0"
orientationAngle="0.0">
<listOfFeatureStates>
<feature class="xmlobjects.XMLFeature" id="ligand" state="none"/>
</listOfFeatureStates>
</Entity>


<Entity class="xmlobjects.XMLEntity"
id="lig_561       "
templateId="Entity_B"
centreOfMassX="78.9663584184765E-9"
centreOfMassY="325E-9"
centreOfMassZ="-62.7316201696179E-9"
orientationX="0.0"
orientationY="1.0"
orientationZ="0.0"
orientationAngle="0.0">
<listOfFeatureStates>
<feature class="xmlobjects.XMLFeature" id="ligand" state="none"/>
</listOfFeatureStates>
</Entity>


<Entity class="xmlobjects.XMLEntity"
id="lig_562       "
templateId="Entity_B"
centreOfMassX="5.34510386601347E-9"
centreOfMassY="325E-9"
centreOfMassZ="67.9149938585439E-9"
orientationX="0.0"
orientationY="1.0"
orientationZ="0.0"
orientationAngle="0.0">
<listOfFeatureStates>
<feature class="xmlobjects.XMLFeature" id="ligand" state="none"/>
</listOfFeatureStates>
</Entity>


<Entity class="xmlobjects.XMLEntity"
id="lig_563       "
templateId="Entity_B"
centreOfMassX="66.8304665715538E-9"
centreOfMassY="325E-9"
centreOfMassZ="-29.9905445868508E-9"
orientationX="0.0"
orientationY="1.0"
orientationZ="0.0"
orientationAngle="0.0">
<listOfFeatureStates>
<feature class="xmlobjects.XMLFeature" id="ligand" state="none"/>
</listOfFeatureStates>
</Entity>


<Entity class="xmlobjects.XMLEntity"
id="lig_564       "
templateId="Entity_B"
centreOfMassX="-75.9474463668527E-9"
centreOfMassY="325E-9"
centreOfMassZ="18.2983796689064E-9"
orientationX="0.0"
orientationY="1.0"
orientationZ="0.0"
orientationAngle="0.0">
<listOfFeatureStates>
<feature class="xmlobjects.XMLFeature" id="ligand" state="none"/>
</listOfFeatureStates>
</Entity>


<Entity class="xmlobjects.XMLEntity"
id="lig_565       "
templateId="Entity_B"
centreOfMassX="8.26023579089473E-9"
centreOfMassY="325E-9"
centreOfMassZ="79.1750065098434E-9"
orientationX="0.0"
orientationY="1.0"
orientationZ="0.0"
orientationAngle="0.0">
<listOfFeatureStates>
<feature class="xmlobjects.XMLFeature" id="ligand" state="none"/>
</listOfFeatureStates>
</Entity>


<Entity class="xmlobjects.XMLEntity"
id="lig_566       "
templateId="Entity_B"
centreOfMassX="73.5501107001759E-9"
centreOfMassY="325E-9"
centreOfMassZ="49.6487237637169E-9"
orientationX="0.0"
orientationY="1.0"
orientationZ="0.0"
orientationAngle="0.0">
<listOfFeatureStates>
<feature class="xmlobjects.XMLFeature" id="ligand" state="none"/>
</listOfFeatureStates>
</Entity>


<Entity class="xmlobjects.XMLEntity"
id="lig_567       "
templateId="Entity_B"
centreOfMassX="63.7955694440341E-9"
centreOfMassY="325E-9"
centreOfMassZ="-18.3786869253812E-9"
orientationX="0.0"
orientationY="1.0"
orientationZ="0.0"
orientationAngle="0.0">
<listOfFeatureStates>
<feature class="xmlobjects.XMLFeature" id="ligand" state="none"/>
</listOfFeatureStates>
</Entity>


<Entity class="xmlobjects.XMLEntity"
id="lig_568       "
templateId="Entity_B"
centreOfMassX="-64.1118952278844E-9"
centreOfMassY="325E-9"
centreOfMassZ="-47.8760515537641E-9"
orientationX="0.0"
orientationY="1.0"
orientationZ="0.0"
orientationAngle="0.0">
<listOfFeatureStates>
<feature class="xmlobjects.XMLFeature" id="ligand" state="none"/>
</listOfFeatureStates>
</Entity>


<Entity class="xmlobjects.XMLEntity"
id="lig_569       "
templateId="Entity_B"
centreOfMassX="86.4993049834978E-9"
centreOfMassY="325E-9"
centreOfMassZ="46.1768589507928E-9"
orientationX="0.0"
orientationY="1.0"
orientationZ="0.0"
orientationAngle="0.0">
<listOfFeatureStates>
<feature class="xmlobjects.XMLFeature" id="ligand" state="none"/>
</listOfFeatureStates>
</Entity>


<Entity class="xmlobjects.XMLEntity"
id="lig_570       "
templateId="Entity_B"
centreOfMassX="-46.8990518512705E-9"
centreOfMassY="325E-9"
centreOfMassZ="-8.18733514156889E-9"
orientationX="0.0"
orientationY="1.0"
orientationZ="0.0"
orientationAngle="0.0">
<listOfFeatureStates>
<feature class="xmlobjects.XMLFeature" id="ligand" state="none"/>
</listOfFeatureStates>
</Entity>


<Entity class="xmlobjects.XMLEntity"
id="lig_571       "
templateId="Entity_B"
centreOfMassX="-70.9372652944194E-9"
centreOfMassY="325E-9"
centreOfMassZ="-13.5250738946577E-9"
orientationX="0.0"
orientationY="1.0"
orientationZ="0.0"
orientationAngle="0.0">
<listOfFeatureStates>
<feature class="xmlobjects.XMLFeature" id="ligand" state="none"/>
</listOfFeatureStates>
</Entity>


<Entity class="xmlobjects.XMLEntity"
id="lig_572       "
templateId="Entity_B"
centreOfMassX="-24.1191046324843E-9"
centreOfMassY="325E-9"
centreOfMassZ="-52.1600045862363E-9"
orientationX="0.0"
orientationY="1.0"
orientationZ="0.0"
orientationAngle="0.0">
<listOfFeatureStates>
<feature class="xmlobjects.XMLFeature" id="ligand" state="none"/>
</listOfFeatureStates>
</Entity>


<Entity class="xmlobjects.XMLEntity"
id="lig_573       "
templateId="Entity_B"
centreOfMassX="-72.2265081854525E-9"
centreOfMassY="325E-9"
centreOfMassZ="83.4000655041969E-9"
orientationX="0.0"
orientationY="1.0"
orientationZ="0.0"
orientationAngle="0.0">
<listOfFeatureStates>
<feature class="xmlobjects.XMLFeature" id="ligand" state="none"/>
</listOfFeatureStates>
</Entity>


<Entity class="xmlobjects.XMLEntity"
id="lig_574       "
templateId="Entity_B"
centreOfMassX="-80.1696581990458E-9"
centreOfMassY="325E-9"
centreOfMassZ="72.3296439530773E-9"
orientationX="0.0"
orientationY="1.0"
orientationZ="0.0"
orientationAngle="0.0">
<listOfFeatureStates>
<feature class="xmlobjects.XMLFeature" id="ligand" state="none"/>
</listOfFeatureStates>
</Entity>


<Entity class="xmlobjects.XMLEntity"
id="lig_575       "
templateId="Entity_B"
centreOfMassX="-72.3352504156873E-9"
centreOfMassY="325E-9"
centreOfMassZ="76.3097500558796E-9"
orientationX="0.0"
orientationY="1.0"
orientationZ="0.0"
orientationAngle="0.0">
<listOfFeatureStates>
<feature class="xmlobjects.XMLFeature" id="ligand" state="none"/>
</listOfFeatureStates>
</Entity>


<Entity class="xmlobjects.XMLEntity"
id="lig_576       "
templateId="Entity_B"
centreOfMassX="-10.711472970151E-9"
centreOfMassY="325E-9"
centreOfMassZ="28.1011780477223E-9"
orientationX="0.0"
orientationY="1.0"
orientationZ="0.0"
orientationAngle="0.0">
<listOfFeatureStates>
<feature class="xmlobjects.XMLFeature" id="ligand" state="none"/>
</listOfFeatureStates>
</Entity>


<Entity class="xmlobjects.XMLEntity"
id="lig_577       "
templateId="Entity_B"
centreOfMassX="47.8281488168747E-9"
centreOfMassY="325E-9"
centreOfMassZ="5.47139993874239E-9"
orientationX="0.0"
orientationY="1.0"
orientationZ="0.0"
orientationAngle="0.0">
<listOfFeatureStates>
<feature class="xmlobjects.XMLFeature" id="ligand" state="none"/>
</listOfFeatureStates>
</Entity>


<Entity class="xmlobjects.XMLEntity"
id="lig_578       "
templateId="Entity_B"
centreOfMassX="-33.1308509266048E-9"
centreOfMassY="325E-9"
centreOfMassZ="17.2097135820579E-9"
orientationX="0.0"
orientationY="1.0"
orientationZ="0.0"
orientationAngle="0.0">
<listOfFeatureStates>
<feature class="xmlobjects.XMLFeature" id="ligand" state="none"/>
</listOfFeatureStates>
</Entity>


<Entity class="xmlobjects.XMLEntity"
id="lig_579       "
templateId="Entity_B"
centreOfMassX="-29.3208415303605E-9"
centreOfMassY="325E-9"
centreOfMassZ="-73.6235175321367E-9"
orientationX="0.0"
orientationY="1.0"
orientationZ="0.0"
orientationAngle="0.0">
<listOfFeatureStates>
<feature class="xmlobjects.XMLFeature" id="ligand" state="none"/>
</listOfFeatureStates>
</Entity>


<Entity class="xmlobjects.XMLEntity"
id="lig_580       "
templateId="Entity_B"
centreOfMassX="35.6073737060104E-9"
centreOfMassY="325E-9"
centreOfMassZ="-6.23575246639575E-9"
orientationX="0.0"
orientationY="1.0"
orientationZ="0.0"
orientationAngle="0.0">
<listOfFeatureStates>
<feature class="xmlobjects.XMLFeature" id="ligand" state="none"/>
</listOfFeatureStates>
</Entity>


<Entity class="xmlobjects.XMLEntity"
id="lig_581       "
templateId="Entity_B"
centreOfMassX="49.6353425122404E-9"
centreOfMassY="325E-9"
centreOfMassZ="33.5270587016164E-9"
orientationX="0.0"
orientationY="1.0"
orientationZ="0.0"
orientationAngle="0.0">
<listOfFeatureStates>
<feature class="xmlobjects.XMLFeature" id="ligand" state="none"/>
</listOfFeatureStates>
</Entity>


<Entity class="xmlobjects.XMLEntity"
id="lig_582       "
templateId="Entity_B"
centreOfMassX="40.8769453810127E-9"
centreOfMassY="325E-9"
centreOfMassZ="-77.3084480166219E-9"
orientationX="0.0"
orientationY="1.0"
orientationZ="0.0"
orientationAngle="0.0">
<listOfFeatureStates>
<feature class="xmlobjects.XMLFeature" id="ligand" state="none"/>
</listOfFeatureStates>
</Entity>


<Entity class="xmlobjects.XMLEntity"
id="lig_583       "
templateId="Entity_B"
centreOfMassX="-31.5095909724375E-9"
centreOfMassY="325E-9"
centreOfMassZ="46.0180084849991E-9"
orientationX="0.0"
orientationY="1.0"
orientationZ="0.0"
orientationAngle="0.0">
<listOfFeatureStates>
<feature class="xmlobjects.XMLFeature" id="ligand" state="none"/>
</listOfFeatureStates>
</Entity>


<Entity class="xmlobjects.XMLEntity"
id="lig_584       "
templateId="Entity_B"
centreOfMassX="-39.0580210381113E-9"
centreOfMassY="325E-9"
centreOfMassZ="-84.141897918675E-9"
orientationX="0.0"
orientationY="1.0"
orientationZ="0.0"
orientationAngle="0.0">
<listOfFeatureStates>
<feature class="xmlobjects.XMLFeature" id="ligand" state="none"/>
</listOfFeatureStates>
</Entity>


<Entity class="xmlobjects.XMLEntity"
id="lig_585       "
templateId="Entity_B"
centreOfMassX="6.58761154140926E-9"
centreOfMassY="325E-9"
centreOfMassZ="-0.845254173008101E-9"
orientationX="0.0"
orientationY="1.0"
orientationZ="0.0"
orientationAngle="0.0">
<listOfFeatureStates>
<feature class="xmlobjects.XMLFeature" id="ligand" state="none"/>
</listOfFeatureStates>
</Entity>


<Entity class="xmlobjects.XMLEntity"
id="lig_586       "
templateId="Entity_B"
centreOfMassX="22.1574407831859E-9"
centreOfMassY="325E-9"
centreOfMassZ="-85.3512557877289E-9"
orientationX="0.0"
orientationY="1.0"
orientationZ="0.0"
orientationAngle="0.0">
<listOfFeatureStates>
<feature class="xmlobjects.XMLFeature" id="ligand" state="none"/>
</listOfFeatureStates>
</Entity>


<Entity class="xmlobjects.XMLEntity"
id="lig_587       "
templateId="Entity_B"
centreOfMassX="17.1252138005979E-9"
centreOfMassY="325E-9"
centreOfMassZ="-19.8414313374481E-9"
orientationX="0.0"
orientationY="1.0"
orientationZ="0.0"
orientationAngle="0.0">
<listOfFeatureStates>
<feature class="xmlobjects.XMLFeature" id="ligand" state="none"/>
</listOfFeatureStates>
</Entity>


<Entity class="xmlobjects.XMLEntity"
id="lig_588       "
templateId="Entity_B"
centreOfMassX="70.4937197749769E-9"
centreOfMassY="325E-9"
centreOfMassZ="-2.03400079354992E-9"
orientationX="0.0"
orientationY="1.0"
orientationZ="0.0"
orientationAngle="0.0">
<listOfFeatureStates>
<feature class="xmlobjects.XMLFeature" id="ligand" state="none"/>
</listOfFeatureStates>
</Entity>


<Entity class="xmlobjects.XMLEntity"
id="lig_589       "
templateId="Entity_B"
centreOfMassX="-76.4630260297518E-9"
centreOfMassY="325E-9"
centreOfMassZ="-83.2605975937194E-9"
orientationX="0.0"
orientationY="1.0"
orientationZ="0.0"
orientationAngle="0.0">
<listOfFeatureStates>
<feature class="xmlobjects.XMLFeature" id="ligand" state="none"/>
</listOfFeatureStates>
</Entity>


<Entity class="xmlobjects.XMLEntity"
id="lig_590       "
templateId="Entity_B"
centreOfMassX="-37.6370492626173E-9"
centreOfMassY="325E-9"
centreOfMassZ="-16.2911796345824E-9"
orientationX="0.0"
orientationY="1.0"
orientationZ="0.0"
orientationAngle="0.0">
<listOfFeatureStates>
<feature class="xmlobjects.XMLFeature" id="ligand" state="none"/>
</listOfFeatureStates>
</Entity>


<Entity class="xmlobjects.XMLEntity"
id="lig_591       "
templateId="Entity_B"
centreOfMassX="-0.582891262369643E-9"
centreOfMassY="325E-9"
centreOfMassZ="25.2906265143814E-9"
orientationX="0.0"
orientationY="1.0"
orientationZ="0.0"
orientationAngle="0.0">
<listOfFeatureStates>
<feature class="xmlobjects.XMLFeature" id="ligand" state="none"/>
</listOfFeatureStates>
</Entity>


<Entity class="xmlobjects.XMLEntity"
id="lig_592       "
templateId="Entity_B"
centreOfMassX="40.8592885948048E-9"
centreOfMassY="325E-9"
centreOfMassZ="-85.022431420951E-9"
orientationX="0.0"
orientationY="1.0"
orientationZ="0.0"
orientationAngle="0.0">
<listOfFeatureStates>
<feature class="xmlobjects.XMLFeature" id="ligand" state="none"/>
</listOfFeatureStates>
</Entity>


<Entity class="xmlobjects.XMLEntity"
id="lig_593       "
templateId="Entity_B"
centreOfMassX="-9.00038165783634E-9"
centreOfMassY="325E-9"
centreOfMassZ="81.327448784216E-9"
orientationX="0.0"
orientationY="1.0"
orientationZ="0.0"
orientationAngle="0.0">
<listOfFeatureStates>
<feature class="xmlobjects.XMLFeature" id="ligand" state="none"/>
</listOfFeatureStates>
</Entity>


<Entity class="xmlobjects.XMLEntity"
id="lig_594       "
templateId="Entity_B"
centreOfMassX="8.74605084330803E-9"
centreOfMassY="325E-9"
centreOfMassZ="7.20870814232484E-9"
orientationX="0.0"
orientationY="1.0"
orientationZ="0.0"
orientationAngle="0.0">
<listOfFeatureStates>
<feature class="xmlobjects.XMLFeature" id="ligand" state="none"/>
</listOfFeatureStates>
</Entity>


<Entity class="xmlobjects.XMLEntity"
id="lig_595       "
templateId="Entity_B"
centreOfMassX="-65.583653650989E-9"
centreOfMassY="325E-9"
centreOfMassZ="-75.4940554134119E-9"
orientationX="0.0"
orientationY="1.0"
orientationZ="0.0"
orientationAngle="0.0">
<listOfFeatureStates>
<feature class="xmlobjects.XMLFeature" id="ligand" state="none"/>
</listOfFeatureStates>
</Entity>


<Entity class="xmlobjects.XMLEntity"
id="lig_596       "
templateId="Entity_B"
centreOfMassX="26.1459516790058E-9"
centreOfMassY="325E-9"
centreOfMassZ="-35.343451708261E-9"
orientationX="0.0"
orientationY="1.0"
orientationZ="0.0"
orientationAngle="0.0">
<listOfFeatureStates>
<feature class="xmlobjects.XMLFeature" id="ligand" state="none"/>
</listOfFeatureStates>
</Entity>


<Entity class="xmlobjects.XMLEntity"
id="lig_597       "
templateId="Entity_B"
centreOfMassX="61.0693692971884E-9"
centreOfMassY="325E-9"
centreOfMassZ="40.3939388948295E-9"
orientationX="0.0"
orientationY="1.0"
orientationZ="0.0"
orientationAngle="0.0">
<listOfFeatureStates>
<feature class="xmlobjects.XMLFeature" id="ligand" state="none"/>
</listOfFeatureStates>
</Entity>


<Entity class="xmlobjects.XMLEntity"
id="lig_598       "
templateId="Entity_B"
centreOfMassX="-37.704548289657E-9"
centreOfMassY="325E-9"
centreOfMassZ="42.4110382204256E-9"
orientationX="0.0"
orientationY="1.0"
orientationZ="0.0"
orientationAngle="0.0">
<listOfFeatureStates>
<feature class="xmlobjects.XMLFeature" id="ligand" state="none"/>
</listOfFeatureStates>
</Entity>


<Entity class="xmlobjects.XMLEntity"
id="lig_599       "
templateId="Entity_B"
centreOfMassX="48.246417432212E-9"
centreOfMassY="325E-9"
centreOfMassZ="-67.3005909031657E-9"
orientationX="0.0"
orientationY="1.0"
orientationZ="0.0"
orientationAngle="0.0">
<listOfFeatureStates>
<feature class="xmlobjects.XMLFeature" id="ligand" state="none"/>
</listOfFeatureStates>
</Entity>


<Entity class="xmlobjects.XMLEntity"
id="lig_600       "
templateId="Entity_B"
centreOfMassX="-60.6480520371684E-9"
centreOfMassY="325E-9"
centreOfMassZ="9.58344864848016E-9"
orientationX="0.0"
orientationY="1.0"
orientationZ="0.0"
orientationAngle="0.0">
<listOfFeatureStates>
<feature class="xmlobjects.XMLFeature" id="ligand" state="none"/>
</listOfFeatureStates>
</Entity>


<Entity class="xmlobjects.XMLEntity"
id="lig_601       "
templateId="Entity_B"
centreOfMassX="-15.0693251719682E-9"
centreOfMassY="325E-9"
centreOfMassZ="-45.2084425986196E-9"
orientationX="0.0"
orientationY="1.0"
orientationZ="0.0"
orientationAngle="0.0">
<listOfFeatureStates>
<feature class="xmlobjects.XMLFeature" id="ligand" state="none"/>
</listOfFeatureStates>
</Entity>


<Entity class="xmlobjects.XMLEntity"
id="lig_602       "
templateId="Entity_B"
centreOfMassX="-1.40296366891242E-9"
centreOfMassY="325E-9"
centreOfMassZ="-70.6684778295394E-9"
orientationX="0.0"
orientationY="1.0"
orientationZ="0.0"
orientationAngle="0.0">
<listOfFeatureStates>
<feature class="xmlobjects.XMLFeature" id="ligand" state="none"/>
</listOfFeatureStates>
</Entity>


<Entity class="xmlobjects.XMLEntity"
id="lig_603       "
templateId="Entity_B"
centreOfMassX="87.5186515633504E-9"
centreOfMassY="325E-9"
centreOfMassZ="-24.7188255715999E-9"
orientationX="0.0"
orientationY="1.0"
orientationZ="0.0"
orientationAngle="0.0">
<listOfFeatureStates>
<feature class="xmlobjects.XMLFeature" id="ligand" state="none"/>
</listOfFeatureStates>
</Entity>


<Entity class="xmlobjects.XMLEntity"
id="lig_604       "
templateId="Entity_B"
centreOfMassX="-68.9732010300735E-9"
centreOfMassY="325E-9"
centreOfMassZ="-81.2293711743143E-9"
orientationX="0.0"
orientationY="1.0"
orientationZ="0.0"
orientationAngle="0.0">
<listOfFeatureStates>
<feature class="xmlobjects.XMLFeature" id="ligand" state="none"/>
</listOfFeatureStates>
</Entity>


<Entity class="xmlobjects.XMLEntity"
id="lig_605       "
templateId="Entity_B"
centreOfMassX="21.3345184934055E-9"
centreOfMassY="325E-9"
centreOfMassZ="66.6799215543047E-9"
orientationX="0.0"
orientationY="1.0"
orientationZ="0.0"
orientationAngle="0.0">
<listOfFeatureStates>
<feature class="xmlobjects.XMLFeature" id="ligand" state="none"/>
</listOfFeatureStates>
</Entity>


<Entity class="xmlobjects.XMLEntity"
id="lig_606       "
templateId="Entity_B"
centreOfMassX="64.8899085938198E-9"
centreOfMassY="325E-9"
centreOfMassZ="-63.9215961112936E-9"
orientationX="0.0"
orientationY="1.0"
orientationZ="0.0"
orientationAngle="0.0">
<listOfFeatureStates>
<feature class="xmlobjects.XMLFeature" id="ligand" state="none"/>
</listOfFeatureStates>
</Entity>


<Entity class="xmlobjects.XMLEntity"
id="lig_607       "
templateId="Entity_B"
centreOfMassX="-47.5484972001068E-9"
centreOfMassY="325E-9"
centreOfMassZ="61.5647300180397E-9"
orientationX="0.0"
orientationY="1.0"
orientationZ="0.0"
orientationAngle="0.0">
<listOfFeatureStates>
<feature class="xmlobjects.XMLFeature" id="ligand" state="none"/>
</listOfFeatureStates>
</Entity>


<Entity class="xmlobjects.XMLEntity"
id="lig_608       "
templateId="Entity_B"
centreOfMassX="-39.0822934778264E-9"
centreOfMassY="325E-9"
centreOfMassZ="40.6105530072085E-9"
orientationX="0.0"
orientationY="1.0"
orientationZ="0.0"
orientationAngle="0.0">
<listOfFeatureStates>
<feature class="xmlobjects.XMLFeature" id="ligand" state="none"/>
</listOfFeatureStates>
</Entity>


<Entity class="xmlobjects.XMLEntity"
id="lig_609       "
templateId="Entity_B"
centreOfMassX="12.9983161589367E-9"
centreOfMassY="325E-9"
centreOfMassZ="-29.6218190687567E-9"
orientationX="0.0"
orientationY="1.0"
orientationZ="0.0"
orientationAngle="0.0">
<listOfFeatureStates>
<feature class="xmlobjects.XMLFeature" id="ligand" state="none"/>
</listOfFeatureStates>
</Entity>


<Entity class="xmlobjects.XMLEntity"
id="lig_610       "
templateId="Entity_B"
centreOfMassX="74.5412078166826E-9"
centreOfMassY="325E-9"
centreOfMassZ="-5.21923322738786E-9"
orientationX="0.0"
orientationY="1.0"
orientationZ="0.0"
orientationAngle="0.0">
<listOfFeatureStates>
<feature class="xmlobjects.XMLFeature" id="ligand" state="none"/>
</listOfFeatureStates>
</Entity>


<Entity class="xmlobjects.XMLEntity"
id="lig_611       "
templateId="Entity_B"
centreOfMassX="11.0012832898575E-9"
centreOfMassY="325E-9"
centreOfMassZ="-42.5444765733023E-9"
orientationX="0.0"
orientationY="1.0"
orientationZ="0.0"
orientationAngle="0.0">
<listOfFeatureStates>
<feature class="xmlobjects.XMLFeature" id="ligand" state="none"/>
</listOfFeatureStates>
</Entity>


<Entity class="xmlobjects.XMLEntity"
id="lig_612       "
templateId="Entity_B"
centreOfMassX="-54.8753787435736E-9"
centreOfMassY="325E-9"
centreOfMassZ="-28.1937261552321E-9"
orientationX="0.0"
orientationY="1.0"
orientationZ="0.0"
orientationAngle="0.0">
<listOfFeatureStates>
<feature class="xmlobjects.XMLFeature" id="ligand" state="none"/>
</listOfFeatureStates>
</Entity>


<Entity class="xmlobjects.XMLEntity"
id="lig_613       "
templateId="Entity_B"
centreOfMassX="-46.3864869140182E-9"
centreOfMassY="325E-9"
centreOfMassZ="55.8534394732131E-9"
orientationX="0.0"
orientationY="1.0"
orientationZ="0.0"
orientationAngle="0.0">
<listOfFeatureStates>
<feature class="xmlobjects.XMLFeature" id="ligand" state="none"/>
</listOfFeatureStates>
</Entity>


<Entity class="xmlobjects.XMLEntity"
id="lig_614       "
templateId="Entity_B"
centreOfMassX="51.0423504364124E-9"
centreOfMassY="325E-9"
centreOfMassZ="31.983260116406E-9"
orientationX="0.0"
orientationY="1.0"
orientationZ="0.0"
orientationAngle="0.0">
<listOfFeatureStates>
<feature class="xmlobjects.XMLFeature" id="ligand" state="none"/>
</listOfFeatureStates>
</Entity>


<Entity class="xmlobjects.XMLEntity"
id="lig_615       "
templateId="Entity_B"
centreOfMassX="87.596263732816E-9"
centreOfMassY="325E-9"
centreOfMassZ="-28.8531953678502E-9"
orientationX="0.0"
orientationY="1.0"
orientationZ="0.0"
orientationAngle="0.0">
<listOfFeatureStates>
<feature class="xmlobjects.XMLFeature" id="ligand" state="none"/>
</listOfFeatureStates>
</Entity>


<Entity class="xmlobjects.XMLEntity"
id="lig_616       "
templateId="Entity_B"
centreOfMassX="41.2279712059371E-9"
centreOfMassY="325E-9"
centreOfMassZ="-29.4535276546225E-9"
orientationX="0.0"
orientationY="1.0"
orientationZ="0.0"
orientationAngle="0.0">
<listOfFeatureStates>
<feature class="xmlobjects.XMLFeature" id="ligand" state="none"/>
</listOfFeatureStates>
</Entity>


<Entity class="xmlobjects.XMLEntity"
id="lig_617       "
templateId="Entity_B"
centreOfMassX="-28.0077465613468E-9"
centreOfMassY="325E-9"
centreOfMassZ="-16.0479445190172E-9"
orientationX="0.0"
orientationY="1.0"
orientationZ="0.0"
orientationAngle="0.0">
<listOfFeatureStates>
<feature class="xmlobjects.XMLFeature" id="ligand" state="none"/>
</listOfFeatureStates>
</Entity>


<Entity class="xmlobjects.XMLEntity"
id="lig_618       "
templateId="Entity_B"
centreOfMassX="-12.3667337655788E-9"
centreOfMassY="325E-9"
centreOfMassZ="-6.18941054676412E-9"
orientationX="0.0"
orientationY="1.0"
orientationZ="0.0"
orientationAngle="0.0">
<listOfFeatureStates>
<feature class="xmlobjects.XMLFeature" id="ligand" state="none"/>
</listOfFeatureStates>
</Entity>


<Entity class="xmlobjects.XMLEntity"
id="lig_619       "
templateId="Entity_B"
centreOfMassX="20.4762158880225E-9"
centreOfMassY="325E-9"
centreOfMassZ="-79.7636121673698E-9"
orientationX="0.0"
orientationY="1.0"
orientationZ="0.0"
orientationAngle="0.0">
<listOfFeatureStates>
<feature class="xmlobjects.XMLFeature" id="ligand" state="none"/>
</listOfFeatureStates>
</Entity>


<Entity class="xmlobjects.XMLEntity"
id="lig_620       "
templateId="Entity_B"
centreOfMassX="46.9194459542951E-9"
centreOfMassY="325E-9"
centreOfMassZ="16.4256645373382E-9"
orientationX="0.0"
orientationY="1.0"
orientationZ="0.0"
orientationAngle="0.0">
<listOfFeatureStates>
<feature class="xmlobjects.XMLFeature" id="ligand" state="none"/>
</listOfFeatureStates>
</Entity>


<Entity class="xmlobjects.XMLEntity"
id="lig_621       "
templateId="Entity_B"
centreOfMassX="-58.1428494706288E-9"
centreOfMassY="325E-9"
centreOfMassZ="-2.4995935142833E-9"
orientationX="0.0"
orientationY="1.0"
orientationZ="0.0"
orientationAngle="0.0">
<listOfFeatureStates>
<feature class="xmlobjects.XMLFeature" id="ligand" state="none"/>
</listOfFeatureStates>
</Entity>


<Entity class="xmlobjects.XMLEntity"
id="lig_622       "
templateId="Entity_B"
centreOfMassX="-34.2098972669563E-9"
centreOfMassY="325E-9"
centreOfMassZ="-16.7441031795951E-9"
orientationX="0.0"
orientationY="1.0"
orientationZ="0.0"
orientationAngle="0.0">
<listOfFeatureStates>
<feature class="xmlobjects.XMLFeature" id="ligand" state="none"/>
</listOfFeatureStates>
</Entity>


<Entity class="xmlobjects.XMLEntity"
id="lig_623       "
templateId="Entity_B"
centreOfMassX="-29.8253714250308E-9"
centreOfMassY="325E-9"
centreOfMassZ="89.0100583005072E-9"
orientationX="0.0"
orientationY="1.0"
orientationZ="0.0"
orientationAngle="0.0">
<listOfFeatureStates>
<feature class="xmlobjects.XMLFeature" id="ligand" state="none"/>
</listOfFeatureStates>
</Entity>


<Entity class="xmlobjects.XMLEntity"
id="lig_624       "
templateId="Entity_B"
centreOfMassX="-26.1423618803126E-9"
centreOfMassY="325E-9"
centreOfMassZ="44.4734665163577E-9"
orientationX="0.0"
orientationY="1.0"
orientationZ="0.0"
orientationAngle="0.0">
<listOfFeatureStates>
<feature class="xmlobjects.XMLFeature" id="ligand" state="none"/>
</listOfFeatureStates>
</Entity>


<Entity class="xmlobjects.XMLEntity"
id="lig_625       "
templateId="Entity_B"
centreOfMassX="-34.1241576267456E-9"
centreOfMassY="325E-9"
centreOfMassZ="-46.9537628420515E-9"
orientationX="0.0"
orientationY="1.0"
orientationZ="0.0"
orientationAngle="0.0">
<listOfFeatureStates>
<feature class="xmlobjects.XMLFeature" id="ligand" state="none"/>
</listOfFeatureStates>
</Entity>


<Entity class="xmlobjects.XMLEntity"
id="lig_626       "
templateId="Entity_B"
centreOfMassX="36.0657776447645E-9"
centreOfMassY="325E-9"
centreOfMassZ="4.6229381742657E-9"
orientationX="0.0"
orientationY="1.0"
orientationZ="0.0"
orientationAngle="0.0">
<listOfFeatureStates>
<feature class="xmlobjects.XMLFeature" id="ligand" state="none"/>
</listOfFeatureStates>
</Entity>


<Entity class="xmlobjects.XMLEntity"
id="lig_627       "
templateId="Entity_B"
centreOfMassX="-81.6590151383128E-9"
centreOfMassY="325E-9"
centreOfMassZ="-29.4056169249298E-9"
orientationX="0.0"
orientationY="1.0"
orientationZ="0.0"
orientationAngle="0.0">
<listOfFeatureStates>
<feature class="xmlobjects.XMLFeature" id="ligand" state="none"/>
</listOfFeatureStates>
</Entity>


<Entity class="xmlobjects.XMLEntity"
id="lig_628       "
templateId="Entity_B"
centreOfMassX="-2.21324982270623E-9"
centreOfMassY="325E-9"
centreOfMassZ="-43.8549092766402E-9"
orientationX="0.0"
orientationY="1.0"
orientationZ="0.0"
orientationAngle="0.0">
<listOfFeatureStates>
<feature class="xmlobjects.XMLFeature" id="ligand" state="none"/>
</listOfFeatureStates>
</Entity>


<Entity class="xmlobjects.XMLEntity"
id="lig_629       "
templateId="Entity_B"
centreOfMassX="0.764673371659441E-9"
centreOfMassY="325E-9"
centreOfMassZ="-65.7187603310528E-9"
orientationX="0.0"
orientationY="1.0"
orientationZ="0.0"
orientationAngle="0.0">
<listOfFeatureStates>
<feature class="xmlobjects.XMLFeature" id="ligand" state="none"/>
</listOfFeatureStates>
</Entity>


<Entity class="xmlobjects.XMLEntity"
id="lig_630       "
templateId="Entity_B"
centreOfMassX="-71.848334492765E-9"
centreOfMassY="325E-9"
centreOfMassZ="8.45274643133536E-9"
orientationX="0.0"
orientationY="1.0"
orientationZ="0.0"
orientationAngle="0.0">
<listOfFeatureStates>
<feature class="xmlobjects.XMLFeature" id="ligand" state="none"/>
</listOfFeatureStates>
</Entity>


<Entity class="xmlobjects.XMLEntity"
id="lig_631       "
templateId="Entity_B"
centreOfMassX="-19.1143556138952E-9"
centreOfMassY="325E-9"
centreOfMassZ="40.2637155334911E-9"
orientationX="0.0"
orientationY="1.0"
orientationZ="0.0"
orientationAngle="0.0">
<listOfFeatureStates>
<feature class="xmlobjects.XMLFeature" id="ligand" state="none"/>
</listOfFeatureStates>
</Entity>


<Entity class="xmlobjects.XMLEntity"
id="lig_632       "
templateId="Entity_B"
centreOfMassX="-41.6020191223702E-9"
centreOfMassY="325E-9"
centreOfMassZ="-23.7614724444546E-9"
orientationX="0.0"
orientationY="1.0"
orientationZ="0.0"
orientationAngle="0.0">
<listOfFeatureStates>
<feature class="xmlobjects.XMLFeature" id="ligand" state="none"/>
</listOfFeatureStates>
</Entity>


<Entity class="xmlobjects.XMLEntity"
id="lig_633       "
templateId="Entity_B"
centreOfMassX="-33.3665008048153E-9"
centreOfMassY="325E-9"
centreOfMassZ="80.0800471685388E-9"
orientationX="0.0"
orientationY="1.0"
orientationZ="0.0"
orientationAngle="0.0">
<listOfFeatureStates>
<feature class="xmlobjects.XMLFeature" id="ligand" state="none"/>
</listOfFeatureStates>
</Entity>


<Entity class="xmlobjects.XMLEntity"
id="lig_634       "
templateId="Entity_B"
centreOfMassX="-76.4673891131056E-9"
centreOfMassY="325E-9"
centreOfMassZ="-70.8087501378068E-9"
orientationX="0.0"
orientationY="1.0"
orientationZ="0.0"
orientationAngle="0.0">
<listOfFeatureStates>
<feature class="xmlobjects.XMLFeature" id="ligand" state="none"/>
</listOfFeatureStates>
</Entity>


<Entity class="xmlobjects.XMLEntity"
id="lig_635       "
templateId="Entity_B"
centreOfMassX="-27.659968994226E-9"
centreOfMassY="325E-9"
centreOfMassZ="23.3932151290212E-9"
orientationX="0.0"
orientationY="1.0"
orientationZ="0.0"
orientationAngle="0.0">
<listOfFeatureStates>
<feature class="xmlobjects.XMLFeature" id="ligand" state="none"/>
</listOfFeatureStates>
</Entity>


<Entity class="xmlobjects.XMLEntity"
id="lig_636       "
templateId="Entity_B"
centreOfMassX="87.9796117686488E-9"
centreOfMassY="325E-9"
centreOfMassZ="-18.5578523377319E-9"
orientationX="0.0"
orientationY="1.0"
orientationZ="0.0"
orientationAngle="0.0">
<listOfFeatureStates>
<feature class="xmlobjects.XMLFeature" id="ligand" state="none"/>
</listOfFeatureStates>
</Entity>


<Entity class="xmlobjects.XMLEntity"
id="lig_637       "
templateId="Entity_B"
centreOfMassX="18.2162681864488E-9"
centreOfMassY="325E-9"
centreOfMassZ="-52.389647706555E-9"
orientationX="0.0"
orientationY="1.0"
orientationZ="0.0"
orientationAngle="0.0">
<listOfFeatureStates>
<feature class="xmlobjects.XMLFeature" id="ligand" state="none"/>
</listOfFeatureStates>
</Entity>


<Entity class="xmlobjects.XMLEntity"
id="lig_638       "
templateId="Entity_B"
centreOfMassX="73.7363667840069E-9"
centreOfMassY="325E-9"
centreOfMassZ="-12.5949031852755E-9"
orientationX="0.0"
orientationY="1.0"
orientationZ="0.0"
orientationAngle="0.0">
<listOfFeatureStates>
<feature class="xmlobjects.XMLFeature" id="ligand" state="none"/>
</listOfFeatureStates>
</Entity>


<Entity class="xmlobjects.XMLEntity"
id="lig_639       "
templateId="Entity_B"
centreOfMassX="-20.6400177787209E-9"
centreOfMassY="325E-9"
centreOfMassZ="4.38173483548766E-9"
orientationX="0.0"
orientationY="1.0"
orientationZ="0.0"
orientationAngle="0.0">
<listOfFeatureStates>
<feature class="xmlobjects.XMLFeature" id="ligand" state="none"/>
</listOfFeatureStates>
</Entity>


<Entity class="xmlobjects.XMLEntity"
id="lig_640       "
templateId="Entity_B"
centreOfMassX="-73.4067794205833E-9"
centreOfMassY="325E-9"
centreOfMassZ="-66.4202584727133E-9"
orientationX="0.0"
orientationY="1.0"
orientationZ="0.0"
orientationAngle="0.0">
<listOfFeatureStates>
<feature class="xmlobjects.XMLFeature" id="ligand" state="none"/>
</listOfFeatureStates>
</Entity>


<Entity class="xmlobjects.XMLEntity"
id="lig_641       "
templateId="Entity_B"
centreOfMassX="8.22968885295687E-9"
centreOfMassY="325E-9"
centreOfMassZ="-25.8866061297975E-9"
orientationX="0.0"
orientationY="1.0"
orientationZ="0.0"
orientationAngle="0.0">
<listOfFeatureStates>
<feature class="xmlobjects.XMLFeature" id="ligand" state="none"/>
</listOfFeatureStates>
</Entity>


<Entity class="xmlobjects.XMLEntity"
id="lig_642       "
templateId="Entity_B"
centreOfMassX="-40.0675368780733E-9"
centreOfMassY="325E-9"
centreOfMassZ="88.5287189932725E-9"
orientationX="0.0"
orientationY="1.0"
orientationZ="0.0"
orientationAngle="0.0">
<listOfFeatureStates>
<feature class="xmlobjects.XMLFeature" id="ligand" state="none"/>
</listOfFeatureStates>
</Entity>


<Entity class="xmlobjects.XMLEntity"
id="lig_643       "
templateId="Entity_B"
centreOfMassX="30.4602730686394E-9"
centreOfMassY="325E-9"
centreOfMassZ="31.325460087151E-9"
orientationX="0.0"
orientationY="1.0"
orientationZ="0.0"
orientationAngle="0.0">
<listOfFeatureStates>
<feature class="xmlobjects.XMLFeature" id="ligand" state="none"/>
</listOfFeatureStates>
</Entity>


<Entity class="xmlobjects.XMLEntity"
id="lig_644       "
templateId="Entity_B"
centreOfMassX="-26.6701455268286E-9"
centreOfMassY="325E-9"
centreOfMassZ="88.6082941889572E-9"
orientationX="0.0"
orientationY="1.0"
orientationZ="0.0"
orientationAngle="0.0">
<listOfFeatureStates>
<feature class="xmlobjects.XMLFeature" id="ligand" state="none"/>
</listOfFeatureStates>
</Entity>


<Entity class="xmlobjects.XMLEntity"
id="lig_645       "
templateId="Entity_B"
centreOfMassX="63.8249492703678E-9"
centreOfMassY="325E-9"
centreOfMassZ="39.7235862267242E-9"
orientationX="0.0"
orientationY="1.0"
orientationZ="0.0"
orientationAngle="0.0">
<listOfFeatureStates>
<feature class="xmlobjects.XMLFeature" id="ligand" state="none"/>
</listOfFeatureStates>
</Entity>


<Entity class="xmlobjects.XMLEntity"
id="lig_646       "
templateId="Entity_B"
centreOfMassX="65.5144164534048E-9"
centreOfMassY="325E-9"
centreOfMassZ="-9.07355322973871E-9"
orientationX="0.0"
orientationY="1.0"
orientationZ="0.0"
orientationAngle="0.0">
<listOfFeatureStates>
<feature class="xmlobjects.XMLFeature" id="ligand" state="none"/>
</listOfFeatureStates>
</Entity>


<Entity class="xmlobjects.XMLEntity"
id="lig_647       "
templateId="Entity_B"
centreOfMassX="-33.6465165739816E-9"
centreOfMassY="325E-9"
centreOfMassZ="-74.694785747014E-9"
orientationX="0.0"
orientationY="1.0"
orientationZ="0.0"
orientationAngle="0.0">
<listOfFeatureStates>
<feature class="xmlobjects.XMLFeature" id="ligand" state="none"/>
</listOfFeatureStates>
</Entity>


<Entity class="xmlobjects.XMLEntity"
id="lig_648       "
templateId="Entity_B"
centreOfMassX="-71.8585975724209E-9"
centreOfMassY="325E-9"
centreOfMassZ="21.0370741999265E-9"
orientationX="0.0"
orientationY="1.0"
orientationZ="0.0"
orientationAngle="0.0">
<listOfFeatureStates>
<feature class="xmlobjects.XMLFeature" id="ligand" state="none"/>
</listOfFeatureStates>
</Entity>


<Entity class="xmlobjects.XMLEntity"
id="lig_649       "
templateId="Entity_B"
centreOfMassX="5.94511046647391E-9"
centreOfMassY="325E-9"
centreOfMassZ="-51.9094032234339E-9"
orientationX="0.0"
orientationY="1.0"
orientationZ="0.0"
orientationAngle="0.0">
<listOfFeatureStates>
<feature class="xmlobjects.XMLFeature" id="ligand" state="none"/>
</listOfFeatureStates>
</Entity>


<Entity class="xmlobjects.XMLEntity"
id="lig_650       "
templateId="Entity_B"
centreOfMassX="12.3030982667488E-9"
centreOfMassY="325E-9"
centreOfMassZ="37.479271256851E-9"
orientationX="0.0"
orientationY="1.0"
orientationZ="0.0"
orientationAngle="0.0">
<listOfFeatureStates>
<feature class="xmlobjects.XMLFeature" id="ligand" state="none"/>
</listOfFeatureStates>
</Entity>


<Entity class="xmlobjects.XMLEntity"
id="lig_651       "
templateId="Entity_B"
centreOfMassX="60.6765339300522E-9"
centreOfMassY="325E-9"
centreOfMassZ="42.85737693445E-9"
orientationX="0.0"
orientationY="1.0"
orientationZ="0.0"
orientationAngle="0.0">
<listOfFeatureStates>
<feature class="xmlobjects.XMLFeature" id="ligand" state="none"/>
</listOfFeatureStates>
</Entity>


<Entity class="xmlobjects.XMLEntity"
id="lig_652       "
templateId="Entity_B"
centreOfMassX="-23.1911877499987E-9"
centreOfMassY="325E-9"
centreOfMassZ="62.6748971778909E-9"
orientationX="0.0"
orientationY="1.0"
orientationZ="0.0"
orientationAngle="0.0">
<listOfFeatureStates>
<feature class="xmlobjects.XMLFeature" id="ligand" state="none"/>
</listOfFeatureStates>
</Entity>


<Entity class="xmlobjects.XMLEntity"
id="lig_653       "
templateId="Entity_B"
centreOfMassX="88.3734521062061E-9"
centreOfMassY="325E-9"
centreOfMassZ="-8.41329121003852E-9"
orientationX="0.0"
orientationY="1.0"
orientationZ="0.0"
orientationAngle="0.0">
<listOfFeatureStates>
<feature class="xmlobjects.XMLFeature" id="ligand" state="none"/>
</listOfFeatureStates>
</Entity>


<Entity class="xmlobjects.XMLEntity"
id="lig_654       "
templateId="Entity_B"
centreOfMassX="-6.86201447535119E-9"
centreOfMassY="325E-9"
centreOfMassZ="-33.0433708908103E-9"
orientationX="0.0"
orientationY="1.0"
orientationZ="0.0"
orientationAngle="0.0">
<listOfFeatureStates>
<feature class="xmlobjects.XMLFeature" id="ligand" state="none"/>
</listOfFeatureStates>
</Entity>


<Entity class="xmlobjects.XMLEntity"
id="lig_655       "
templateId="Entity_B"
centreOfMassX="74.42337194711E-9"
centreOfMassY="325E-9"
centreOfMassZ="85.5303926257987E-9"
orientationX="0.0"
orientationY="1.0"
orientationZ="0.0"
orientationAngle="0.0">
<listOfFeatureStates>
<feature class="xmlobjects.XMLFeature" id="ligand" state="none"/>
</listOfFeatureStates>
</Entity>


<Entity class="xmlobjects.XMLEntity"
id="lig_656       "
templateId="Entity_B"
centreOfMassX="-57.199796014417E-9"
centreOfMassY="325E-9"
centreOfMassZ="44.4757055489816E-9"
orientationX="0.0"
orientationY="1.0"
orientationZ="0.0"
orientationAngle="0.0">
<listOfFeatureStates>
<feature class="xmlobjects.XMLFeature" id="ligand" state="none"/>
</listOfFeatureStates>
</Entity>


<Entity class="xmlobjects.XMLEntity"
id="lig_657       "
templateId="Entity_B"
centreOfMassX="-41.6442949520232E-9"
centreOfMassY="325E-9"
centreOfMassZ="53.5268375156853E-9"
orientationX="0.0"
orientationY="1.0"
orientationZ="0.0"
orientationAngle="0.0">
<listOfFeatureStates>
<feature class="xmlobjects.XMLFeature" id="ligand" state="none"/>
</listOfFeatureStates>
</Entity>


<Entity class="xmlobjects.XMLEntity"
id="lig_658       "
templateId="Entity_B"
centreOfMassX="-61.1230766815176E-9"
centreOfMassY="325E-9"
centreOfMassZ="4.10936729682334E-9"
orientationX="0.0"
orientationY="1.0"
orientationZ="0.0"
orientationAngle="0.0">
<listOfFeatureStates>
<feature class="xmlobjects.XMLFeature" id="ligand" state="none"/>
</listOfFeatureStates>
</Entity>


<Entity class="xmlobjects.XMLEntity"
id="lig_659       "
templateId="Entity_B"
centreOfMassX="49.0624452947974E-9"
centreOfMassY="325E-9"
centreOfMassZ="21.3858785260145E-9"
orientationX="0.0"
orientationY="1.0"
orientationZ="0.0"
orientationAngle="0.0">
<listOfFeatureStates>
<feature class="xmlobjects.XMLFeature" id="ligand" state="none"/>
</listOfFeatureStates>
</Entity>


<Entity class="xmlobjects.XMLEntity"
id="lig_660       "
templateId="Entity_B"
centreOfMassX="-85.9116622740236E-9"
centreOfMassY="325E-9"
centreOfMassZ="-69.2591126646607E-9"
orientationX="0.0"
orientationY="1.0"
orientationZ="0.0"
orientationAngle="0.0">
<listOfFeatureStates>
<feature class="xmlobjects.XMLFeature" id="ligand" state="none"/>
</listOfFeatureStates>
</Entity>


<Entity class="xmlobjects.XMLEntity"
id="lig_661       "
templateId="Entity_B"
centreOfMassX="63.9017615916739E-9"
centreOfMassY="325E-9"
centreOfMassZ="41.0980990678111E-9"
orientationX="0.0"
orientationY="1.0"
orientationZ="0.0"
orientationAngle="0.0">
<listOfFeatureStates>
<feature class="xmlobjects.XMLFeature" id="ligand" state="none"/>
</listOfFeatureStates>
</Entity>


<Entity class="xmlobjects.XMLEntity"
id="lig_662       "
templateId="Entity_B"
centreOfMassX="26.2039357709094E-9"
centreOfMassY="325E-9"
centreOfMassZ="-49.2791736901742E-9"
orientationX="0.0"
orientationY="1.0"
orientationZ="0.0"
orientationAngle="0.0">
<listOfFeatureStates>
<feature class="xmlobjects.XMLFeature" id="ligand" state="none"/>
</listOfFeatureStates>
</Entity>


<Entity class="xmlobjects.XMLEntity"
id="lig_663       "
templateId="Entity_B"
centreOfMassX="-86.8972423409816E-9"
centreOfMassY="325E-9"
centreOfMassZ="-60.1146284585924E-9"
orientationX="0.0"
orientationY="1.0"
orientationZ="0.0"
orientationAngle="0.0">
<listOfFeatureStates>
<feature class="xmlobjects.XMLFeature" id="ligand" state="none"/>
</listOfFeatureStates>
</Entity>


<Entity class="xmlobjects.XMLEntity"
id="lig_664       "
templateId="Entity_B"
centreOfMassX="50.4383000765114E-9"
centreOfMassY="325E-9"
centreOfMassZ="-53.9499619115594E-9"
orientationX="0.0"
orientationY="1.0"
orientationZ="0.0"
orientationAngle="0.0">
<listOfFeatureStates>
<feature class="xmlobjects.XMLFeature" id="ligand" state="none"/>
</listOfFeatureStates>
</Entity>


<Entity class="xmlobjects.XMLEntity"
id="lig_665       "
templateId="Entity_B"
centreOfMassX="74.2201104886166E-9"
centreOfMassY="325E-9"
centreOfMassZ="59.5903627414226E-9"
orientationX="0.0"
orientationY="1.0"
orientationZ="0.0"
orientationAngle="0.0">
<listOfFeatureStates>
<feature class="xmlobjects.XMLFeature" id="ligand" state="none"/>
</listOfFeatureStates>
</Entity>


<Entity class="xmlobjects.XMLEntity"
id="lig_666       "
templateId="Entity_B"
centreOfMassX="64.1485275695718E-9"
centreOfMassY="325E-9"
centreOfMassZ="43.7787615312126E-9"
orientationX="0.0"
orientationY="1.0"
orientationZ="0.0"
orientationAngle="0.0">
<listOfFeatureStates>
<feature class="xmlobjects.XMLFeature" id="ligand" state="none"/>
</listOfFeatureStates>
</Entity>


<Entity class="xmlobjects.XMLEntity"
id="lig_667       "
templateId="Entity_B"
centreOfMassX="-65.2175440980955E-9"
centreOfMassY="325E-9"
centreOfMassZ="-56.1892142320455E-9"
orientationX="0.0"
orientationY="1.0"
orientationZ="0.0"
orientationAngle="0.0">
<listOfFeatureStates>
<feature class="xmlobjects.XMLFeature" id="ligand" state="none"/>
</listOfFeatureStates>
</Entity>


<Entity class="xmlobjects.XMLEntity"
id="lig_668       "
templateId="Entity_B"
centreOfMassX="87.2426797896265E-9"
centreOfMassY="325E-9"
centreOfMassZ="37.0301513197398E-9"
orientationX="0.0"
orientationY="1.0"
orientationZ="0.0"
orientationAngle="0.0">
<listOfFeatureStates>
<feature class="xmlobjects.XMLFeature" id="ligand" state="none"/>
</listOfFeatureStates>
</Entity>


<Entity class="xmlobjects.XMLEntity"
id="lig_669       "
templateId="Entity_B"
centreOfMassX="39.2109000337873E-9"
centreOfMassY="325E-9"
centreOfMassZ="31.0387486713439E-9"
orientationX="0.0"
orientationY="1.0"
orientationZ="0.0"
orientationAngle="0.0">
<listOfFeatureStates>
<feature class="xmlobjects.XMLFeature" id="ligand" state="none"/>
</listOfFeatureStates>
</Entity>


<Entity class="xmlobjects.XMLEntity"
id="lig_670       "
templateId="Entity_B"
centreOfMassX="11.848824764708E-9"
centreOfMassY="325E-9"
centreOfMassZ="51.4816037512006E-9"
orientationX="0.0"
orientationY="1.0"
orientationZ="0.0"
orientationAngle="0.0">
<listOfFeatureStates>
<feature class="xmlobjects.XMLFeature" id="ligand" state="none"/>
</listOfFeatureStates>
</Entity>


<Entity class="xmlobjects.XMLEntity"
id="lig_671       "
templateId="Entity_B"
centreOfMassX="39.5890557059266E-9"
centreOfMassY="325E-9"
centreOfMassZ="69.6986829924343E-9"
orientationX="0.0"
orientationY="1.0"
orientationZ="0.0"
orientationAngle="0.0">
<listOfFeatureStates>
<feature class="xmlobjects.XMLFeature" id="ligand" state="none"/>
</listOfFeatureStates>
</Entity>


<Entity class="xmlobjects.XMLEntity"
id="lig_672       "
templateId="Entity_B"
centreOfMassX="-44.3270906776291E-9"
centreOfMassY="325E-9"
centreOfMassZ="83.4365040301867E-9"
orientationX="0.0"
orientationY="1.0"
orientationZ="0.0"
orientationAngle="0.0">
<listOfFeatureStates>
<feature class="xmlobjects.XMLFeature" id="ligand" state="none"/>
</listOfFeatureStates>
</Entity>


<Entity class="xmlobjects.XMLEntity"
id="lig_673       "
templateId="Entity_B"
centreOfMassX="51.5411888106515E-9"
centreOfMassY="325E-9"
centreOfMassZ="28.5335639979486E-9"
orientationX="0.0"
orientationY="1.0"
orientationZ="0.0"
orientationAngle="0.0">
<listOfFeatureStates>
<feature class="xmlobjects.XMLFeature" id="ligand" state="none"/>
</listOfFeatureStates>
</Entity>


<Entity class="xmlobjects.XMLEntity"
id="lig_674       "
templateId="Entity_B"
centreOfMassX="-62.1551902865033E-9"
centreOfMassY="325E-9"
centreOfMassZ="-37.0316589501252E-9"
orientationX="0.0"
orientationY="1.0"
orientationZ="0.0"
orientationAngle="0.0">
<listOfFeatureStates>
<feature class="xmlobjects.XMLFeature" id="ligand" state="none"/>
</listOfFeatureStates>
</Entity>


<Entity class="xmlobjects.XMLEntity"
id="lig_675       "
templateId="Entity_B"
centreOfMassX="-54.5194317504991E-9"
centreOfMassY="325E-9"
centreOfMassZ="21.7254900014272E-9"
orientationX="0.0"
orientationY="1.0"
orientationZ="0.0"
orientationAngle="0.0">
<listOfFeatureStates>
<feature class="xmlobjects.XMLFeature" id="ligand" state="none"/>
</listOfFeatureStates>
</Entity>


<Entity class="xmlobjects.XMLEntity"
id="lig_676       "
templateId="Entity_B"
centreOfMassX="-44.2681446742073E-9"
centreOfMassY="325E-9"
centreOfMassZ="-63.993214809816E-9"
orientationX="0.0"
orientationY="1.0"
orientationZ="0.0"
orientationAngle="0.0">
<listOfFeatureStates>
<feature class="xmlobjects.XMLFeature" id="ligand" state="none"/>
</listOfFeatureStates>
</Entity>


<Entity class="xmlobjects.XMLEntity"
id="lig_677       "
templateId="Entity_B"
centreOfMassX="-9.45140009112244E-9"
centreOfMassY="325E-9"
centreOfMassZ="-58.7772980458878E-9"
orientationX="0.0"
orientationY="1.0"
orientationZ="0.0"
orientationAngle="0.0">
<listOfFeatureStates>
<feature class="xmlobjects.XMLFeature" id="ligand" state="none"/>
</listOfFeatureStates>
</Entity>


<Entity class="xmlobjects.XMLEntity"
id="lig_678       "
templateId="Entity_B"
centreOfMassX="72.0668113039418E-9"
centreOfMassY="325E-9"
centreOfMassZ="53.4620855248275E-9"
orientationX="0.0"
orientationY="1.0"
orientationZ="0.0"
orientationAngle="0.0">
<listOfFeatureStates>
<feature class="xmlobjects.XMLFeature" id="ligand" state="none"/>
</listOfFeatureStates>
</Entity>


<Entity class="xmlobjects.XMLEntity"
id="lig_679       "
templateId="Entity_B"
centreOfMassX="-89.0380531405987E-9"
centreOfMassY="325E-9"
centreOfMassZ="-76.9371722627638E-9"
orientationX="0.0"
orientationY="1.0"
orientationZ="0.0"
orientationAngle="0.0">
<listOfFeatureStates>
<feature class="xmlobjects.XMLFeature" id="ligand" state="none"/>
</listOfFeatureStates>
</Entity>


<Entity class="xmlobjects.XMLEntity"
id="lig_680       "
templateId="Entity_B"
centreOfMassX="-31.265852675977E-9"
centreOfMassY="325E-9"
centreOfMassZ="32.1632962715472E-9"
orientationX="0.0"
orientationY="1.0"
orientationZ="0.0"
orientationAngle="0.0">
<listOfFeatureStates>
<feature class="xmlobjects.XMLFeature" id="ligand" state="none"/>
</listOfFeatureStates>
</Entity>


<Entity class="xmlobjects.XMLEntity"
id="lig_681       "
templateId="Entity_B"
centreOfMassX="21.0672506852696E-9"
centreOfMassY="325E-9"
centreOfMassZ="-75.5739404626307E-9"
orientationX="0.0"
orientationY="1.0"
orientationZ="0.0"
orientationAngle="0.0">
<listOfFeatureStates>
<feature class="xmlobjects.XMLFeature" id="ligand" state="none"/>
</listOfFeatureStates>
</Entity>


<Entity class="xmlobjects.XMLEntity"
id="lig_682       "
templateId="Entity_B"
centreOfMassX="-34.3116821588901E-9"
centreOfMassY="325E-9"
centreOfMassZ="52.943169590329E-9"
orientationX="0.0"
orientationY="1.0"
orientationZ="0.0"
orientationAngle="0.0">
<listOfFeatureStates>
<feature class="xmlobjects.XMLFeature" id="ligand" state="none"/>
</listOfFeatureStates>
</Entity>


<Entity class="xmlobjects.XMLEntity"
id="lig_683       "
templateId="Entity_B"
centreOfMassX="-58.4185711647093E-9"
centreOfMassY="325E-9"
centreOfMassZ="33.4291485897954E-9"
orientationX="0.0"
orientationY="1.0"
orientationZ="0.0"
orientationAngle="0.0">
<listOfFeatureStates>
<feature class="xmlobjects.XMLFeature" id="ligand" state="none"/>
</listOfFeatureStates>
</Entity>


<Entity class="xmlobjects.XMLEntity"
id="lig_684       "
templateId="Entity_B"
centreOfMassX="-61.1928599091288E-9"
centreOfMassY="325E-9"
centreOfMassZ="24.8763341830283E-9"
orientationX="0.0"
orientationY="1.0"
orientationZ="0.0"
orientationAngle="0.0">
<listOfFeatureStates>
<feature class="xmlobjects.XMLFeature" id="ligand" state="none"/>
</listOfFeatureStates>
</Entity>


<Entity class="xmlobjects.XMLEntity"
id="lig_685       "
templateId="Entity_B"
centreOfMassX="-67.7575136117739E-9"
centreOfMassY="325E-9"
centreOfMassZ="84.3010606813387E-9"
orientationX="0.0"
orientationY="1.0"
orientationZ="0.0"
orientationAngle="0.0">
<listOfFeatureStates>
<feature class="xmlobjects.XMLFeature" id="ligand" state="none"/>
</listOfFeatureStates>
</Entity>


<Entity class="xmlobjects.XMLEntity"
id="lig_686       "
templateId="Entity_B"
centreOfMassX="61.1410862285348E-9"
centreOfMassY="325E-9"
centreOfMassZ="-46.4816021754049E-9"
orientationX="0.0"
orientationY="1.0"
orientationZ="0.0"
orientationAngle="0.0">
<listOfFeatureStates>
<feature class="xmlobjects.XMLFeature" id="ligand" state="none"/>
</listOfFeatureStates>
</Entity>


<Entity class="xmlobjects.XMLEntity"
id="lig_687       "
templateId="Entity_B"
centreOfMassX="38.9465038916847E-9"
centreOfMassY="325E-9"
centreOfMassZ="71.8959093636271E-9"
orientationX="0.0"
orientationY="1.0"
orientationZ="0.0"
orientationAngle="0.0">
<listOfFeatureStates>
<feature class="xmlobjects.XMLFeature" id="ligand" state="none"/>
</listOfFeatureStates>
</Entity>


<Entity class="xmlobjects.XMLEntity"
id="lig_688       "
templateId="Entity_B"
centreOfMassX="9.19681148174114E-9"
centreOfMassY="325E-9"
centreOfMassZ="34.865148210967E-9"
orientationX="0.0"
orientationY="1.0"
orientationZ="0.0"
orientationAngle="0.0">
<listOfFeatureStates>
<feature class="xmlobjects.XMLFeature" id="ligand" state="none"/>
</listOfFeatureStates>
</Entity>


<Entity class="xmlobjects.XMLEntity"
id="lig_689       "
templateId="Entity_B"
centreOfMassX="-48.5013977839643E-9"
centreOfMassY="325E-9"
centreOfMassZ="-22.857096909522E-9"
orientationX="0.0"
orientationY="1.0"
orientationZ="0.0"
orientationAngle="0.0">
<listOfFeatureStates>
<feature class="xmlobjects.XMLFeature" id="ligand" state="none"/>
</listOfFeatureStates>
</Entity>


<Entity class="xmlobjects.XMLEntity"
id="lig_690       "
templateId="Entity_B"
centreOfMassX="-75.1555726723998E-9"
centreOfMassY="325E-9"
centreOfMassZ="18.3288615917124E-9"
orientationX="0.0"
orientationY="1.0"
orientationZ="0.0"
orientationAngle="0.0">
<listOfFeatureStates>
<feature class="xmlobjects.XMLFeature" id="ligand" state="none"/>
</listOfFeatureStates>
</Entity>


<Entity class="xmlobjects.XMLEntity"
id="lig_691       "
templateId="Entity_B"
centreOfMassX="23.0193969126582E-9"
centreOfMassY="325E-9"
centreOfMassZ="39.9635387089101E-9"
orientationX="0.0"
orientationY="1.0"
orientationZ="0.0"
orientationAngle="0.0">
<listOfFeatureStates>
<feature class="xmlobjects.XMLFeature" id="ligand" state="none"/>
</listOfFeatureStates>
</Entity>


<Entity class="xmlobjects.XMLEntity"
id="lig_692       "
templateId="Entity_B"
centreOfMassX="-31.520696271317E-9"
centreOfMassY="325E-9"
centreOfMassZ="-18.1988561833691E-9"
orientationX="0.0"
orientationY="1.0"
orientationZ="0.0"
orientationAngle="0.0">
<listOfFeatureStates>
<feature class="xmlobjects.XMLFeature" id="ligand" state="none"/>
</listOfFeatureStates>
</Entity>


<Entity class="xmlobjects.XMLEntity"
id="lig_693       "
templateId="Entity_B"
centreOfMassX="77.0463946293241E-9"
centreOfMassY="325E-9"
centreOfMassZ="9.67267815223138E-9"
orientationX="0.0"
orientationY="1.0"
orientationZ="0.0"
orientationAngle="0.0">
<listOfFeatureStates>
<feature class="xmlobjects.XMLFeature" id="ligand" state="none"/>
</listOfFeatureStates>
</Entity>


<Entity class="xmlobjects.XMLEntity"
id="lig_694       "
templateId="Entity_B"
centreOfMassX="-71.420546372287E-9"
centreOfMassY="325E-9"
centreOfMassZ="-76.8604950852156E-9"
orientationX="0.0"
orientationY="1.0"
orientationZ="0.0"
orientationAngle="0.0">
<listOfFeatureStates>
<feature class="xmlobjects.XMLFeature" id="ligand" state="none"/>
</listOfFeatureStates>
</Entity>


<Entity class="xmlobjects.XMLEntity"
id="lig_695       "
templateId="Entity_B"
centreOfMassX="-86.7628910353898E-9"
centreOfMassY="325E-9"
centreOfMassZ="-58.4955109442775E-9"
orientationX="0.0"
orientationY="1.0"
orientationZ="0.0"
orientationAngle="0.0">
<listOfFeatureStates>
<feature class="xmlobjects.XMLFeature" id="ligand" state="none"/>
</listOfFeatureStates>
</Entity>


<Entity class="xmlobjects.XMLEntity"
id="lig_696       "
templateId="Entity_B"
centreOfMassX="84.220222456392E-9"
centreOfMassY="325E-9"
centreOfMassZ="86.2912873918077E-9"
orientationX="0.0"
orientationY="1.0"
orientationZ="0.0"
orientationAngle="0.0">
<listOfFeatureStates>
<feature class="xmlobjects.XMLFeature" id="ligand" state="none"/>
</listOfFeatureStates>
</Entity>


<Entity class="xmlobjects.XMLEntity"
id="lig_697       "
templateId="Entity_B"
centreOfMassX="-61.3349610120364E-9"
centreOfMassY="325E-9"
centreOfMassZ="-31.4389554093678E-9"
orientationX="0.0"
orientationY="1.0"
orientationZ="0.0"
orientationAngle="0.0">
<listOfFeatureStates>
<feature class="xmlobjects.XMLFeature" id="ligand" state="none"/>
</listOfFeatureStates>
</Entity>


<Entity class="xmlobjects.XMLEntity"
id="lig_698       "
templateId="Entity_B"
centreOfMassX="-58.0570183899194E-9"
centreOfMassY="325E-9"
centreOfMassZ="10.6794113268606E-9"
orientationX="0.0"
orientationY="1.0"
orientationZ="0.0"
orientationAngle="0.0">
<listOfFeatureStates>
<feature class="xmlobjects.XMLFeature" id="ligand" state="none"/>
</listOfFeatureStates>
</Entity>


<Entity class="xmlobjects.XMLEntity"
id="lig_699       "
templateId="Entity_B"
centreOfMassX="16.9112167623961E-9"
centreOfMassY="325E-9"
centreOfMassZ="-56.6223056594806E-9"
orientationX="0.0"
orientationY="1.0"
orientationZ="0.0"
orientationAngle="0.0">
<listOfFeatureStates>
<feature class="xmlobjects.XMLFeature" id="ligand" state="none"/>
</listOfFeatureStates>
</Entity>


<Entity class="xmlobjects.XMLEntity"
id="lig_700       "
templateId="Entity_B"
centreOfMassX="-22.8097860730326E-9"
centreOfMassY="325E-9"
centreOfMassZ="1.1579473242125E-9"
orientationX="0.0"
orientationY="1.0"
orientationZ="0.0"
orientationAngle="0.0">
<listOfFeatureStates>
<feature class="xmlobjects.XMLFeature" id="ligand" state="none"/>
</listOfFeatureStates>
</Entity>


<Entity class="xmlobjects.XMLEntity"
id="lig_701       "
templateId="Entity_B"
centreOfMassX="-19.0345531672424E-9"
centreOfMassY="325E-9"
centreOfMassZ="64.9546677754229E-9"
orientationX="0.0"
orientationY="1.0"
orientationZ="0.0"
orientationAngle="0.0">
<listOfFeatureStates>
<feature class="xmlobjects.XMLFeature" id="ligand" state="none"/>
</listOfFeatureStates>
</Entity>


<Entity class="xmlobjects.XMLEntity"
id="lig_702       "
templateId="Entity_B"
centreOfMassX="17.9446874379042E-9"
centreOfMassY="325E-9"
centreOfMassZ="27.3525626762117E-9"
orientationX="0.0"
orientationY="1.0"
orientationZ="0.0"
orientationAngle="0.0">
<listOfFeatureStates>
<feature class="xmlobjects.XMLFeature" id="ligand" state="none"/>
</listOfFeatureStates>
</Entity>


<Entity class="xmlobjects.XMLEntity"
id="lig_703       "
templateId="Entity_B"
centreOfMassX="44.3977870341433E-9"
centreOfMassY="325E-9"
centreOfMassZ="13.3507860639109E-9"
orientationX="0.0"
orientationY="1.0"
orientationZ="0.0"
orientationAngle="0.0">
<listOfFeatureStates>
<feature class="xmlobjects.XMLFeature" id="ligand" state="none"/>
</listOfFeatureStates>
</Entity>


<Entity class="xmlobjects.XMLEntity"
id="lig_704       "
templateId="Entity_B"
centreOfMassX="-22.0632527287574E-9"
centreOfMassY="325E-9"
centreOfMassZ="-32.1053120257289E-9"
orientationX="0.0"
orientationY="1.0"
orientationZ="0.0"
orientationAngle="0.0">
<listOfFeatureStates>
<feature class="xmlobjects.XMLFeature" id="ligand" state="none"/>
</listOfFeatureStates>
</Entity>


<Entity class="xmlobjects.XMLEntity"
id="lig_705       "
templateId="Entity_B"
centreOfMassX="65.9399123822137E-9"
centreOfMassY="325E-9"
centreOfMassZ="-27.0828321492444E-9"
orientationX="0.0"
orientationY="1.0"
orientationZ="0.0"
orientationAngle="0.0">
<listOfFeatureStates>
<feature class="xmlobjects.XMLFeature" id="ligand" state="none"/>
</listOfFeatureStates>
</Entity>


<Entity class="xmlobjects.XMLEntity"
id="lig_706       "
templateId="Entity_B"
centreOfMassX="16.5650208558007E-9"
centreOfMassY="325E-9"
centreOfMassZ="-17.8853978874875E-9"
orientationX="0.0"
orientationY="1.0"
orientationZ="0.0"
orientationAngle="0.0">
<listOfFeatureStates>
<feature class="xmlobjects.XMLFeature" id="ligand" state="none"/>
</listOfFeatureStates>
</Entity>


<Entity class="xmlobjects.XMLEntity"
id="lig_707       "
templateId="Entity_B"
centreOfMassX="9.68791848005928E-9"
centreOfMassY="325E-9"
centreOfMassZ="70.4234514688009E-9"
orientationX="0.0"
orientationY="1.0"
orientationZ="0.0"
orientationAngle="0.0">
<listOfFeatureStates>
<feature class="xmlobjects.XMLFeature" id="ligand" state="none"/>
</listOfFeatureStates>
</Entity>


<Entity class="xmlobjects.XMLEntity"
id="lig_708       "
templateId="Entity_B"
centreOfMassX="-10.6715652854984E-9"
centreOfMassY="325E-9"
centreOfMassZ="62.1658144148432E-9"
orientationX="0.0"
orientationY="1.0"
orientationZ="0.0"
orientationAngle="0.0">
<listOfFeatureStates>
<feature class="xmlobjects.XMLFeature" id="ligand" state="none"/>
</listOfFeatureStates>
</Entity>


<Entity class="xmlobjects.XMLEntity"
id="lig_709       "
templateId="Entity_B"
centreOfMassX="-27.6744859352832E-9"
centreOfMassY="325E-9"
centreOfMassZ="69.4658510975349E-9"
orientationX="0.0"
orientationY="1.0"
orientationZ="0.0"
orientationAngle="0.0">
<listOfFeatureStates>
<feature class="xmlobjects.XMLFeature" id="ligand" state="none"/>
</listOfFeatureStates>
</Entity>


<Entity class="xmlobjects.XMLEntity"
id="lig_710       "
templateId="Entity_B"
centreOfMassX="16.9702884312645E-9"
centreOfMassY="325E-9"
centreOfMassZ="78.111914730496E-9"
orientationX="0.0"
orientationY="1.0"
orientationZ="0.0"
orientationAngle="0.0">
<listOfFeatureStates>
<feature class="xmlobjects.XMLFeature" id="ligand" state="none"/>
</listOfFeatureStates>
</Entity>


<Entity class="xmlobjects.XMLEntity"
id="lig_711       "
templateId="Entity_B"
centreOfMassX="-37.6454197294522E-9"
centreOfMassY="325E-9"
centreOfMassZ="86.7273488779493E-9"
orientationX="0.0"
orientationY="1.0"
orientationZ="0.0"
orientationAngle="0.0">
<listOfFeatureStates>
<feature class="xmlobjects.XMLFeature" id="ligand" state="none"/>
</listOfFeatureStates>
</Entity>


<Entity class="xmlobjects.XMLEntity"
id="lig_712       "
templateId="Entity_B"
centreOfMassX="73.6296290543914E-9"
centreOfMassY="325E-9"
centreOfMassZ="-9.1692529645519E-9"
orientationX="0.0"
orientationY="1.0"
orientationZ="0.0"
orientationAngle="0.0">
<listOfFeatureStates>
<feature class="xmlobjects.XMLFeature" id="ligand" state="none"/>
</listOfFeatureStates>
</Entity>


<Entity class="xmlobjects.XMLEntity"
id="lig_713       "
templateId="Entity_B"
centreOfMassX="8.15639315641498E-9"
centreOfMassY="325E-9"
centreOfMassZ="88.2800301934653E-9"
orientationX="0.0"
orientationY="1.0"
orientationZ="0.0"
orientationAngle="0.0">
<listOfFeatureStates>
<feature class="xmlobjects.XMLFeature" id="ligand" state="none"/>
</listOfFeatureStates>
</Entity>


<Entity class="xmlobjects.XMLEntity"
id="lig_714       "
templateId="Entity_B"
centreOfMassX="-21.914776479015E-9"
centreOfMassY="325E-9"
centreOfMassZ="-80.8948794023595E-9"
orientationX="0.0"
orientationY="1.0"
orientationZ="0.0"
orientationAngle="0.0">
<listOfFeatureStates>
<feature class="xmlobjects.XMLFeature" id="ligand" state="none"/>
</listOfFeatureStates>
</Entity>


<Entity class="xmlobjects.XMLEntity"
id="lig_715       "
templateId="Entity_B"
centreOfMassX="-7.79842772105674E-9"
centreOfMassY="325E-9"
centreOfMassZ="-30.114973519979E-9"
orientationX="0.0"
orientationY="1.0"
orientationZ="0.0"
orientationAngle="0.0">
<listOfFeatureStates>
<feature class="xmlobjects.XMLFeature" id="ligand" state="none"/>
</listOfFeatureStates>
</Entity>


<Entity class="xmlobjects.XMLEntity"
id="lig_716       "
templateId="Entity_B"
centreOfMassX="50.7294438988447E-9"
centreOfMassY="325E-9"
centreOfMassZ="72.2125863625536E-9"
orientationX="0.0"
orientationY="1.0"
orientationZ="0.0"
orientationAngle="0.0">
<listOfFeatureStates>
<feature class="xmlobjects.XMLFeature" id="ligand" state="none"/>
</listOfFeatureStates>
</Entity>


<Entity class="xmlobjects.XMLEntity"
id="lig_717       "
templateId="Entity_B"
centreOfMassX="-70.1473121548688E-9"
centreOfMassY="325E-9"
centreOfMassZ="39.1762702848673E-9"
orientationX="0.0"
orientationY="1.0"
orientationZ="0.0"
orientationAngle="0.0">
<listOfFeatureStates>
<feature class="xmlobjects.XMLFeature" id="ligand" state="none"/>
</listOfFeatureStates>
</Entity>


<Entity class="xmlobjects.XMLEntity"
id="lig_718       "
templateId="Entity_B"
centreOfMassX="-0.647733405172275E-9"
centreOfMassY="325E-9"
centreOfMassZ="44.7498561424518E-9"
orientationX="0.0"
orientationY="1.0"
orientationZ="0.0"
orientationAngle="0.0">
<listOfFeatureStates>
<feature class="xmlobjects.XMLFeature" id="ligand" state="none"/>
</listOfFeatureStates>
</Entity>


<Entity class="xmlobjects.XMLEntity"
id="lig_719       "
templateId="Entity_B"
centreOfMassX="71.495588494177E-9"
centreOfMassY="325E-9"
centreOfMassZ="-9.95767789681636E-9"
orientationX="0.0"
orientationY="1.0"
orientationZ="0.0"
orientationAngle="0.0">
<listOfFeatureStates>
<feature class="xmlobjects.XMLFeature" id="ligand" state="none"/>
</listOfFeatureStates>
</Entity>


<Entity class="xmlobjects.XMLEntity"
id="lig_720       "
templateId="Entity_B"
centreOfMassX="55.3407484218253E-9"
centreOfMassY="325E-9"
centreOfMassZ="-88.8064903025071E-9"
orientationX="0.0"
orientationY="1.0"
orientationZ="0.0"
orientationAngle="0.0">
<listOfFeatureStates>
<feature class="xmlobjects.XMLFeature" id="ligand" state="none"/>
</listOfFeatureStates>
</Entity>


<Entity class="xmlobjects.XMLEntity"
id="lig_721       "
templateId="Entity_B"
centreOfMassX="36.2915572906123E-9"
centreOfMassY="325E-9"
centreOfMassZ="-18.909570965677E-9"
orientationX="0.0"
orientationY="1.0"
orientationZ="0.0"
orientationAngle="0.0">
<listOfFeatureStates>
<feature class="xmlobjects.XMLFeature" id="ligand" state="none"/>
</listOfFeatureStates>
</Entity>


<Entity class="xmlobjects.XMLEntity"
id="lig_722       "
templateId="Entity_B"
centreOfMassX="8.76068580029575E-9"
centreOfMassY="325E-9"
centreOfMassZ="-38.5164988700947E-9"
orientationX="0.0"
orientationY="1.0"
orientationZ="0.0"
orientationAngle="0.0">
<listOfFeatureStates>
<feature class="xmlobjects.XMLFeature" id="ligand" state="none"/>
</listOfFeatureStates>
</Entity>


<Entity class="xmlobjects.XMLEntity"
id="lig_723       "
templateId="Entity_B"
centreOfMassX="-28.6774786913123E-9"
centreOfMassY="325E-9"
centreOfMassZ="36.7457527653168E-9"
orientationX="0.0"
orientationY="1.0"
orientationZ="0.0"
orientationAngle="0.0">
<listOfFeatureStates>
<feature class="xmlobjects.XMLFeature" id="ligand" state="none"/>
</listOfFeatureStates>
</Entity>


<Entity class="xmlobjects.XMLEntity"
id="lig_724       "
templateId="Entity_B"
centreOfMassX="-84.6989053552931E-9"
centreOfMassY="325E-9"
centreOfMassZ="-8.79207757642916E-9"
orientationX="0.0"
orientationY="1.0"
orientationZ="0.0"
orientationAngle="0.0">
<listOfFeatureStates>
<feature class="xmlobjects.XMLFeature" id="ligand" state="none"/>
</listOfFeatureStates>
</Entity>


<Entity class="xmlobjects.XMLEntity"
id="lig_725       "
templateId="Entity_B"
centreOfMassX="59.5283865014292E-9"
centreOfMassY="325E-9"
centreOfMassZ="27.5758900582134E-9"
orientationX="0.0"
orientationY="1.0"
orientationZ="0.0"
orientationAngle="0.0">
<listOfFeatureStates>
<feature class="xmlobjects.XMLFeature" id="ligand" state="none"/>
</listOfFeatureStates>
</Entity>


<Entity class="xmlobjects.XMLEntity"
id="lig_726       "
templateId="Entity_B"
centreOfMassX="23.6075739002812E-9"
centreOfMassY="325E-9"
centreOfMassZ="49.0672897006064E-9"
orientationX="0.0"
orientationY="1.0"
orientationZ="0.0"
orientationAngle="0.0">
<listOfFeatureStates>
<feature class="xmlobjects.XMLFeature" id="ligand" state="none"/>
</listOfFeatureStates>
</Entity>


<Entity class="xmlobjects.XMLEntity"
id="lig_727       "
templateId="Entity_B"
centreOfMassX="8.39430062688898E-9"
centreOfMassY="325E-9"
centreOfMassZ="-2.58156596010522E-9"
orientationX="0.0"
orientationY="1.0"
orientationZ="0.0"
orientationAngle="0.0">
<listOfFeatureStates>
<feature class="xmlobjects.XMLFeature" id="ligand" state="none"/>
</listOfFeatureStates>
</Entity>


<Entity class="xmlobjects.XMLEntity"
id="lig_728       "
templateId="Entity_B"
centreOfMassX="20.5489415011011E-9"
centreOfMassY="325E-9"
centreOfMassZ="6.3175680839214E-9"
orientationX="0.0"
orientationY="1.0"
orientationZ="0.0"
orientationAngle="0.0">
<listOfFeatureStates>
<feature class="xmlobjects.XMLFeature" id="ligand" state="none"/>
</listOfFeatureStates>
</Entity>


<Entity class="xmlobjects.XMLEntity"
id="lig_729       "
templateId="Entity_B"
centreOfMassX="85.1839190988388E-9"
centreOfMassY="325E-9"
centreOfMassZ="10.7219204182128E-9"
orientationX="0.0"
orientationY="1.0"
orientationZ="0.0"
orientationAngle="0.0">
<listOfFeatureStates>
<feature class="xmlobjects.XMLFeature" id="ligand" state="none"/>
</listOfFeatureStates>
</Entity>


<Entity class="xmlobjects.XMLEntity"
id="lig_730       "
templateId="Entity_B"
centreOfMassX="-69.0433360330794E-9"
centreOfMassY="325E-9"
centreOfMassZ="-3.24097479976359E-9"
orientationX="0.0"
orientationY="1.0"
orientationZ="0.0"
orientationAngle="0.0">
<listOfFeatureStates>
<feature class="xmlobjects.XMLFeature" id="ligand" state="none"/>
</listOfFeatureStates>
</Entity>


<Entity class="xmlobjects.XMLEntity"
id="lig_731       "
templateId="Entity_B"
centreOfMassX="-33.457282010495E-9"
centreOfMassY="325E-9"
centreOfMassZ="1.39510052660555E-9"
orientationX="0.0"
orientationY="1.0"
orientationZ="0.0"
orientationAngle="0.0">
<listOfFeatureStates>
<feature class="xmlobjects.XMLFeature" id="ligand" state="none"/>
</listOfFeatureStates>
</Entity>


<Entity class="xmlobjects.XMLEntity"
id="lig_732       "
templateId="Entity_B"
centreOfMassX="72.9149461929433E-9"
centreOfMassY="325E-9"
centreOfMassZ="-11.7089174183195E-9"
orientationX="0.0"
orientationY="1.0"
orientationZ="0.0"
orientationAngle="0.0">
<listOfFeatureStates>
<feature class="xmlobjects.XMLFeature" id="ligand" state="none"/>
</listOfFeatureStates>
</Entity>


<Entity class="xmlobjects.XMLEntity"
id="lig_733       "
templateId="Entity_B"
centreOfMassX="84.9857212879228E-9"
centreOfMassY="325E-9"
centreOfMassZ="-28.0843859192014E-9"
orientationX="0.0"
orientationY="1.0"
orientationZ="0.0"
orientationAngle="0.0">
<listOfFeatureStates>
<feature class="xmlobjects.XMLFeature" id="ligand" state="none"/>
</listOfFeatureStates>
</Entity>


<Entity class="xmlobjects.XMLEntity"
id="lig_734       "
templateId="Entity_B"
centreOfMassX="19.3898124643662E-9"
centreOfMassY="325E-9"
centreOfMassZ="-82.3576002241575E-9"
orientationX="0.0"
orientationY="1.0"
orientationZ="0.0"
orientationAngle="0.0">
<listOfFeatureStates>
<feature class="xmlobjects.XMLFeature" id="ligand" state="none"/>
</listOfFeatureStates>
</Entity>


<Entity class="xmlobjects.XMLEntity"
id="lig_735       "
templateId="Entity_B"
centreOfMassX="53.1718421590886E-9"
centreOfMassY="325E-9"
centreOfMassZ="51.3088299657691E-9"
orientationX="0.0"
orientationY="1.0"
orientationZ="0.0"
orientationAngle="0.0">
<listOfFeatureStates>
<feature class="xmlobjects.XMLFeature" id="ligand" state="none"/>
</listOfFeatureStates>
</Entity>


<Entity class="xmlobjects.XMLEntity"
id="lig_736       "
templateId="Entity_B"
centreOfMassX="-59.4405004043477E-9"
centreOfMassY="325E-9"
centreOfMassZ="65.9737591040351E-9"
orientationX="0.0"
orientationY="1.0"
orientationZ="0.0"
orientationAngle="0.0">
<listOfFeatureStates>
<feature class="xmlobjects.XMLFeature" id="ligand" state="none"/>
</listOfFeatureStates>
</Entity>


<Entity class="xmlobjects.XMLEntity"
id="lig_737       "
templateId="Entity_B"
centreOfMassX="71.550036606313E-9"
centreOfMassY="325E-9"
centreOfMassZ="-13.9845854911572E-9"
orientationX="0.0"
orientationY="1.0"
orientationZ="0.0"
orientationAngle="0.0">
<listOfFeatureStates>
<feature class="xmlobjects.XMLFeature" id="ligand" state="none"/>
</listOfFeatureStates>
</Entity>


<Entity class="xmlobjects.XMLEntity"
id="lig_738       "
templateId="Entity_B"
centreOfMassX="1.39990460328569E-9"
centreOfMassY="325E-9"
centreOfMassZ="-15.1852990344631E-9"
orientationX="0.0"
orientationY="1.0"
orientationZ="0.0"
orientationAngle="0.0">
<listOfFeatureStates>
<feature class="xmlobjects.XMLFeature" id="ligand" state="none"/>
</listOfFeatureStates>
</Entity>


<Entity class="xmlobjects.XMLEntity"
id="lig_739       "
templateId="Entity_B"
centreOfMassX="75.1007888620335E-9"
centreOfMassY="325E-9"
centreOfMassZ="67.0791047856169E-9"
orientationX="0.0"
orientationY="1.0"
orientationZ="0.0"
orientationAngle="0.0">
<listOfFeatureStates>
<feature class="xmlobjects.XMLFeature" id="ligand" state="none"/>
</listOfFeatureStates>
</Entity>


<Entity class="xmlobjects.XMLEntity"
id="lig_740       "
templateId="Entity_B"
centreOfMassX="-12.2959112798264E-9"
centreOfMassY="325E-9"
centreOfMassZ="7.22157162171243E-9"
orientationX="0.0"
orientationY="1.0"
orientationZ="0.0"
orientationAngle="0.0">
<listOfFeatureStates>
<feature class="xmlobjects.XMLFeature" id="ligand" state="none"/>
</listOfFeatureStates>
</Entity>


<Entity class="xmlobjects.XMLEntity"
id="lig_741       "
templateId="Entity_B"
centreOfMassX="-28.7872527291822E-9"
centreOfMassY="325E-9"
centreOfMassZ="-60.7262592006548E-9"
orientationX="0.0"
orientationY="1.0"
orientationZ="0.0"
orientationAngle="0.0">
<listOfFeatureStates>
<feature class="xmlobjects.XMLFeature" id="ligand" state="none"/>
</listOfFeatureStates>
</Entity>


<Entity class="xmlobjects.XMLEntity"
id="lig_742       "
templateId="Entity_B"
centreOfMassX="-63.3471569000968E-9"
centreOfMassY="325E-9"
centreOfMassZ="-71.0645312418339E-9"
orientationX="0.0"
orientationY="1.0"
orientationZ="0.0"
orientationAngle="0.0">
<listOfFeatureStates>
<feature class="xmlobjects.XMLFeature" id="ligand" state="none"/>
</listOfFeatureStates>
</Entity>


<Entity class="xmlobjects.XMLEntity"
id="lig_743       "
templateId="Entity_B"
centreOfMassX="-49.4862363676072E-9"
centreOfMassY="325E-9"
centreOfMassZ="-3.16712387850558E-9"
orientationX="0.0"
orientationY="1.0"
orientationZ="0.0"
orientationAngle="0.0">
<listOfFeatureStates>
<feature class="xmlobjects.XMLFeature" id="ligand" state="none"/>
</listOfFeatureStates>
</Entity>


<Entity class="xmlobjects.XMLEntity"
id="lig_744       "
templateId="Entity_B"
centreOfMassX="-69.7545245102793E-9"
centreOfMassY="325E-9"
centreOfMassZ="17.2867860654702E-9"
orientationX="0.0"
orientationY="1.0"
orientationZ="0.0"
orientationAngle="0.0">
<listOfFeatureStates>
<feature class="xmlobjects.XMLFeature" id="ligand" state="none"/>
</listOfFeatureStates>
</Entity>


<Entity class="xmlobjects.XMLEntity"
id="lig_745       "
templateId="Entity_B"
centreOfMassX="14.5658141922612E-9"
centreOfMassY="325E-9"
centreOfMassZ="-69.259226968628E-9"
orientationX="0.0"
orientationY="1.0"
orientationZ="0.0"
orientationAngle="0.0">
<listOfFeatureStates>
<feature class="xmlobjects.XMLFeature" id="ligand" state="none"/>
</listOfFeatureStates>
</Entity>


<Entity class="xmlobjects.XMLEntity"
id="lig_746       "
templateId="Entity_B"
centreOfMassX="60.3501877223935E-9"
centreOfMassY="325E-9"
centreOfMassZ="-26.9355521504863E-9"
orientationX="0.0"
orientationY="1.0"
orientationZ="0.0"
orientationAngle="0.0">
<listOfFeatureStates>
<feature class="xmlobjects.XMLFeature" id="ligand" state="none"/>
</listOfFeatureStates>
</Entity>


<Entity class="xmlobjects.XMLEntity"
id="lig_747       "
templateId="Entity_B"
centreOfMassX="-65.8555470471834E-9"
centreOfMassY="325E-9"
centreOfMassZ="83.7973265960515E-9"
orientationX="0.0"
orientationY="1.0"
orientationZ="0.0"
orientationAngle="0.0">
<listOfFeatureStates>
<feature class="xmlobjects.XMLFeature" id="ligand" state="none"/>
</listOfFeatureStates>
</Entity>


<Entity class="xmlobjects.XMLEntity"
id="lig_748       "
templateId="Entity_B"
centreOfMassX="80.9080873390258E-9"
centreOfMassY="325E-9"
centreOfMassZ="-38.2192304688476E-9"
orientationX="0.0"
orientationY="1.0"
orientationZ="0.0"
orientationAngle="0.0">
<listOfFeatureStates>
<feature class="xmlobjects.XMLFeature" id="ligand" state="none"/>
</listOfFeatureStates>
</Entity>


<Entity class="xmlobjects.XMLEntity"
id="lig_749       "
templateId="Entity_B"
centreOfMassX="-53.6717760211523E-9"
centreOfMassY="325E-9"
centreOfMassZ="-48.0990162617381E-9"
orientationX="0.0"
orientationY="1.0"
orientationZ="0.0"
orientationAngle="0.0">
<listOfFeatureStates>
<feature class="xmlobjects.XMLFeature" id="ligand" state="none"/>
</listOfFeatureStates>
</Entity>


<Entity class="xmlobjects.XMLEntity"
id="lig_750       "
templateId="Entity_B"
centreOfMassX="-1.94708074255765E-9"
centreOfMassY="325E-9"
centreOfMassZ="-62.2320389284013E-9"
orientationX="0.0"
orientationY="1.0"
orientationZ="0.0"
orientationAngle="0.0">
<listOfFeatureStates>
<feature class="xmlobjects.XMLFeature" id="ligand" state="none"/>
</listOfFeatureStates>
</Entity>


<Entity class="xmlobjects.XMLEntity"
id="lig_751       "
templateId="Entity_B"
centreOfMassX="-18.6430048620782E-9"
centreOfMassY="325E-9"
centreOfMassZ="18.5350593994802E-9"
orientationX="0.0"
orientationY="1.0"
orientationZ="0.0"
orientationAngle="0.0">
<listOfFeatureStates>
<feature class="xmlobjects.XMLFeature" id="ligand" state="none"/>
</listOfFeatureStates>
</Entity>


<Entity class="xmlobjects.XMLEntity"
id="lig_752       "
templateId="Entity_B"
centreOfMassX="53.7814213939129E-9"
centreOfMassY="325E-9"
centreOfMassZ="7.20288911487103E-9"
orientationX="0.0"
orientationY="1.0"
orientationZ="0.0"
orientationAngle="0.0">
<listOfFeatureStates>
<feature class="xmlobjects.XMLFeature" id="ligand" state="none"/>
</listOfFeatureStates>
</Entity>


<Entity class="xmlobjects.XMLEntity"
id="lig_753       "
templateId="Entity_B"
centreOfMassX="-3.72187250163542E-9"
centreOfMassY="325E-9"
centreOfMassZ="79.9385336681623E-9"
orientationX="0.0"
orientationY="1.0"
orientationZ="0.0"
orientationAngle="0.0">
<listOfFeatureStates>
<feature class="xmlobjects.XMLFeature" id="ligand" state="none"/>
</listOfFeatureStates>
</Entity>


<Entity class="xmlobjects.XMLEntity"
id="lig_754       "
templateId="Entity_B"
centreOfMassX="48.5807077797856E-9"
centreOfMassY="325E-9"
centreOfMassZ="67.1486112216323E-9"
orientationX="0.0"
orientationY="1.0"
orientationZ="0.0"
orientationAngle="0.0">
<listOfFeatureStates>
<feature class="xmlobjects.XMLFeature" id="ligand" state="none"/>
</listOfFeatureStates>
</Entity>


<Entity class="xmlobjects.XMLEntity"
id="lig_755       "
templateId="Entity_B"
centreOfMassX="13.4459186554056E-9"
centreOfMassY="325E-9"
centreOfMassZ="-68.1505275411355E-9"
orientationX="0.0"
orientationY="1.0"
orientationZ="0.0"
orientationAngle="0.0">
<listOfFeatureStates>
<feature class="xmlobjects.XMLFeature" id="ligand" state="none"/>
</listOfFeatureStates>
</Entity>


<Entity class="xmlobjects.XMLEntity"
id="lig_756       "
templateId="Entity_B"
centreOfMassX="-2.5943297609944E-9"
centreOfMassY="325E-9"
centreOfMassZ="27.5126732298781E-9"
orientationX="0.0"
orientationY="1.0"
orientationZ="0.0"
orientationAngle="0.0">
<listOfFeatureStates>
<feature class="xmlobjects.XMLFeature" id="ligand" state="none"/>
</listOfFeatureStates>
</Entity>


<Entity class="xmlobjects.XMLEntity"
id="lig_757       "
templateId="Entity_B"
centreOfMassX="-28.8044891804655E-9"
centreOfMassY="325E-9"
centreOfMassZ="56.297181246958E-9"
orientationX="0.0"
orientationY="1.0"
orientationZ="0.0"
orientationAngle="0.0">
<listOfFeatureStates>
<feature class="xmlobjects.XMLFeature" id="ligand" state="none"/>
</listOfFeatureStates>
</Entity>


<Entity class="xmlobjects.XMLEntity"
id="lig_758       "
templateId="Entity_B"
centreOfMassX="39.9799713575388E-9"
centreOfMassY="325E-9"
centreOfMassZ="44.753999767195E-9"
orientationX="0.0"
orientationY="1.0"
orientationZ="0.0"
orientationAngle="0.0">
<listOfFeatureStates>
<feature class="xmlobjects.XMLFeature" id="ligand" state="none"/>
</listOfFeatureStates>
</Entity>


<Entity class="xmlobjects.XMLEntity"
id="lig_759       "
templateId="Entity_B"
centreOfMassX="-8.73740816978462E-9"
centreOfMassY="325E-9"
centreOfMassZ="-24.7298922642962E-9"
orientationX="0.0"
orientationY="1.0"
orientationZ="0.0"
orientationAngle="0.0">
<listOfFeatureStates>
<feature class="xmlobjects.XMLFeature" id="ligand" state="none"/>
</listOfFeatureStates>
</Entity>


<Entity class="xmlobjects.XMLEntity"
id="lig_760       "
templateId="Entity_B"
centreOfMassX="58.0101835313821E-9"
centreOfMassY="325E-9"
centreOfMassZ="-28.6643104933108E-9"
orientationX="0.0"
orientationY="1.0"
orientationZ="0.0"
orientationAngle="0.0">
<listOfFeatureStates>
<feature class="xmlobjects.XMLFeature" id="ligand" state="none"/>
</listOfFeatureStates>
</Entity>


<Entity class="xmlobjects.XMLEntity"
id="lig_761       "
templateId="Entity_B"
centreOfMassX="44.1123956028317E-9"
centreOfMassY="325E-9"
centreOfMassZ="74.0948864076553E-9"
orientationX="0.0"
orientationY="1.0"
orientationZ="0.0"
orientationAngle="0.0">
<listOfFeatureStates>
<feature class="xmlobjects.XMLFeature" id="ligand" state="none"/>
</listOfFeatureStates>
</Entity>


<Entity class="xmlobjects.XMLEntity"
id="lig_762       "
templateId="Entity_B"
centreOfMassX="-89.9420824238691E-9"
centreOfMassY="325E-9"
centreOfMassZ="-52.7540678458027E-9"
orientationX="0.0"
orientationY="1.0"
orientationZ="0.0"
orientationAngle="0.0">
<listOfFeatureStates>
<feature class="xmlobjects.XMLFeature" id="ligand" state="none"/>
</listOfFeatureStates>
</Entity>


<Entity class="xmlobjects.XMLEntity"
id="lig_763       "
templateId="Entity_B"
centreOfMassX="17.1858841270886E-9"
centreOfMassY="325E-9"
centreOfMassZ="13.234796940673E-9"
orientationX="0.0"
orientationY="1.0"
orientationZ="0.0"
orientationAngle="0.0">
<listOfFeatureStates>
<feature class="xmlobjects.XMLFeature" id="ligand" state="none"/>
</listOfFeatureStates>
</Entity>


<Entity class="xmlobjects.XMLEntity"
id="lig_764       "
templateId="Entity_B"
centreOfMassX="-39.9242140320097E-9"
centreOfMassY="325E-9"
centreOfMassZ="1.13187462802102E-9"
orientationX="0.0"
orientationY="1.0"
orientationZ="0.0"
orientationAngle="0.0">
<listOfFeatureStates>
<feature class="xmlobjects.XMLFeature" id="ligand" state="none"/>
</listOfFeatureStates>
</Entity>


<Entity class="xmlobjects.XMLEntity"
id="lig_765       "
templateId="Entity_B"
centreOfMassX="-68.3597777389273E-9"
centreOfMassY="325E-9"
centreOfMassZ="85.4728207002832E-9"
orientationX="0.0"
orientationY="1.0"
orientationZ="0.0"
orientationAngle="0.0">
<listOfFeatureStates>
<feature class="xmlobjects.XMLFeature" id="ligand" state="none"/>
</listOfFeatureStates>
</Entity>


<Entity class="xmlobjects.XMLEntity"
id="lig_766       "
templateId="Entity_B"
centreOfMassX="32.6086665136533E-9"
centreOfMassY="325E-9"
centreOfMassZ="83.2623606941857E-9"
orientationX="0.0"
orientationY="1.0"
orientationZ="0.0"
orientationAngle="0.0">
<listOfFeatureStates>
<feature class="xmlobjects.XMLFeature" id="ligand" state="none"/>
</listOfFeatureStates>
</Entity>


<Entity class="xmlobjects.XMLEntity"
id="lig_767       "
templateId="Entity_B"
centreOfMassX="46.4898954567735E-9"
centreOfMassY="325E-9"
centreOfMassZ="-26.0825437953191E-9"
orientationX="0.0"
orientationY="1.0"
orientationZ="0.0"
orientationAngle="0.0">
<listOfFeatureStates>
<feature class="xmlobjects.XMLFeature" id="ligand" state="none"/>
</listOfFeatureStates>
</Entity>


<Entity class="xmlobjects.XMLEntity"
id="lig_768       "
templateId="Entity_B"
centreOfMassX="10.0833783646346E-9"
centreOfMassY="325E-9"
centreOfMassZ="23.0183327001072E-9"
orientationX="0.0"
orientationY="1.0"
orientationZ="0.0"
orientationAngle="0.0">
<listOfFeatureStates>
<feature class="xmlobjects.XMLFeature" id="ligand" state="none"/>
</listOfFeatureStates>
</Entity>


<Entity class="xmlobjects.XMLEntity"
id="lig_769       "
templateId="Entity_B"
centreOfMassX="62.7417254600956E-9"
centreOfMassY="325E-9"
centreOfMassZ="63.1030268463748E-9"
orientationX="0.0"
orientationY="1.0"
orientationZ="0.0"
orientationAngle="0.0">
<listOfFeatureStates>
<feature class="xmlobjects.XMLFeature" id="ligand" state="none"/>
</listOfFeatureStates>
</Entity>


<Entity class="xmlobjects.XMLEntity"
id="lig_770       "
templateId="Entity_B"
centreOfMassX="3.21146005043808E-9"
centreOfMassY="325E-9"
centreOfMassZ="85.0800972575573E-9"
orientationX="0.0"
orientationY="1.0"
orientationZ="0.0"
orientationAngle="0.0">
<listOfFeatureStates>
<feature class="xmlobjects.XMLFeature" id="ligand" state="none"/>
</listOfFeatureStates>
</Entity>


<Entity class="xmlobjects.XMLEntity"
id="lig_771       "
templateId="Entity_B"
centreOfMassX="-21.6782337987559E-9"
centreOfMassY="325E-9"
centreOfMassZ="74.10741349529E-9"
orientationX="0.0"
orientationY="1.0"
orientationZ="0.0"
orientationAngle="0.0">
<listOfFeatureStates>
<feature class="xmlobjects.XMLFeature" id="ligand" state="none"/>
</listOfFeatureStates>
</Entity>


<Entity class="xmlobjects.XMLEntity"
id="lig_772       "
templateId="Entity_B"
centreOfMassX="1.12765485434814E-9"
centreOfMassY="325E-9"
centreOfMassZ="-16.0730999880479E-9"
orientationX="0.0"
orientationY="1.0"
orientationZ="0.0"
orientationAngle="0.0">
<listOfFeatureStates>
<feature class="xmlobjects.XMLFeature" id="ligand" state="none"/>
</listOfFeatureStates>
</Entity>


<Entity class="xmlobjects.XMLEntity"
id="lig_773       "
templateId="Entity_B"
centreOfMassX="73.0372677798393E-9"
centreOfMassY="325E-9"
centreOfMassZ="48.8485021520917E-9"
orientationX="0.0"
orientationY="1.0"
orientationZ="0.0"
orientationAngle="0.0">
<listOfFeatureStates>
<feature class="xmlobjects.XMLFeature" id="ligand" state="none"/>
</listOfFeatureStates>
</Entity>


<Entity class="xmlobjects.XMLEntity"
id="lig_774       "
templateId="Entity_B"
centreOfMassX="-45.640131354323E-9"
centreOfMassY="325E-9"
centreOfMassZ="-78.5128907507553E-9"
orientationX="0.0"
orientationY="1.0"
orientationZ="0.0"
orientationAngle="0.0">
<listOfFeatureStates>
<feature class="xmlobjects.XMLFeature" id="ligand" state="none"/>
</listOfFeatureStates>
</Entity>


<Entity class="xmlobjects.XMLEntity"
id="lig_775       "
templateId="Entity_B"
centreOfMassX="-46.2122630967776E-9"
centreOfMassY="325E-9"
centreOfMassZ="67.6281838175611E-9"
orientationX="0.0"
orientationY="1.0"
orientationZ="0.0"
orientationAngle="0.0">
<listOfFeatureStates>
<feature class="xmlobjects.XMLFeature" id="ligand" state="none"/>
</listOfFeatureStates>
</Entity>


<Entity class="xmlobjects.XMLEntity"
id="lig_776       "
templateId="Entity_B"
centreOfMassX="-18.9838245370384E-9"
centreOfMassY="325E-9"
centreOfMassZ="-18.6099447159125E-9"
orientationX="0.0"
orientationY="1.0"
orientationZ="0.0"
orientationAngle="0.0">
<listOfFeatureStates>
<feature class="xmlobjects.XMLFeature" id="ligand" state="none"/>
</listOfFeatureStates>
</Entity>


<Entity class="xmlobjects.XMLEntity"
id="lig_777       "
templateId="Entity_B"
centreOfMassX="-12.416746393864E-9"
centreOfMassY="325E-9"
centreOfMassZ="-3.035988555947E-9"
orientationX="0.0"
orientationY="1.0"
orientationZ="0.0"
orientationAngle="0.0">
<listOfFeatureStates>
<feature class="xmlobjects.XMLFeature" id="ligand" state="none"/>
</listOfFeatureStates>
</Entity>


<Entity class="xmlobjects.XMLEntity"
id="lig_778       "
templateId="Entity_B"
centreOfMassX="-51.3151870361062E-9"
centreOfMassY="325E-9"
centreOfMassZ="21.6989935934347E-9"
orientationX="0.0"
orientationY="1.0"
orientationZ="0.0"
orientationAngle="0.0">
<listOfFeatureStates>
<feature class="xmlobjects.XMLFeature" id="ligand" state="none"/>
</listOfFeatureStates>
</Entity>


<Entity class="xmlobjects.XMLEntity"
id="lig_779       "
templateId="Entity_B"
centreOfMassX="-45.9442171846809E-9"
centreOfMassY="325E-9"
centreOfMassZ="26.4906384883822E-9"
orientationX="0.0"
orientationY="1.0"
orientationZ="0.0"
orientationAngle="0.0">
<listOfFeatureStates>
<feature class="xmlobjects.XMLFeature" id="ligand" state="none"/>
</listOfFeatureStates>
</Entity>


<Entity class="xmlobjects.XMLEntity"
id="lig_780       "
templateId="Entity_B"
centreOfMassX="4.54043956968242E-9"
centreOfMassY="325E-9"
centreOfMassZ="10.4870357583934E-9"
orientationX="0.0"
orientationY="1.0"
orientationZ="0.0"
orientationAngle="0.0">
<listOfFeatureStates>
<feature class="xmlobjects.XMLFeature" id="ligand" state="none"/>
</listOfFeatureStates>
</Entity>


<Entity class="xmlobjects.XMLEntity"
id="lig_781       "
templateId="Entity_B"
centreOfMassX="-17.9670984264713E-9"
centreOfMassY="325E-9"
centreOfMassZ="-30.754533558068E-9"
orientationX="0.0"
orientationY="1.0"
orientationZ="0.0"
orientationAngle="0.0">
<listOfFeatureStates>
<feature class="xmlobjects.XMLFeature" id="ligand" state="none"/>
</listOfFeatureStates>
</Entity>


<Entity class="xmlobjects.XMLEntity"
id="lig_782       "
templateId="Entity_B"
centreOfMassX="-58.8368760159172E-9"
centreOfMassY="325E-9"
centreOfMassZ="-77.794995296118E-9"
orientationX="0.0"
orientationY="1.0"
orientationZ="0.0"
orientationAngle="0.0">
<listOfFeatureStates>
<feature class="xmlobjects.XMLFeature" id="ligand" state="none"/>
</listOfFeatureStates>
</Entity>


<Entity class="xmlobjects.XMLEntity"
id="lig_783       "
templateId="Entity_B"
centreOfMassX="-35.081695245894E-9"
centreOfMassY="325E-9"
centreOfMassZ="69.3075460233489E-9"
orientationX="0.0"
orientationY="1.0"
orientationZ="0.0"
orientationAngle="0.0">
<listOfFeatureStates>
<feature class="xmlobjects.XMLFeature" id="ligand" state="none"/>
</listOfFeatureStates>
</Entity>


<Entity class="xmlobjects.XMLEntity"
id="lig_784       "
templateId="Entity_B"
centreOfMassX="21.7970120104957E-9"
centreOfMassY="325E-9"
centreOfMassZ="2.345300730546E-9"
orientationX="0.0"
orientationY="1.0"
orientationZ="0.0"
orientationAngle="0.0">
<listOfFeatureStates>
<feature class="xmlobjects.XMLFeature" id="ligand" state="none"/>
</listOfFeatureStates>
</Entity>


<Entity class="xmlobjects.XMLEntity"
id="lig_785       "
templateId="Entity_B"
centreOfMassX="17.1873101294269E-9"
centreOfMassY="325E-9"
centreOfMassZ="85.1802397318831E-9"
orientationX="0.0"
orientationY="1.0"
orientationZ="0.0"
orientationAngle="0.0">
<listOfFeatureStates>
<feature class="xmlobjects.XMLFeature" id="ligand" state="none"/>
</listOfFeatureStates>
</Entity>


<Entity class="xmlobjects.XMLEntity"
id="lig_786       "
templateId="Entity_B"
centreOfMassX="6.45727147432559E-9"
centreOfMassY="325E-9"
centreOfMassZ="-88.8952063336185E-9"
orientationX="0.0"
orientationY="1.0"
orientationZ="0.0"
orientationAngle="0.0">
<listOfFeatureStates>
<feature class="xmlobjects.XMLFeature" id="ligand" state="none"/>
</listOfFeatureStates>
</Entity>


<Entity class="xmlobjects.XMLEntity"
id="lig_787       "
templateId="Entity_B"
centreOfMassX="35.9185139544331E-9"
centreOfMassY="325E-9"
centreOfMassZ="2.4534934252533E-9"
orientationX="0.0"
orientationY="1.0"
orientationZ="0.0"
orientationAngle="0.0">
<listOfFeatureStates>
<feature class="xmlobjects.XMLFeature" id="ligand" state="none"/>
</listOfFeatureStates>
</Entity>


<Entity class="xmlobjects.XMLEntity"
id="lig_788       "
templateId="Entity_B"
centreOfMassX="-61.2468401677994E-9"
centreOfMassY="325E-9"
centreOfMassZ="69.0807653766547E-9"
orientationX="0.0"
orientationY="1.0"
orientationZ="0.0"
orientationAngle="0.0">
<listOfFeatureStates>
<feature class="xmlobjects.XMLFeature" id="ligand" state="none"/>
</listOfFeatureStates>
</Entity>


<Entity class="xmlobjects.XMLEntity"
id="lig_789       "
templateId="Entity_B"
centreOfMassX="45.1674070399124E-9"
centreOfMassY="325E-9"
centreOfMassZ="11.420312754861E-9"
orientationX="0.0"
orientationY="1.0"
orientationZ="0.0"
orientationAngle="0.0">
<listOfFeatureStates>
<feature class="xmlobjects.XMLFeature" id="ligand" state="none"/>
</listOfFeatureStates>
</Entity>


<Entity class="xmlobjects.XMLEntity"
id="lig_790       "
templateId="Entity_B"
centreOfMassX="55.9107969646997E-9"
centreOfMassY="325E-9"
centreOfMassZ="47.7977971099611E-9"
orientationX="0.0"
orientationY="1.0"
orientationZ="0.0"
orientationAngle="0.0">
<listOfFeatureStates>
<feature class="xmlobjects.XMLFeature" id="ligand" state="none"/>
</listOfFeatureStates>
</Entity>


<Entity class="xmlobjects.XMLEntity"
id="lig_791       "
templateId="Entity_B"
centreOfMassX="-8.07069513069855E-9"
centreOfMassY="325E-9"
centreOfMassZ="-23.9637720867508E-9"
orientationX="0.0"
orientationY="1.0"
orientationZ="0.0"
orientationAngle="0.0">
<listOfFeatureStates>
<feature class="xmlobjects.XMLFeature" id="ligand" state="none"/>
</listOfFeatureStates>
</Entity>


<Entity class="xmlobjects.XMLEntity"
id="lig_792       "
templateId="Entity_B"
centreOfMassX="-76.3071360451072E-9"
centreOfMassY="325E-9"
centreOfMassZ="1.17350897565132E-9"
orientationX="0.0"
orientationY="1.0"
orientationZ="0.0"
orientationAngle="0.0">
<listOfFeatureStates>
<feature class="xmlobjects.XMLFeature" id="ligand" state="none"/>
</listOfFeatureStates>
</Entity>


<Entity class="xmlobjects.XMLEntity"
id="lig_793       "
templateId="Entity_B"
centreOfMassX="-73.2149700924916E-9"
centreOfMassY="325E-9"
centreOfMassZ="51.7946884738957E-9"
orientationX="0.0"
orientationY="1.0"
orientationZ="0.0"
orientationAngle="0.0">
<listOfFeatureStates>
<feature class="xmlobjects.XMLFeature" id="ligand" state="none"/>
</listOfFeatureStates>
</Entity>


<Entity class="xmlobjects.XMLEntity"
id="lig_794       "
templateId="Entity_B"
centreOfMassX="-59.7721063987105E-9"
centreOfMassY="325E-9"
centreOfMassZ="59.8129954933583E-9"
orientationX="0.0"
orientationY="1.0"
orientationZ="0.0"
orientationAngle="0.0">
<listOfFeatureStates>
<feature class="xmlobjects.XMLFeature" id="ligand" state="none"/>
</listOfFeatureStates>
</Entity>


<Entity class="xmlobjects.XMLEntity"
id="lig_795       "
templateId="Entity_B"
centreOfMassX="-87.0164338893938E-9"
centreOfMassY="325E-9"
centreOfMassZ="-21.0475096182479E-9"
orientationX="0.0"
orientationY="1.0"
orientationZ="0.0"
orientationAngle="0.0">
<listOfFeatureStates>
<feature class="xmlobjects.XMLFeature" id="ligand" state="none"/>
</listOfFeatureStates>
</Entity>


<Entity class="xmlobjects.XMLEntity"
id="lig_796       "
templateId="Entity_B"
centreOfMassX="63.7454762507082E-9"
centreOfMassY="325E-9"
centreOfMassZ="25.0139428789942E-9"
orientationX="0.0"
orientationY="1.0"
orientationZ="0.0"
orientationAngle="0.0">
<listOfFeatureStates>
<feature class="xmlobjects.XMLFeature" id="ligand" state="none"/>
</listOfFeatureStates>
</Entity>


<Entity class="xmlobjects.XMLEntity"
id="lig_797       "
templateId="Entity_B"
centreOfMassX="-0.835958978776503E-9"
centreOfMassY="325E-9"
centreOfMassZ="-8.40296936561614E-9"
orientationX="0.0"
orientationY="1.0"
orientationZ="0.0"
orientationAngle="0.0">
<listOfFeatureStates>
<feature class="xmlobjects.XMLFeature" id="ligand" state="none"/>
</listOfFeatureStates>
</Entity>


<Entity class="xmlobjects.XMLEntity"
id="lig_798       "
templateId="Entity_B"
centreOfMassX="-31.505518485886E-9"
centreOfMassY="325E-9"
centreOfMassZ="-76.8824582166584E-9"
orientationX="0.0"
orientationY="1.0"
orientationZ="0.0"
orientationAngle="0.0">
<listOfFeatureStates>
<feature class="xmlobjects.XMLFeature" id="ligand" state="none"/>
</listOfFeatureStates>
</Entity>


<Entity class="xmlobjects.XMLEntity"
id="lig_799       "
templateId="Entity_B"
centreOfMassX="-75.8099640239397E-9"
centreOfMassY="325E-9"
centreOfMassZ="-74.8665568718617E-9"
orientationX="0.0"
orientationY="1.0"
orientationZ="0.0"
orientationAngle="0.0">
<listOfFeatureStates>
<feature class="xmlobjects.XMLFeature" id="ligand" state="none"/>
</listOfFeatureStates>
</Entity>


<Entity class="xmlobjects.XMLEntity"
id="lig_800       "
templateId="Entity_B"
centreOfMassX="-80.6093012033619E-9"
centreOfMassY="325E-9"
centreOfMassZ="-79.2822951707518E-9"
orientationX="0.0"
orientationY="1.0"
orientationZ="0.0"
orientationAngle="0.0">
<listOfFeatureStates>
<feature class="xmlobjects.XMLFeature" id="ligand" state="none"/>
</listOfFeatureStates>
</Entity>


<Entity class="xmlobjects.XMLEntity"
id="lig_801       "
templateId="Entity_B"
centreOfMassX="-69.7399638908158E-9"
centreOfMassY="325E-9"
centreOfMassZ="78.0290227814614E-9"
orientationX="0.0"
orientationY="1.0"
orientationZ="0.0"
orientationAngle="0.0">
<listOfFeatureStates>
<feature class="xmlobjects.XMLFeature" id="ligand" state="none"/>
</listOfFeatureStates>
</Entity>


<Entity class="xmlobjects.XMLEntity"
id="lig_802       "
templateId="Entity_B"
centreOfMassX="-88.0479664182169E-9"
centreOfMassY="325E-9"
centreOfMassZ="77.4185427514405E-9"
orientationX="0.0"
orientationY="1.0"
orientationZ="0.0"
orientationAngle="0.0">
<listOfFeatureStates>
<feature class="xmlobjects.XMLFeature" id="ligand" state="none"/>
</listOfFeatureStates>
</Entity>


<Entity class="xmlobjects.XMLEntity"
id="lig_803       "
templateId="Entity_B"
centreOfMassX="-28.271034742387E-9"
centreOfMassY="325E-9"
centreOfMassZ="76.5418256383059E-9"
orientationX="0.0"
orientationY="1.0"
orientationZ="0.0"
orientationAngle="0.0">
<listOfFeatureStates>
<feature class="xmlobjects.XMLFeature" id="ligand" state="none"/>
</listOfFeatureStates>
</Entity>


<Entity class="xmlobjects.XMLEntity"
id="lig_804       "
templateId="Entity_B"
centreOfMassX="41.6499683092287E-9"
centreOfMassY="325E-9"
centreOfMassZ="83.2958274791054E-9"
orientationX="0.0"
orientationY="1.0"
orientationZ="0.0"
orientationAngle="0.0">
<listOfFeatureStates>
<feature class="xmlobjects.XMLFeature" id="ligand" state="none"/>
</listOfFeatureStates>
</Entity>


<Entity class="xmlobjects.XMLEntity"
id="lig_805       "
templateId="Entity_B"
centreOfMassX="32.6498628141669E-9"
centreOfMassY="325E-9"
centreOfMassZ="-77.5505285514821E-9"
orientationX="0.0"
orientationY="1.0"
orientationZ="0.0"
orientationAngle="0.0">
<listOfFeatureStates>
<feature class="xmlobjects.XMLFeature" id="ligand" state="none"/>
</listOfFeatureStates>
</Entity>


<Entity class="xmlobjects.XMLEntity"
id="lig_806       "
templateId="Entity_B"
centreOfMassX="-38.1856872743057E-9"
centreOfMassY="325E-9"
centreOfMassZ="53.7730563656467E-9"
orientationX="0.0"
orientationY="1.0"
orientationZ="0.0"
orientationAngle="0.0">
<listOfFeatureStates>
<feature class="xmlobjects.XMLFeature" id="ligand" state="none"/>
</listOfFeatureStates>
</Entity>


<Entity class="xmlobjects.XMLEntity"
id="lig_807       "
templateId="Entity_B"
centreOfMassX="83.2070062766746E-9"
centreOfMassY="325E-9"
centreOfMassZ="87.565003469159E-9"
orientationX="0.0"
orientationY="1.0"
orientationZ="0.0"
orientationAngle="0.0">
<listOfFeatureStates>
<feature class="xmlobjects.XMLFeature" id="ligand" state="none"/>
</listOfFeatureStates>
</Entity>


<Entity class="xmlobjects.XMLEntity"
id="lig_808       "
templateId="Entity_B"
centreOfMassX="-73.3842649810213E-9"
centreOfMassY="325E-9"
centreOfMassZ="63.8800102124065E-9"
orientationX="0.0"
orientationY="1.0"
orientationZ="0.0"
orientationAngle="0.0">
<listOfFeatureStates>
<feature class="xmlobjects.XMLFeature" id="ligand" state="none"/>
</listOfFeatureStates>
</Entity>


<Entity class="xmlobjects.XMLEntity"
id="lig_809       "
templateId="Entity_B"
centreOfMassX="22.8098209623439E-9"
centreOfMassY="325E-9"
centreOfMassZ="69.4737091809169E-9"
orientationX="0.0"
orientationY="1.0"
orientationZ="0.0"
orientationAngle="0.0">
<listOfFeatureStates>
<feature class="xmlobjects.XMLFeature" id="ligand" state="none"/>
</listOfFeatureStates>
</Entity>


<Entity class="xmlobjects.XMLEntity"
id="lig_810       "
templateId="Entity_B"
centreOfMassX="74.4210881165836E-9"
centreOfMassY="325E-9"
centreOfMassZ="18.2471500036476E-9"
orientationX="0.0"
orientationY="1.0"
orientationZ="0.0"
orientationAngle="0.0">
<listOfFeatureStates>
<feature class="xmlobjects.XMLFeature" id="ligand" state="none"/>
</listOfFeatureStates>
</Entity>


<Entity class="xmlobjects.XMLEntity"
id="lig_811       "
templateId="Entity_B"
centreOfMassX="21.0609033414607E-9"
centreOfMassY="325E-9"
centreOfMassZ="-19.8448934829214E-9"
orientationX="0.0"
orientationY="1.0"
orientationZ="0.0"
orientationAngle="0.0">
<listOfFeatureStates>
<feature class="xmlobjects.XMLFeature" id="ligand" state="none"/>
</listOfFeatureStates>
</Entity>


<Entity class="xmlobjects.XMLEntity"
id="lig_812       "
templateId="Entity_B"
centreOfMassX="65.0365314922465E-9"
centreOfMassY="325E-9"
centreOfMassZ="-48.0588953812719E-9"
orientationX="0.0"
orientationY="1.0"
orientationZ="0.0"
orientationAngle="0.0">
<listOfFeatureStates>
<feature class="xmlobjects.XMLFeature" id="ligand" state="none"/>
</listOfFeatureStates>
</Entity>


<Entity class="xmlobjects.XMLEntity"
id="lig_813       "
templateId="Entity_B"
centreOfMassX="44.0740729455538E-9"
centreOfMassY="325E-9"
centreOfMassZ="52.9873843089827E-9"
orientationX="0.0"
orientationY="1.0"
orientationZ="0.0"
orientationAngle="0.0">
<listOfFeatureStates>
<feature class="xmlobjects.XMLFeature" id="ligand" state="none"/>
</listOfFeatureStates>
</Entity>


<Entity class="xmlobjects.XMLEntity"
id="lig_814       "
templateId="Entity_B"
centreOfMassX="44.151803926242E-9"
centreOfMassY="325E-9"
centreOfMassZ="-57.5843545358438E-9"
orientationX="0.0"
orientationY="1.0"
orientationZ="0.0"
orientationAngle="0.0">
<listOfFeatureStates>
<feature class="xmlobjects.XMLFeature" id="ligand" state="none"/>
</listOfFeatureStates>
</Entity>


<Entity class="xmlobjects.XMLEntity"
id="lig_815       "
templateId="Entity_B"
centreOfMassX="-3.76528392823225E-9"
centreOfMassY="325E-9"
centreOfMassZ="49.3994842114419E-9"
orientationX="0.0"
orientationY="1.0"
orientationZ="0.0"
orientationAngle="0.0">
<listOfFeatureStates>
<feature class="xmlobjects.XMLFeature" id="ligand" state="none"/>
</listOfFeatureStates>
</Entity>


<Entity class="xmlobjects.XMLEntity"
id="lig_816       "
templateId="Entity_B"
centreOfMassX="20.8671331584794E-9"
centreOfMassY="325E-9"
centreOfMassZ="34.3022052230953E-9"
orientationX="0.0"
orientationY="1.0"
orientationZ="0.0"
orientationAngle="0.0">
<listOfFeatureStates>
<feature class="xmlobjects.XMLFeature" id="ligand" state="none"/>
</listOfFeatureStates>
</Entity>


<Entity class="xmlobjects.XMLEntity"
id="lig_817       "
templateId="Entity_B"
centreOfMassX="1.56244878741028E-9"
centreOfMassY="325E-9"
centreOfMassZ="49.783255634318E-9"
orientationX="0.0"
orientationY="1.0"
orientationZ="0.0"
orientationAngle="0.0">
<listOfFeatureStates>
<feature class="xmlobjects.XMLFeature" id="ligand" state="none"/>
</listOfFeatureStates>
</Entity>


<Entity class="xmlobjects.XMLEntity"
id="lig_818       "
templateId="Entity_B"
centreOfMassX="74.7760805072105E-9"
centreOfMassY="325E-9"
centreOfMassZ="-0.830041997101318E-9"
orientationX="0.0"
orientationY="1.0"
orientationZ="0.0"
orientationAngle="0.0">
<listOfFeatureStates>
<feature class="xmlobjects.XMLFeature" id="ligand" state="none"/>
</listOfFeatureStates>
</Entity>


<Entity class="xmlobjects.XMLEntity"
id="lig_819       "
templateId="Entity_B"
centreOfMassX="56.015463286493E-9"
centreOfMassY="325E-9"
centreOfMassZ="-64.8382635777462E-9"
orientationX="0.0"
orientationY="1.0"
orientationZ="0.0"
orientationAngle="0.0">
<listOfFeatureStates>
<feature class="xmlobjects.XMLFeature" id="ligand" state="none"/>
</listOfFeatureStates>
</Entity>


<Entity class="xmlobjects.XMLEntity"
id="lig_820       "
templateId="Entity_B"
centreOfMassX="-37.9904814494227E-9"
centreOfMassY="325E-9"
centreOfMassZ="-47.763981677615E-9"
orientationX="0.0"
orientationY="1.0"
orientationZ="0.0"
orientationAngle="0.0">
<listOfFeatureStates>
<feature class="xmlobjects.XMLFeature" id="ligand" state="none"/>
</listOfFeatureStates>
</Entity>


<Entity class="xmlobjects.XMLEntity"
id="lig_821       "
templateId="Entity_B"
centreOfMassX="85.5894867135614E-9"
centreOfMassY="325E-9"
centreOfMassZ="-12.2008585564861E-9"
orientationX="0.0"
orientationY="1.0"
orientationZ="0.0"
orientationAngle="0.0">
<listOfFeatureStates>
<feature class="xmlobjects.XMLFeature" id="ligand" state="none"/>
</listOfFeatureStates>
</Entity>


<Entity class="xmlobjects.XMLEntity"
id="lig_822       "
templateId="Entity_B"
centreOfMassX="-66.7031658667334E-9"
centreOfMassY="325E-9"
centreOfMassZ="50.6022178698234E-9"
orientationX="0.0"
orientationY="1.0"
orientationZ="0.0"
orientationAngle="0.0">
<listOfFeatureStates>
<feature class="xmlobjects.XMLFeature" id="ligand" state="none"/>
</listOfFeatureStates>
</Entity>


<Entity class="xmlobjects.XMLEntity"
id="lig_823       "
templateId="Entity_B"
centreOfMassX="14.6972313992108E-9"
centreOfMassY="325E-9"
centreOfMassZ="-22.984389879049E-9"
orientationX="0.0"
orientationY="1.0"
orientationZ="0.0"
orientationAngle="0.0">
<listOfFeatureStates>
<feature class="xmlobjects.XMLFeature" id="ligand" state="none"/>
</listOfFeatureStates>
</Entity>


<Entity class="xmlobjects.XMLEntity"
id="lig_824       "
templateId="Entity_B"
centreOfMassX="8.91174351620471E-9"
centreOfMassY="325E-9"
centreOfMassZ="-85.950536970019E-9"
orientationX="0.0"
orientationY="1.0"
orientationZ="0.0"
orientationAngle="0.0">
<listOfFeatureStates>
<feature class="xmlobjects.XMLFeature" id="ligand" state="none"/>
</listOfFeatureStates>
</Entity>


<Entity class="xmlobjects.XMLEntity"
id="lig_825       "
templateId="Entity_B"
centreOfMassX="66.4142062964114E-9"
centreOfMassY="325E-9"
centreOfMassZ="27.8297035133154E-9"
orientationX="0.0"
orientationY="1.0"
orientationZ="0.0"
orientationAngle="0.0">
<listOfFeatureStates>
<feature class="xmlobjects.XMLFeature" id="ligand" state="none"/>
</listOfFeatureStates>
</Entity>


<Entity class="xmlobjects.XMLEntity"
id="lig_826       "
templateId="Entity_B"
centreOfMassX="86.8457076835134E-9"
centreOfMassY="325E-9"
centreOfMassZ="43.6596440740922E-9"
orientationX="0.0"
orientationY="1.0"
orientationZ="0.0"
orientationAngle="0.0">
<listOfFeatureStates>
<feature class="xmlobjects.XMLFeature" id="ligand" state="none"/>
</listOfFeatureStates>
</Entity>


<Entity class="xmlobjects.XMLEntity"
id="lig_827       "
templateId="Entity_B"
centreOfMassX="-41.3460524828816E-9"
centreOfMassY="325E-9"
centreOfMassZ="56.9010830834434E-9"
orientationX="0.0"
orientationY="1.0"
orientationZ="0.0"
orientationAngle="0.0">
<listOfFeatureStates>
<feature class="xmlobjects.XMLFeature" id="ligand" state="none"/>
</listOfFeatureStates>
</Entity>


<Entity class="xmlobjects.XMLEntity"
id="lig_828       "
templateId="Entity_B"
centreOfMassX="22.2582499078613E-9"
centreOfMassY="325E-9"
centreOfMassZ="-12.7032601197573E-9"
orientationX="0.0"
orientationY="1.0"
orientationZ="0.0"
orientationAngle="0.0">
<listOfFeatureStates>
<feature class="xmlobjects.XMLFeature" id="ligand" state="none"/>
</listOfFeatureStates>
</Entity>


<Entity class="xmlobjects.XMLEntity"
id="lig_829       "
templateId="Entity_B"
centreOfMassX="27.662767494618E-9"
centreOfMassY="325E-9"
centreOfMassZ="-64.8957219786966E-9"
orientationX="0.0"
orientationY="1.0"
orientationZ="0.0"
orientationAngle="0.0">
<listOfFeatureStates>
<feature class="xmlobjects.XMLFeature" id="ligand" state="none"/>
</listOfFeatureStates>
</Entity>


<Entity class="xmlobjects.XMLEntity"
id="lig_830       "
templateId="Entity_B"
centreOfMassX="22.819410902886E-9"
centreOfMassY="325E-9"
centreOfMassZ="18.8139213534183E-9"
orientationX="0.0"
orientationY="1.0"
orientationZ="0.0"
orientationAngle="0.0">
<listOfFeatureStates>
<feature class="xmlobjects.XMLFeature" id="ligand" state="none"/>
</listOfFeatureStates>
</Entity>


<Entity class="xmlobjects.XMLEntity"
id="lig_831       "
templateId="Entity_B"
centreOfMassX="88.4361736886631E-9"
centreOfMassY="325E-9"
centreOfMassZ="-33.2360128255461E-9"
orientationX="0.0"
orientationY="1.0"
orientationZ="0.0"
orientationAngle="0.0">
<listOfFeatureStates>
<feature class="xmlobjects.XMLFeature" id="ligand" state="none"/>
</listOfFeatureStates>
</Entity>


<Entity class="xmlobjects.XMLEntity"
id="lig_832       "
templateId="Entity_B"
centreOfMassX="-20.3234644904744E-9"
centreOfMassY="325E-9"
centreOfMassZ="-27.874616405648E-9"
orientationX="0.0"
orientationY="1.0"
orientationZ="0.0"
orientationAngle="0.0">
<listOfFeatureStates>
<feature class="xmlobjects.XMLFeature" id="ligand" state="none"/>
</listOfFeatureStates>
</Entity>


<Entity class="xmlobjects.XMLEntity"
id="lig_833       "
templateId="Entity_B"
centreOfMassX="-31.646174842322E-9"
centreOfMassY="325E-9"
centreOfMassZ="70.2674965261578E-9"
orientationX="0.0"
orientationY="1.0"
orientationZ="0.0"
orientationAngle="0.0">
<listOfFeatureStates>
<feature class="xmlobjects.XMLFeature" id="ligand" state="none"/>
</listOfFeatureStates>
</Entity>


<Entity class="xmlobjects.XMLEntity"
id="lig_834       "
templateId="Entity_B"
centreOfMassX="-4.80052487811484E-9"
centreOfMassY="325E-9"
centreOfMassZ="-32.8338874256886E-9"
orientationX="0.0"
orientationY="1.0"
orientationZ="0.0"
orientationAngle="0.0">
<listOfFeatureStates>
<feature class="xmlobjects.XMLFeature" id="ligand" state="none"/>
</listOfFeatureStates>
</Entity>


<Entity class="xmlobjects.XMLEntity"
id="lig_835       "
templateId="Entity_B"
centreOfMassX="-60.3325650048362E-9"
centreOfMassY="325E-9"
centreOfMassZ="-43.1024449977799E-9"
orientationX="0.0"
orientationY="1.0"
orientationZ="0.0"
orientationAngle="0.0">
<listOfFeatureStates>
<feature class="xmlobjects.XMLFeature" id="ligand" state="none"/>
</listOfFeatureStates>
</Entity>


<Entity class="xmlobjects.XMLEntity"
id="lig_836       "
templateId="Entity_B"
centreOfMassX="-46.7984817923172E-9"
centreOfMassY="325E-9"
centreOfMassZ="65.2480978590984E-9"
orientationX="0.0"
orientationY="1.0"
orientationZ="0.0"
orientationAngle="0.0">
<listOfFeatureStates>
<feature class="xmlobjects.XMLFeature" id="ligand" state="none"/>
</listOfFeatureStates>
</Entity>


<Entity class="xmlobjects.XMLEntity"
id="lig_837       "
templateId="Entity_B"
centreOfMassX="-55.8209551840876E-9"
centreOfMassY="325E-9"
centreOfMassZ="-21.9310285684371E-9"
orientationX="0.0"
orientationY="1.0"
orientationZ="0.0"
orientationAngle="0.0">
<listOfFeatureStates>
<feature class="xmlobjects.XMLFeature" id="ligand" state="none"/>
</listOfFeatureStates>
</Entity>


<Entity class="xmlobjects.XMLEntity"
id="lig_838       "
templateId="Entity_B"
centreOfMassX="65.8768335683525E-9"
centreOfMassY="325E-9"
centreOfMassZ="2.2084200397947E-9"
orientationX="0.0"
orientationY="1.0"
orientationZ="0.0"
orientationAngle="0.0">
<listOfFeatureStates>
<feature class="xmlobjects.XMLFeature" id="ligand" state="none"/>
</listOfFeatureStates>
</Entity>


<Entity class="xmlobjects.XMLEntity"
id="lig_839       "
templateId="Entity_B"
centreOfMassX="-48.1992495682614E-9"
centreOfMassY="325E-9"
centreOfMassZ="-35.2136950173816E-9"
orientationX="0.0"
orientationY="1.0"
orientationZ="0.0"
orientationAngle="0.0">
<listOfFeatureStates>
<feature class="xmlobjects.XMLFeature" id="ligand" state="none"/>
</listOfFeatureStates>
</Entity>


<Entity class="xmlobjects.XMLEntity"
id="lig_840       "
templateId="Entity_B"
centreOfMassX="-25.8196663354493E-9"
centreOfMassY="325E-9"
centreOfMassZ="-77.353548779833E-9"
orientationX="0.0"
orientationY="1.0"
orientationZ="0.0"
orientationAngle="0.0">
<listOfFeatureStates>
<feature class="xmlobjects.XMLFeature" id="ligand" state="none"/>
</listOfFeatureStates>
</Entity>


<Entity class="xmlobjects.XMLEntity"
id="lig_841       "
templateId="Entity_B"
centreOfMassX="-62.4610981738343E-9"
centreOfMassY="325E-9"
centreOfMassZ="-83.5371484021822E-9"
orientationX="0.0"
orientationY="1.0"
orientationZ="0.0"
orientationAngle="0.0">
<listOfFeatureStates>
<feature class="xmlobjects.XMLFeature" id="ligand" state="none"/>
</listOfFeatureStates>
</Entity>


<Entity class="xmlobjects.XMLEntity"
id="lig_842       "
templateId="Entity_B"
centreOfMassX="58.8065446540995E-9"
centreOfMassY="325E-9"
centreOfMassZ="63.889890431154E-9"
orientationX="0.0"
orientationY="1.0"
orientationZ="0.0"
orientationAngle="0.0">
<listOfFeatureStates>
<feature class="xmlobjects.XMLFeature" id="ligand" state="none"/>
</listOfFeatureStates>
</Entity>


<Entity class="xmlobjects.XMLEntity"
id="lig_843       "
templateId="Entity_B"
centreOfMassX="-30.7938082271472E-9"
centreOfMassY="325E-9"
centreOfMassZ="13.9597111017763E-9"
orientationX="0.0"
orientationY="1.0"
orientationZ="0.0"
orientationAngle="0.0">
<listOfFeatureStates>
<feature class="xmlobjects.XMLFeature" id="ligand" state="none"/>
</listOfFeatureStates>
</Entity>


<Entity class="xmlobjects.XMLEntity"
id="lig_844       "
templateId="Entity_B"
centreOfMassX="-19.6332879986857E-9"
centreOfMassY="325E-9"
centreOfMassZ="-1.64920555850927E-9"
orientationX="0.0"
orientationY="1.0"
orientationZ="0.0"
orientationAngle="0.0">
<listOfFeatureStates>
<feature class="xmlobjects.XMLFeature" id="ligand" state="none"/>
</listOfFeatureStates>
</Entity>


<Entity class="xmlobjects.XMLEntity"
id="lig_845       "
templateId="Entity_B"
centreOfMassX="62.8065421935289E-9"
centreOfMassY="325E-9"
centreOfMassZ="-31.1624149847857E-9"
orientationX="0.0"
orientationY="1.0"
orientationZ="0.0"
orientationAngle="0.0">
<listOfFeatureStates>
<feature class="xmlobjects.XMLFeature" id="ligand" state="none"/>
</listOfFeatureStates>
</Entity>


<Entity class="xmlobjects.XMLEntity"
id="lig_846       "
templateId="Entity_B"
centreOfMassX="-83.0531181307978E-9"
centreOfMassY="325E-9"
centreOfMassZ="-35.3160606397168E-9"
orientationX="0.0"
orientationY="1.0"
orientationZ="0.0"
orientationAngle="0.0">
<listOfFeatureStates>
<feature class="xmlobjects.XMLFeature" id="ligand" state="none"/>
</listOfFeatureStates>
</Entity>


<Entity class="xmlobjects.XMLEntity"
id="lig_847       "
templateId="Entity_B"
centreOfMassX="-17.4045481322032E-9"
centreOfMassY="325E-9"
centreOfMassZ="-12.3048650837679E-9"
orientationX="0.0"
orientationY="1.0"
orientationZ="0.0"
orientationAngle="0.0">
<listOfFeatureStates>
<feature class="xmlobjects.XMLFeature" id="ligand" state="none"/>
</listOfFeatureStates>
</Entity>


<Entity class="xmlobjects.XMLEntity"
id="lig_848       "
templateId="Entity_B"
centreOfMassX="21.1454852491836E-9"
centreOfMassY="325E-9"
centreOfMassZ="56.504040932229E-9"
orientationX="0.0"
orientationY="1.0"
orientationZ="0.0"
orientationAngle="0.0">
<listOfFeatureStates>
<feature class="xmlobjects.XMLFeature" id="ligand" state="none"/>
</listOfFeatureStates>
</Entity>


<Entity class="xmlobjects.XMLEntity"
id="lig_849       "
templateId="Entity_B"
centreOfMassX="8.39013963940225E-9"
centreOfMassY="325E-9"
centreOfMassZ="37.7407567032448E-9"
orientationX="0.0"
orientationY="1.0"
orientationZ="0.0"
orientationAngle="0.0">
<listOfFeatureStates>
<feature class="xmlobjects.XMLFeature" id="ligand" state="none"/>
</listOfFeatureStates>
</Entity>


<Entity class="xmlobjects.XMLEntity"
id="lig_850       "
templateId="Entity_B"
centreOfMassX="-52.8090798332257E-9"
centreOfMassY="325E-9"
centreOfMassZ="-19.9686472408123E-9"
orientationX="0.0"
orientationY="1.0"
orientationZ="0.0"
orientationAngle="0.0">
<listOfFeatureStates>
<feature class="xmlobjects.XMLFeature" id="ligand" state="none"/>
</listOfFeatureStates>
</Entity>


<Entity class="xmlobjects.XMLEntity"
id="lig_851       "
templateId="Entity_B"
centreOfMassX="-89.5504399385903E-9"
centreOfMassY="325E-9"
centreOfMassZ="83.3665285797069E-9"
orientationX="0.0"
orientationY="1.0"
orientationZ="0.0"
orientationAngle="0.0">
<listOfFeatureStates>
<feature class="xmlobjects.XMLFeature" id="ligand" state="none"/>
</listOfFeatureStates>
</Entity>


<Entity class="xmlobjects.XMLEntity"
id="lig_852       "
templateId="Entity_B"
centreOfMassX="51.1441835760855E-9"
centreOfMassY="325E-9"
centreOfMassZ="84.4052330929367E-9"
orientationX="0.0"
orientationY="1.0"
orientationZ="0.0"
orientationAngle="0.0">
<listOfFeatureStates>
<feature class="xmlobjects.XMLFeature" id="ligand" state="none"/>
</listOfFeatureStates>
</Entity>


<Entity class="xmlobjects.XMLEntity"
id="lig_853       "
templateId="Entity_B"
centreOfMassX="70.3868397362069E-9"
centreOfMassY="325E-9"
centreOfMassZ="-10.2665987502967E-9"
orientationX="0.0"
orientationY="1.0"
orientationZ="0.0"
orientationAngle="0.0">
<listOfFeatureStates>
<feature class="xmlobjects.XMLFeature" id="ligand" state="none"/>
</listOfFeatureStates>
</Entity>


<Entity class="xmlobjects.XMLEntity"
id="lig_854       "
templateId="Entity_B"
centreOfMassX="56.8776549710313E-9"
centreOfMassY="325E-9"
centreOfMassZ="-81.1667964167916E-9"
orientationX="0.0"
orientationY="1.0"
orientationZ="0.0"
orientationAngle="0.0">
<listOfFeatureStates>
<feature class="xmlobjects.XMLFeature" id="ligand" state="none"/>
</listOfFeatureStates>
</Entity>


<Entity class="xmlobjects.XMLEntity"
id="lig_855       "
templateId="Entity_B"
centreOfMassX="59.9010386853586E-9"
centreOfMassY="325E-9"
centreOfMassZ="59.8174489355493E-9"
orientationX="0.0"
orientationY="1.0"
orientationZ="0.0"
orientationAngle="0.0">
<listOfFeatureStates>
<feature class="xmlobjects.XMLFeature" id="ligand" state="none"/>
</listOfFeatureStates>
</Entity>


<Entity class="xmlobjects.XMLEntity"
id="lig_856       "
templateId="Entity_B"
centreOfMassX="29.9300845468037E-9"
centreOfMassY="325E-9"
centreOfMassZ="-44.6579013175159E-9"
orientationX="0.0"
orientationY="1.0"
orientationZ="0.0"
orientationAngle="0.0">
<listOfFeatureStates>
<feature class="xmlobjects.XMLFeature" id="ligand" state="none"/>
</listOfFeatureStates>
</Entity>


<Entity class="xmlobjects.XMLEntity"
id="lig_857       "
templateId="Entity_B"
centreOfMassX="-16.03096182094E-9"
centreOfMassY="325E-9"
centreOfMassZ="-32.0972793462589E-9"
orientationX="0.0"
orientationY="1.0"
orientationZ="0.0"
orientationAngle="0.0">
<listOfFeatureStates>
<feature class="xmlobjects.XMLFeature" id="ligand" state="none"/>
</listOfFeatureStates>
</Entity>


<Entity class="xmlobjects.XMLEntity"
id="lig_858       "
templateId="Entity_B"
centreOfMassX="-73.0264038085411E-9"
centreOfMassY="325E-9"
centreOfMassZ="43.5939035545297E-9"
orientationX="0.0"
orientationY="1.0"
orientationZ="0.0"
orientationAngle="0.0">
<listOfFeatureStates>
<feature class="xmlobjects.XMLFeature" id="ligand" state="none"/>
</listOfFeatureStates>
</Entity>


<Entity class="xmlobjects.XMLEntity"
id="lig_859       "
templateId="Entity_B"
centreOfMassX="-45.5680491847125E-9"
centreOfMassY="325E-9"
centreOfMassZ="-57.6560460360822E-9"
orientationX="0.0"
orientationY="1.0"
orientationZ="0.0"
orientationAngle="0.0">
<listOfFeatureStates>
<feature class="xmlobjects.XMLFeature" id="ligand" state="none"/>
</listOfFeatureStates>
</Entity>


<Entity class="xmlobjects.XMLEntity"
id="lig_860       "
templateId="Entity_B"
centreOfMassX="-13.9425140756224E-9"
centreOfMassY="325E-9"
centreOfMassZ="-58.2399174427076E-9"
orientationX="0.0"
orientationY="1.0"
orientationZ="0.0"
orientationAngle="0.0">
<listOfFeatureStates>
<feature class="xmlobjects.XMLFeature" id="ligand" state="none"/>
</listOfFeatureStates>
</Entity>


<Entity class="xmlobjects.XMLEntity"
id="lig_861       "
templateId="Entity_B"
centreOfMassX="-51.8836034852743E-9"
centreOfMassY="325E-9"
centreOfMassZ="-68.9183306130603E-9"
orientationX="0.0"
orientationY="1.0"
orientationZ="0.0"
orientationAngle="0.0">
<listOfFeatureStates>
<feature class="xmlobjects.XMLFeature" id="ligand" state="none"/>
</listOfFeatureStates>
</Entity>


<Entity class="xmlobjects.XMLEntity"
id="lig_862       "
templateId="Entity_B"
centreOfMassX="31.644685875896E-9"
centreOfMassY="325E-9"
centreOfMassZ="4.36539092253184E-9"
orientationX="0.0"
orientationY="1.0"
orientationZ="0.0"
orientationAngle="0.0">
<listOfFeatureStates>
<feature class="xmlobjects.XMLFeature" id="ligand" state="none"/>
</listOfFeatureStates>
</Entity>


<Entity class="xmlobjects.XMLEntity"
id="lig_863       "
templateId="Entity_B"
centreOfMassX="-88.2155542608525E-9"
centreOfMassY="325E-9"
centreOfMassZ="47.7049841227607E-9"
orientationX="0.0"
orientationY="1.0"
orientationZ="0.0"
orientationAngle="0.0">
<listOfFeatureStates>
<feature class="xmlobjects.XMLFeature" id="ligand" state="none"/>
</listOfFeatureStates>
</Entity>


<Entity class="xmlobjects.XMLEntity"
id="lig_864       "
templateId="Entity_B"
centreOfMassX="-22.5786212294263E-9"
centreOfMassY="325E-9"
centreOfMassZ="81.6786203844453E-9"
orientationX="0.0"
orientationY="1.0"
orientationZ="0.0"
orientationAngle="0.0">
<listOfFeatureStates>
<feature class="xmlobjects.XMLFeature" id="ligand" state="none"/>
</listOfFeatureStates>
</Entity>


<Entity class="xmlobjects.XMLEntity"
id="lig_865       "
templateId="Entity_B"
centreOfMassX="-13.0953451018471E-9"
centreOfMassY="325E-9"
centreOfMassZ="36.9683998364646E-9"
orientationX="0.0"
orientationY="1.0"
orientationZ="0.0"
orientationAngle="0.0">
<listOfFeatureStates>
<feature class="xmlobjects.XMLFeature" id="ligand" state="none"/>
</listOfFeatureStates>
</Entity>


<Entity class="xmlobjects.XMLEntity"
id="lig_866       "
templateId="Entity_B"
centreOfMassX="-78.3077056146524E-9"
centreOfMassY="325E-9"
centreOfMassZ="5.81923646755257E-9"
orientationX="0.0"
orientationY="1.0"
orientationZ="0.0"
orientationAngle="0.0">
<listOfFeatureStates>
<feature class="xmlobjects.XMLFeature" id="ligand" state="none"/>
</listOfFeatureStates>
</Entity>


<Entity class="xmlobjects.XMLEntity"
id="lig_867       "
templateId="Entity_B"
centreOfMassX="-80.3594351679784E-9"
centreOfMassY="325E-9"
centreOfMassZ="55.0348623716586E-9"
orientationX="0.0"
orientationY="1.0"
orientationZ="0.0"
orientationAngle="0.0">
<listOfFeatureStates>
<feature class="xmlobjects.XMLFeature" id="ligand" state="none"/>
</listOfFeatureStates>
</Entity>


<Entity class="xmlobjects.XMLEntity"
id="lig_868       "
templateId="Entity_B"
centreOfMassX="46.6901038532422E-9"
centreOfMassY="325E-9"
centreOfMassZ="-85.74629781976E-9"
orientationX="0.0"
orientationY="1.0"
orientationZ="0.0"
orientationAngle="0.0">
<listOfFeatureStates>
<feature class="xmlobjects.XMLFeature" id="ligand" state="none"/>
</listOfFeatureStates>
</Entity>


<Entity class="xmlobjects.XMLEntity"
id="lig_869       "
templateId="Entity_B"
centreOfMassX="56.2849576969145E-9"
centreOfMassY="325E-9"
centreOfMassZ="20.108092544361E-9"
orientationX="0.0"
orientationY="1.0"
orientationZ="0.0"
orientationAngle="0.0">
<listOfFeatureStates>
<feature class="xmlobjects.XMLFeature" id="ligand" state="none"/>
</listOfFeatureStates>
</Entity>


<Entity class="xmlobjects.XMLEntity"
id="lig_870       "
templateId="Entity_B"
centreOfMassX="0.205956223337935E-9"
centreOfMassY="325E-9"
centreOfMassZ="62.5742312246192E-9"
orientationX="0.0"
orientationY="1.0"
orientationZ="0.0"
orientationAngle="0.0">
<listOfFeatureStates>
<feature class="xmlobjects.XMLFeature" id="ligand" state="none"/>
</listOfFeatureStates>
</Entity>


<Entity class="xmlobjects.XMLEntity"
id="lig_871       "
templateId="Entity_B"
centreOfMassX="-11.0867732172444E-9"
centreOfMassY="325E-9"
centreOfMassZ="-22.3854220824104E-9"
orientationX="0.0"
orientationY="1.0"
orientationZ="0.0"
orientationAngle="0.0">
<listOfFeatureStates>
<feature class="xmlobjects.XMLFeature" id="ligand" state="none"/>
</listOfFeatureStates>
</Entity>


<Entity class="xmlobjects.XMLEntity"
id="lig_872       "
templateId="Entity_B"
centreOfMassX="-29.4690193816296E-9"
centreOfMassY="325E-9"
centreOfMassZ="63.9990547757412E-9"
orientationX="0.0"
orientationY="1.0"
orientationZ="0.0"
orientationAngle="0.0">
<listOfFeatureStates>
<feature class="xmlobjects.XMLFeature" id="ligand" state="none"/>
</listOfFeatureStates>
</Entity>


<Entity class="xmlobjects.XMLEntity"
id="lig_873       "
templateId="Entity_B"
centreOfMassX="-30.8649359861412E-9"
centreOfMassY="325E-9"
centreOfMassZ="85.0942269070551E-9"
orientationX="0.0"
orientationY="1.0"
orientationZ="0.0"
orientationAngle="0.0">
<listOfFeatureStates>
<feature class="xmlobjects.XMLFeature" id="ligand" state="none"/>
</listOfFeatureStates>
</Entity>


<Entity class="xmlobjects.XMLEntity"
id="lig_874       "
templateId="Entity_B"
centreOfMassX="-47.2105870973828E-9"
centreOfMassY="325E-9"
centreOfMassZ="-85.6671993462865E-9"
orientationX="0.0"
orientationY="1.0"
orientationZ="0.0"
orientationAngle="0.0">
<listOfFeatureStates>
<feature class="xmlobjects.XMLFeature" id="ligand" state="none"/>
</listOfFeatureStates>
</Entity>


<Entity class="xmlobjects.XMLEntity"
id="lig_875       "
templateId="Entity_B"
centreOfMassX="-15.0995326322914E-9"
centreOfMassY="325E-9"
centreOfMassZ="25.1655499716814E-9"
orientationX="0.0"
orientationY="1.0"
orientationZ="0.0"
orientationAngle="0.0">
<listOfFeatureStates>
<feature class="xmlobjects.XMLFeature" id="ligand" state="none"/>
</listOfFeatureStates>
</Entity>


<Entity class="xmlobjects.XMLEntity"
id="lig_876       "
templateId="Entity_B"
centreOfMassX="-5.59069576535414E-9"
centreOfMassY="325E-9"
centreOfMassZ="-32.5834464391016E-9"
orientationX="0.0"
orientationY="1.0"
orientationZ="0.0"
orientationAngle="0.0">
<listOfFeatureStates>
<feature class="xmlobjects.XMLFeature" id="ligand" state="none"/>
</listOfFeatureStates>
</Entity>


<Entity class="xmlobjects.XMLEntity"
id="lig_877       "
templateId="Entity_B"
centreOfMassX="33.3364714482868E-9"
centreOfMassY="325E-9"
centreOfMassZ="40.3658792491224E-9"
orientationX="0.0"
orientationY="1.0"
orientationZ="0.0"
orientationAngle="0.0">
<listOfFeatureStates>
<feature class="xmlobjects.XMLFeature" id="ligand" state="none"/>
</listOfFeatureStates>
</Entity>


<Entity class="xmlobjects.XMLEntity"
id="lig_878       "
templateId="Entity_B"
centreOfMassX="11.8454364820347E-9"
centreOfMassY="325E-9"
centreOfMassZ="29.430371233133E-9"
orientationX="0.0"
orientationY="1.0"
orientationZ="0.0"
orientationAngle="0.0">
<listOfFeatureStates>
<feature class="xmlobjects.XMLFeature" id="ligand" state="none"/>
</listOfFeatureStates>
</Entity>


<Entity class="xmlobjects.XMLEntity"
id="lig_879       "
templateId="Entity_B"
centreOfMassX="-34.9098347830654E-9"
centreOfMassY="325E-9"
centreOfMassZ="26.6615990560125E-9"
orientationX="0.0"
orientationY="1.0"
orientationZ="0.0"
orientationAngle="0.0">
<listOfFeatureStates>
<feature class="xmlobjects.XMLFeature" id="ligand" state="none"/>
</listOfFeatureStates>
</Entity>


<Entity class="xmlobjects.XMLEntity"
id="lig_880       "
templateId="Entity_B"
centreOfMassX="-9.06748753165793E-9"
centreOfMassY="325E-9"
centreOfMassZ="-39.3502448912096E-9"
orientationX="0.0"
orientationY="1.0"
orientationZ="0.0"
orientationAngle="0.0">
<listOfFeatureStates>
<feature class="xmlobjects.XMLFeature" id="ligand" state="none"/>
</listOfFeatureStates>
</Entity>


<Entity class="xmlobjects.XMLEntity"
id="lig_881       "
templateId="Entity_B"
centreOfMassX="17.7291376659669E-9"
centreOfMassY="325E-9"
centreOfMassZ="-61.3778335646133E-9"
orientationX="0.0"
orientationY="1.0"
orientationZ="0.0"
orientationAngle="0.0">
<listOfFeatureStates>
<feature class="xmlobjects.XMLFeature" id="ligand" state="none"/>
</listOfFeatureStates>
</Entity>


<Entity class="xmlobjects.XMLEntity"
id="lig_882       "
templateId="Entity_B"
centreOfMassX="-65.3411863436101E-9"
centreOfMassY="325E-9"
centreOfMassZ="-36.9224032974901E-9"
orientationX="0.0"
orientationY="1.0"
orientationZ="0.0"
orientationAngle="0.0">
<listOfFeatureStates>
<feature class="xmlobjects.XMLFeature" id="ligand" state="none"/>
</listOfFeatureStates>
</Entity>


<Entity class="xmlobjects.XMLEntity"
id="lig_883       "
templateId="Entity_B"
centreOfMassX="69.0626412681092E-9"
centreOfMassY="325E-9"
centreOfMassZ="69.6118846495237E-9"
orientationX="0.0"
orientationY="1.0"
orientationZ="0.0"
orientationAngle="0.0">
<listOfFeatureStates>
<feature class="xmlobjects.XMLFeature" id="ligand" state="none"/>
</listOfFeatureStates>
</Entity>


<Entity class="xmlobjects.XMLEntity"
id="lig_884       "
templateId="Entity_B"
centreOfMassX="-20.9722696036612E-9"
centreOfMassY="325E-9"
centreOfMassZ="42.2627235315599E-9"
orientationX="0.0"
orientationY="1.0"
orientationZ="0.0"
orientationAngle="0.0">
<listOfFeatureStates>
<feature class="xmlobjects.XMLFeature" id="ligand" state="none"/>
</listOfFeatureStates>
</Entity>


<Entity class="xmlobjects.XMLEntity"
id="lig_885       "
templateId="Entity_B"
centreOfMassX="79.0181405983005E-9"
centreOfMassY="325E-9"
centreOfMassZ="66.1444844354112E-9"
orientationX="0.0"
orientationY="1.0"
orientationZ="0.0"
orientationAngle="0.0">
<listOfFeatureStates>
<feature class="xmlobjects.XMLFeature" id="ligand" state="none"/>
</listOfFeatureStates>
</Entity>


<Entity class="xmlobjects.XMLEntity"
id="lig_886       "
templateId="Entity_B"
centreOfMassX="-41.6042234679249E-9"
centreOfMassY="325E-9"
centreOfMassZ="-5.12386756794939E-9"
orientationX="0.0"
orientationY="1.0"
orientationZ="0.0"
orientationAngle="0.0">
<listOfFeatureStates>
<feature class="xmlobjects.XMLFeature" id="ligand" state="none"/>
</listOfFeatureStates>
</Entity>


<Entity class="xmlobjects.XMLEntity"
id="lig_887       "
templateId="Entity_B"
centreOfMassX="-69.2763241464883E-9"
centreOfMassY="325E-9"
centreOfMassZ="-36.6504007878952E-9"
orientationX="0.0"
orientationY="1.0"
orientationZ="0.0"
orientationAngle="0.0">
<listOfFeatureStates>
<feature class="xmlobjects.XMLFeature" id="ligand" state="none"/>
</listOfFeatureStates>
</Entity>


<Entity class="xmlobjects.XMLEntity"
id="lig_888       "
templateId="Entity_B"
centreOfMassX="73.6823072150896E-9"
centreOfMassY="325E-9"
centreOfMassZ="31.3596046695994E-9"
orientationX="0.0"
orientationY="1.0"
orientationZ="0.0"
orientationAngle="0.0">
<listOfFeatureStates>
<feature class="xmlobjects.XMLFeature" id="ligand" state="none"/>
</listOfFeatureStates>
</Entity>


<Entity class="xmlobjects.XMLEntity"
id="lig_889       "
templateId="Entity_B"
centreOfMassX="-80.94572565905E-9"
centreOfMassY="325E-9"
centreOfMassZ="-4.78827749555521E-9"
orientationX="0.0"
orientationY="1.0"
orientationZ="0.0"
orientationAngle="0.0">
<listOfFeatureStates>
<feature class="xmlobjects.XMLFeature" id="ligand" state="none"/>
</listOfFeatureStates>
</Entity>


<Entity class="xmlobjects.XMLEntity"
id="lig_890       "
templateId="Entity_B"
centreOfMassX="81.6420724713212E-9"
centreOfMassY="325E-9"
centreOfMassZ="-10.8855723554407E-9"
orientationX="0.0"
orientationY="1.0"
orientationZ="0.0"
orientationAngle="0.0">
<listOfFeatureStates>
<feature class="xmlobjects.XMLFeature" id="ligand" state="none"/>
</listOfFeatureStates>
</Entity>


<Entity class="xmlobjects.XMLEntity"
id="lig_891       "
templateId="Entity_B"
centreOfMassX="-23.9893563846227E-9"
centreOfMassY="325E-9"
centreOfMassZ="-88.9317601240835E-9"
orientationX="0.0"
orientationY="1.0"
orientationZ="0.0"
orientationAngle="0.0">
<listOfFeatureStates>
<feature class="xmlobjects.XMLFeature" id="ligand" state="none"/>
</listOfFeatureStates>
</Entity>


<Entity class="xmlobjects.XMLEntity"
id="lig_892       "
templateId="Entity_B"
centreOfMassX="-18.4566343466508E-9"
centreOfMassY="325E-9"
centreOfMassZ="-62.0013165344483E-9"
orientationX="0.0"
orientationY="1.0"
orientationZ="0.0"
orientationAngle="0.0">
<listOfFeatureStates>
<feature class="xmlobjects.XMLFeature" id="ligand" state="none"/>
</listOfFeatureStates>
</Entity>


<Entity class="xmlobjects.XMLEntity"
id="lig_893       "
templateId="Entity_B"
centreOfMassX="-43.6167659277576E-9"
centreOfMassY="325E-9"
centreOfMassZ="1.31316489488611E-9"
orientationX="0.0"
orientationY="1.0"
orientationZ="0.0"
orientationAngle="0.0">
<listOfFeatureStates>
<feature class="xmlobjects.XMLFeature" id="ligand" state="none"/>
</listOfFeatureStates>
</Entity>


<Entity class="xmlobjects.XMLEntity"
id="lig_894       "
templateId="Entity_B"
centreOfMassX="-48.2692283621403E-9"
centreOfMassY="325E-9"
centreOfMassZ="80.9007864668061E-9"
orientationX="0.0"
orientationY="1.0"
orientationZ="0.0"
orientationAngle="0.0">
<listOfFeatureStates>
<feature class="xmlobjects.XMLFeature" id="ligand" state="none"/>
</listOfFeatureStates>
</Entity>


<Entity class="xmlobjects.XMLEntity"
id="lig_895       "
templateId="Entity_B"
centreOfMassX="30.2496226949307E-9"
centreOfMassY="325E-9"
centreOfMassZ="18.1793103430117E-9"
orientationX="0.0"
orientationY="1.0"
orientationZ="0.0"
orientationAngle="0.0">
<listOfFeatureStates>
<feature class="xmlobjects.XMLFeature" id="ligand" state="none"/>
</listOfFeatureStates>
</Entity>


<Entity class="xmlobjects.XMLEntity"
id="lig_896       "
templateId="Entity_B"
centreOfMassX="-83.6362092535267E-9"
centreOfMassY="325E-9"
centreOfMassZ="-9.7820588753126E-9"
orientationX="0.0"
orientationY="1.0"
orientationZ="0.0"
orientationAngle="0.0">
<listOfFeatureStates>
<feature class="xmlobjects.XMLFeature" id="ligand" state="none"/>
</listOfFeatureStates>
</Entity>


<Entity class="xmlobjects.XMLEntity"
id="lig_897       "
templateId="Entity_B"
centreOfMassX="88.5556995616613E-9"
centreOfMassY="325E-9"
centreOfMassZ="-49.9916767376725E-9"
orientationX="0.0"
orientationY="1.0"
orientationZ="0.0"
orientationAngle="0.0">
<listOfFeatureStates>
<feature class="xmlobjects.XMLFeature" id="ligand" state="none"/>
</listOfFeatureStates>
</Entity>


<Entity class="xmlobjects.XMLEntity"
id="lig_898       "
templateId="Entity_B"
centreOfMassX="-10.135182873187E-9"
centreOfMassY="325E-9"
centreOfMassZ="51.3667300368044E-9"
orientationX="0.0"
orientationY="1.0"
orientationZ="0.0"
orientationAngle="0.0">
<listOfFeatureStates>
<feature class="xmlobjects.XMLFeature" id="ligand" state="none"/>
</listOfFeatureStates>
</Entity>


<Entity class="xmlobjects.XMLEntity"
id="lig_899       "
templateId="Entity_B"
centreOfMassX="-51.4985091095867E-9"
centreOfMassY="325E-9"
centreOfMassZ="-26.9776632216822E-9"
orientationX="0.0"
orientationY="1.0"
orientationZ="0.0"
orientationAngle="0.0">
<listOfFeatureStates>
<feature class="xmlobjects.XMLFeature" id="ligand" state="none"/>
</listOfFeatureStates>
</Entity>


<Entity class="xmlobjects.XMLEntity"
id="lig_900       "
templateId="Entity_B"
centreOfMassX="-19.9015090198974E-9"
centreOfMassY="325E-9"
centreOfMassZ="79.9774099132219E-9"
orientationX="0.0"
orientationY="1.0"
orientationZ="0.0"
orientationAngle="0.0">
<listOfFeatureStates>
<feature class="xmlobjects.XMLFeature" id="ligand" state="none"/>
</listOfFeatureStates>
</Entity>


<Entity class="xmlobjects.XMLEntity"
id="lig_901       "
templateId="Entity_B"
centreOfMassX="-87.5867169112619E-9"
centreOfMassY="325E-9"
centreOfMassZ="-62.9475258197583E-9"
orientationX="0.0"
orientationY="1.0"
orientationZ="0.0"
orientationAngle="0.0">
<listOfFeatureStates>
<feature class="xmlobjects.XMLFeature" id="ligand" state="none"/>
</listOfFeatureStates>
</Entity>


<Entity class="xmlobjects.XMLEntity"
id="lig_902       "
templateId="Entity_B"
centreOfMassX="21.9182288116262E-9"
centreOfMassY="325E-9"
centreOfMassZ="-24.0255268564417E-9"
orientationX="0.0"
orientationY="1.0"
orientationZ="0.0"
orientationAngle="0.0">
<listOfFeatureStates>
<feature class="xmlobjects.XMLFeature" id="ligand" state="none"/>
</listOfFeatureStates>
</Entity>


<Entity class="xmlobjects.XMLEntity"
id="lig_903       "
templateId="Entity_B"
centreOfMassX="-80.4798222705819E-9"
centreOfMassY="325E-9"
centreOfMassZ="-9.95988726295664E-9"
orientationX="0.0"
orientationY="1.0"
orientationZ="0.0"
orientationAngle="0.0">
<listOfFeatureStates>
<feature class="xmlobjects.XMLFeature" id="ligand" state="none"/>
</listOfFeatureStates>
</Entity>


<Entity class="xmlobjects.XMLEntity"
id="lig_904       "
templateId="Entity_B"
centreOfMassX="20.3961710610447E-9"
centreOfMassY="325E-9"
centreOfMassZ="18.9369046961343E-9"
orientationX="0.0"
orientationY="1.0"
orientationZ="0.0"
orientationAngle="0.0">
<listOfFeatureStates>
<feature class="xmlobjects.XMLFeature" id="ligand" state="none"/>
</listOfFeatureStates>
</Entity>


<Entity class="xmlobjects.XMLEntity"
id="lig_905       "
templateId="Entity_B"
centreOfMassX="78.4129638426574E-9"
centreOfMassY="325E-9"
centreOfMassZ="39.8012074273733E-9"
orientationX="0.0"
orientationY="1.0"
orientationZ="0.0"
orientationAngle="0.0">
<listOfFeatureStates>
<feature class="xmlobjects.XMLFeature" id="ligand" state="none"/>
</listOfFeatureStates>
</Entity>


<Entity class="xmlobjects.XMLEntity"
id="lig_906       "
templateId="Entity_B"
centreOfMassX="81.8037782908514E-9"
centreOfMassY="325E-9"
centreOfMassZ="-28.6118898741566E-9"
orientationX="0.0"
orientationY="1.0"
orientationZ="0.0"
orientationAngle="0.0">
<listOfFeatureStates>
<feature class="xmlobjects.XMLFeature" id="ligand" state="none"/>
</listOfFeatureStates>
</Entity>


<Entity class="xmlobjects.XMLEntity"
id="lig_907       "
templateId="Entity_B"
centreOfMassX="59.3563976508426E-9"
centreOfMassY="325E-9"
centreOfMassZ="85.2391194155705E-9"
orientationX="0.0"
orientationY="1.0"
orientationZ="0.0"
orientationAngle="0.0">
<listOfFeatureStates>
<feature class="xmlobjects.XMLFeature" id="ligand" state="none"/>
</listOfFeatureStates>
</Entity>


<Entity class="xmlobjects.XMLEntity"
id="lig_908       "
templateId="Entity_B"
centreOfMassX="-6.70173817683455E-9"
centreOfMassY="325E-9"
centreOfMassZ="74.2259915660509E-9"
orientationX="0.0"
orientationY="1.0"
orientationZ="0.0"
orientationAngle="0.0">
<listOfFeatureStates>
<feature class="xmlobjects.XMLFeature" id="ligand" state="none"/>
</listOfFeatureStates>
</Entity>


<Entity class="xmlobjects.XMLEntity"
id="lig_909       "
templateId="Entity_B"
centreOfMassX="22.0252871228868E-9"
centreOfMassY="325E-9"
centreOfMassZ="-32.073178038102E-9"
orientationX="0.0"
orientationY="1.0"
orientationZ="0.0"
orientationAngle="0.0">
<listOfFeatureStates>
<feature class="xmlobjects.XMLFeature" id="ligand" state="none"/>
</listOfFeatureStates>
</Entity>


<Entity class="xmlobjects.XMLEntity"
id="lig_910       "
templateId="Entity_B"
centreOfMassX="56.4238585675995E-9"
centreOfMassY="325E-9"
centreOfMassZ="-11.5811139934166E-9"
orientationX="0.0"
orientationY="1.0"
orientationZ="0.0"
orientationAngle="0.0">
<listOfFeatureStates>
<feature class="xmlobjects.XMLFeature" id="ligand" state="none"/>
</listOfFeatureStates>
</Entity>


<Entity class="xmlobjects.XMLEntity"
id="lig_911       "
templateId="Entity_B"
centreOfMassX="4.17534574177402E-9"
centreOfMassY="325E-9"
centreOfMassZ="-80.9129012351038E-9"
orientationX="0.0"
orientationY="1.0"
orientationZ="0.0"
orientationAngle="0.0">
<listOfFeatureStates>
<feature class="xmlobjects.XMLFeature" id="ligand" state="none"/>
</listOfFeatureStates>
</Entity>


<Entity class="xmlobjects.XMLEntity"
id="lig_912       "
templateId="Entity_B"
centreOfMassX="31.1480590261028E-9"
centreOfMassY="325E-9"
centreOfMassZ="-75.7736648352449E-9"
orientationX="0.0"
orientationY="1.0"
orientationZ="0.0"
orientationAngle="0.0">
<listOfFeatureStates>
<feature class="xmlobjects.XMLFeature" id="ligand" state="none"/>
</listOfFeatureStates>
</Entity>


<Entity class="xmlobjects.XMLEntity"
id="lig_913       "
templateId="Entity_B"
centreOfMassX="-79.660737088855E-9"
centreOfMassY="325E-9"
centreOfMassZ="47.1239377464123E-9"
orientationX="0.0"
orientationY="1.0"
orientationZ="0.0"
orientationAngle="0.0">
<listOfFeatureStates>
<feature class="xmlobjects.XMLFeature" id="ligand" state="none"/>
</listOfFeatureStates>
</Entity>


<Entity class="xmlobjects.XMLEntity"
id="lig_914       "
templateId="Entity_B"
centreOfMassX="-33.5248216555308E-9"
centreOfMassY="325E-9"
centreOfMassZ="81.2307100893847E-9"
orientationX="0.0"
orientationY="1.0"
orientationZ="0.0"
orientationAngle="0.0">
<listOfFeatureStates>
<feature class="xmlobjects.XMLFeature" id="ligand" state="none"/>
</listOfFeatureStates>
</Entity>


<Entity class="xmlobjects.XMLEntity"
id="lig_915       "
templateId="Entity_B"
centreOfMassX="-26.4830062753811E-9"
centreOfMassY="325E-9"
centreOfMassZ="-47.0432117443143E-9"
orientationX="0.0"
orientationY="1.0"
orientationZ="0.0"
orientationAngle="0.0">
<listOfFeatureStates>
<feature class="xmlobjects.XMLFeature" id="ligand" state="none"/>
</listOfFeatureStates>
</Entity>


<Entity class="xmlobjects.XMLEntity"
id="lig_916       "
templateId="Entity_B"
centreOfMassX="-79.9704709453851E-9"
centreOfMassY="325E-9"
centreOfMassZ="-85.1251524511122E-9"
orientationX="0.0"
orientationY="1.0"
orientationZ="0.0"
orientationAngle="0.0">
<listOfFeatureStates>
<feature class="xmlobjects.XMLFeature" id="ligand" state="none"/>
</listOfFeatureStates>
</Entity>


<Entity class="xmlobjects.XMLEntity"
id="lig_917       "
templateId="Entity_B"
centreOfMassX="85.2295546350208E-9"
centreOfMassY="325E-9"
centreOfMassZ="-49.2487771621852E-9"
orientationX="0.0"
orientationY="1.0"
orientationZ="0.0"
orientationAngle="0.0">
<listOfFeatureStates>
<feature class="xmlobjects.XMLFeature" id="ligand" state="none"/>
</listOfFeatureStates>
</Entity>


<Entity class="xmlobjects.XMLEntity"
id="lig_918       "
templateId="Entity_B"
centreOfMassX="45.7568170667677E-9"
centreOfMassY="325E-9"
centreOfMassZ="-53.7071495062079E-9"
orientationX="0.0"
orientationY="1.0"
orientationZ="0.0"
orientationAngle="0.0">
<listOfFeatureStates>
<feature class="xmlobjects.XMLFeature" id="ligand" state="none"/>
</listOfFeatureStates>
</Entity>


<Entity class="xmlobjects.XMLEntity"
id="lig_919       "
templateId="Entity_B"
centreOfMassX="-14.9872198602117E-9"
centreOfMassY="325E-9"
centreOfMassZ="-58.1931426660016E-9"
orientationX="0.0"
orientationY="1.0"
orientationZ="0.0"
orientationAngle="0.0">
<listOfFeatureStates>
<feature class="xmlobjects.XMLFeature" id="ligand" state="none"/>
</listOfFeatureStates>
</Entity>


<Entity class="xmlobjects.XMLEntity"
id="lig_920       "
templateId="Entity_B"
centreOfMassX="68.4966457763762E-9"
centreOfMassY="325E-9"
centreOfMassZ="68.1093427013985E-9"
orientationX="0.0"
orientationY="1.0"
orientationZ="0.0"
orientationAngle="0.0">
<listOfFeatureStates>
<feature class="xmlobjects.XMLFeature" id="ligand" state="none"/>
</listOfFeatureStates>
</Entity>


<Entity class="xmlobjects.XMLEntity"
id="lig_921       "
templateId="Entity_B"
centreOfMassX="65.7892051935536E-9"
centreOfMassY="325E-9"
centreOfMassZ="-8.74933359385622E-9"
orientationX="0.0"
orientationY="1.0"
orientationZ="0.0"
orientationAngle="0.0">
<listOfFeatureStates>
<feature class="xmlobjects.XMLFeature" id="ligand" state="none"/>
</listOfFeatureStates>
</Entity>


<Entity class="xmlobjects.XMLEntity"
id="lig_922       "
templateId="Entity_B"
centreOfMassX="13.1350830968345E-9"
centreOfMassY="325E-9"
centreOfMassZ="68.4925293558271E-9"
orientationX="0.0"
orientationY="1.0"
orientationZ="0.0"
orientationAngle="0.0">
<listOfFeatureStates>
<feature class="xmlobjects.XMLFeature" id="ligand" state="none"/>
</listOfFeatureStates>
</Entity>


<Entity class="xmlobjects.XMLEntity"
id="lig_923       "
templateId="Entity_B"
centreOfMassX="-60.5173550807468E-9"
centreOfMassY="325E-9"
centreOfMassZ="-72.0018831432488E-9"
orientationX="0.0"
orientationY="1.0"
orientationZ="0.0"
orientationAngle="0.0">
<listOfFeatureStates>
<feature class="xmlobjects.XMLFeature" id="ligand" state="none"/>
</listOfFeatureStates>
</Entity>


<Entity class="xmlobjects.XMLEntity"
id="lig_924       "
templateId="Entity_B"
centreOfMassX="39.9205290660325E-9"
centreOfMassY="325E-9"
centreOfMassZ="-64.1833179596881E-9"
orientationX="0.0"
orientationY="1.0"
orientationZ="0.0"
orientationAngle="0.0">
<listOfFeatureStates>
<feature class="xmlobjects.XMLFeature" id="ligand" state="none"/>
</listOfFeatureStates>
</Entity>


<Entity class="xmlobjects.XMLEntity"
id="lig_925       "
templateId="Entity_B"
centreOfMassX="-87.7961964349092E-9"
centreOfMassY="325E-9"
centreOfMassZ="-84.2946404035688E-9"
orientationX="0.0"
orientationY="1.0"
orientationZ="0.0"
orientationAngle="0.0">
<listOfFeatureStates>
<feature class="xmlobjects.XMLFeature" id="ligand" state="none"/>
</listOfFeatureStates>
</Entity>


<Entity class="xmlobjects.XMLEntity"
id="lig_926       "
templateId="Entity_B"
centreOfMassX="25.9475236522818E-9"
centreOfMassY="325E-9"
centreOfMassZ="56.3709196703726E-9"
orientationX="0.0"
orientationY="1.0"
orientationZ="0.0"
orientationAngle="0.0">
<listOfFeatureStates>
<feature class="xmlobjects.XMLFeature" id="ligand" state="none"/>
</listOfFeatureStates>
</Entity>


<Entity class="xmlobjects.XMLEntity"
id="lig_927       "
templateId="Entity_B"
centreOfMassX="1.37151479628123E-9"
centreOfMassY="325E-9"
centreOfMassZ="48.9751040459804E-9"
orientationX="0.0"
orientationY="1.0"
orientationZ="0.0"
orientationAngle="0.0">
<listOfFeatureStates>
<feature class="xmlobjects.XMLFeature" id="ligand" state="none"/>
</listOfFeatureStates>
</Entity>


<Entity class="xmlobjects.XMLEntity"
id="lig_928       "
templateId="Entity_B"
centreOfMassX="84.4730617533293E-9"
centreOfMassY="325E-9"
centreOfMassZ="5.00667752637071E-9"
orientationX="0.0"
orientationY="1.0"
orientationZ="0.0"
orientationAngle="0.0">
<listOfFeatureStates>
<feature class="xmlobjects.XMLFeature" id="ligand" state="none"/>
</listOfFeatureStates>
</Entity>


<Entity class="xmlobjects.XMLEntity"
id="lig_929       "
templateId="Entity_B"
centreOfMassX="50.8406515677322E-9"
centreOfMassY="325E-9"
centreOfMassZ="-1.95872260236214E-9"
orientationX="0.0"
orientationY="1.0"
orientationZ="0.0"
orientationAngle="0.0">
<listOfFeatureStates>
<feature class="xmlobjects.XMLFeature" id="ligand" state="none"/>
</listOfFeatureStates>
</Entity>


<Entity class="xmlobjects.XMLEntity"
id="lig_930       "
templateId="Entity_B"
centreOfMassX="61.3823413909629E-9"
centreOfMassY="325E-9"
centreOfMassZ="53.6218260019652E-9"
orientationX="0.0"
orientationY="1.0"
orientationZ="0.0"
orientationAngle="0.0">
<listOfFeatureStates>
<feature class="xmlobjects.XMLFeature" id="ligand" state="none"/>
</listOfFeatureStates>
</Entity>


<Entity class="xmlobjects.XMLEntity"
id="lig_931       "
templateId="Entity_B"
centreOfMassX="-46.355497753333E-9"
centreOfMassY="325E-9"
centreOfMassZ="-54.9998232490357E-9"
orientationX="0.0"
orientationY="1.0"
orientationZ="0.0"
orientationAngle="0.0">
<listOfFeatureStates>
<feature class="xmlobjects.XMLFeature" id="ligand" state="none"/>
</listOfFeatureStates>
</Entity>


<Entity class="xmlobjects.XMLEntity"
id="lig_932       "
templateId="Entity_B"
centreOfMassX="23.5820680031237E-9"
centreOfMassY="325E-9"
centreOfMassZ="-37.0766997788814E-9"
orientationX="0.0"
orientationY="1.0"
orientationZ="0.0"
orientationAngle="0.0">
<listOfFeatureStates>
<feature class="xmlobjects.XMLFeature" id="ligand" state="none"/>
</listOfFeatureStates>
</Entity>


<Entity class="xmlobjects.XMLEntity"
id="lig_933       "
templateId="Entity_B"
centreOfMassX="56.049146592675E-9"
centreOfMassY="325E-9"
centreOfMassZ="84.1480859327301E-9"
orientationX="0.0"
orientationY="1.0"
orientationZ="0.0"
orientationAngle="0.0">
<listOfFeatureStates>
<feature class="xmlobjects.XMLFeature" id="ligand" state="none"/>
</listOfFeatureStates>
</Entity>


<Entity class="xmlobjects.XMLEntity"
id="lig_934       "
templateId="Entity_B"
centreOfMassX="53.2483787754817E-9"
centreOfMassY="325E-9"
centreOfMassZ="-40.2068874594417E-9"
orientationX="0.0"
orientationY="1.0"
orientationZ="0.0"
orientationAngle="0.0">
<listOfFeatureStates>
<feature class="xmlobjects.XMLFeature" id="ligand" state="none"/>
</listOfFeatureStates>
</Entity>


<Entity class="xmlobjects.XMLEntity"
id="lig_935       "
templateId="Entity_B"
centreOfMassX="-11.4547630932299E-9"
centreOfMassY="325E-9"
centreOfMassZ="-27.7907179427292E-9"
orientationX="0.0"
orientationY="1.0"
orientationZ="0.0"
orientationAngle="0.0">
<listOfFeatureStates>
<feature class="xmlobjects.XMLFeature" id="ligand" state="none"/>
</listOfFeatureStates>
</Entity>


<Entity class="xmlobjects.XMLEntity"
id="lig_936       "
templateId="Entity_B"
centreOfMassX="69.6345423850943E-9"
centreOfMassY="325E-9"
centreOfMassZ="-15.5819766030157E-9"
orientationX="0.0"
orientationY="1.0"
orientationZ="0.0"
orientationAngle="0.0">
<listOfFeatureStates>
<feature class="xmlobjects.XMLFeature" id="ligand" state="none"/>
</listOfFeatureStates>
</Entity>


<Entity class="xmlobjects.XMLEntity"
id="lig_937       "
templateId="Entity_B"
centreOfMassX="18.016252380772E-9"
centreOfMassY="325E-9"
centreOfMassZ="-54.4114691660376E-9"
orientationX="0.0"
orientationY="1.0"
orientationZ="0.0"
orientationAngle="0.0">
<listOfFeatureStates>
<feature class="xmlobjects.XMLFeature" id="ligand" state="none"/>
</listOfFeatureStates>
</Entity>


<Entity class="xmlobjects.XMLEntity"
id="lig_938       "
templateId="Entity_B"
centreOfMassX="35.5547376000559E-9"
centreOfMassY="325E-9"
centreOfMassZ="-20.443276771181E-9"
orientationX="0.0"
orientationY="1.0"
orientationZ="0.0"
orientationAngle="0.0">
<listOfFeatureStates>
<feature class="xmlobjects.XMLFeature" id="ligand" state="none"/>
</listOfFeatureStates>
</Entity>


<Entity class="xmlobjects.XMLEntity"
id="lig_939       "
templateId="Entity_B"
centreOfMassX="26.0319046636709E-9"
centreOfMassY="325E-9"
centreOfMassZ="-69.0344044682099E-9"
orientationX="0.0"
orientationY="1.0"
orientationZ="0.0"
orientationAngle="0.0">
<listOfFeatureStates>
<feature class="xmlobjects.XMLFeature" id="ligand" state="none"/>
</listOfFeatureStates>
</Entity>


<Entity class="xmlobjects.XMLEntity"
id="lig_940       "
templateId="Entity_B"
centreOfMassX="-73.2291748590387E-9"
centreOfMassY="325E-9"
centreOfMassZ="-31.851589449069E-9"
orientationX="0.0"
orientationY="1.0"
orientationZ="0.0"
orientationAngle="0.0">
<listOfFeatureStates>
<feature class="xmlobjects.XMLFeature" id="ligand" state="none"/>
</listOfFeatureStates>
</Entity>


<Entity class="xmlobjects.XMLEntity"
id="lig_941       "
templateId="Entity_B"
centreOfMassX="37.9935861626145E-9"
centreOfMassY="325E-9"
centreOfMassZ="32.5854936174274E-9"
orientationX="0.0"
orientationY="1.0"
orientationZ="0.0"
orientationAngle="0.0">
<listOfFeatureStates>
<feature class="xmlobjects.XMLFeature" id="ligand" state="none"/>
</listOfFeatureStates>
</Entity>


<Entity class="xmlobjects.XMLEntity"
id="lig_942       "
templateId="Entity_B"
centreOfMassX="51.4480073125461E-9"
centreOfMassY="325E-9"
centreOfMassZ="6.96391993751973E-9"
orientationX="0.0"
orientationY="1.0"
orientationZ="0.0"
orientationAngle="0.0">
<listOfFeatureStates>
<feature class="xmlobjects.XMLFeature" id="ligand" state="none"/>
</listOfFeatureStates>
</Entity>


<Entity class="xmlobjects.XMLEntity"
id="lig_943       "
templateId="Entity_B"
centreOfMassX="-69.7592741372404E-9"
centreOfMassY="325E-9"
centreOfMassZ="9.81925864281706E-9"
orientationX="0.0"
orientationY="1.0"
orientationZ="0.0"
orientationAngle="0.0">
<listOfFeatureStates>
<feature class="xmlobjects.XMLFeature" id="ligand" state="none"/>
</listOfFeatureStates>
</Entity>


<Entity class="xmlobjects.XMLEntity"
id="lig_944       "
templateId="Entity_B"
centreOfMassX="14.8040254070276E-9"
centreOfMassY="325E-9"
centreOfMassZ="83.028339923232E-9"
orientationX="0.0"
orientationY="1.0"
orientationZ="0.0"
orientationAngle="0.0">
<listOfFeatureStates>
<feature class="xmlobjects.XMLFeature" id="ligand" state="none"/>
</listOfFeatureStates>
</Entity>


<Entity class="xmlobjects.XMLEntity"
id="lig_945       "
templateId="Entity_B"
centreOfMassX="-87.6896932675462E-9"
centreOfMassY="325E-9"
centreOfMassZ="67.6203342209352E-9"
orientationX="0.0"
orientationY="1.0"
orientationZ="0.0"
orientationAngle="0.0">
<listOfFeatureStates>
<feature class="xmlobjects.XMLFeature" id="ligand" state="none"/>
</listOfFeatureStates>
</Entity>


<Entity class="xmlobjects.XMLEntity"
id="lig_946       "
templateId="Entity_B"
centreOfMassX="76.3089820144635E-9"
centreOfMassY="325E-9"
centreOfMassZ="-81.2218540844108E-9"
orientationX="0.0"
orientationY="1.0"
orientationZ="0.0"
orientationAngle="0.0">
<listOfFeatureStates>
<feature class="xmlobjects.XMLFeature" id="ligand" state="none"/>
</listOfFeatureStates>
</Entity>


<Entity class="xmlobjects.XMLEntity"
id="lig_947       "
templateId="Entity_B"
centreOfMassX="20.9867603280679E-9"
centreOfMassY="325E-9"
centreOfMassZ="1.33847314424472E-9"
orientationX="0.0"
orientationY="1.0"
orientationZ="0.0"
orientationAngle="0.0">
<listOfFeatureStates>
<feature class="xmlobjects.XMLFeature" id="ligand" state="none"/>
</listOfFeatureStates>
</Entity>


<Entity class="xmlobjects.XMLEntity"
id="lig_948       "
templateId="Entity_B"
centreOfMassX="27.6154003998557E-9"
centreOfMassY="325E-9"
centreOfMassZ="71.8445383729363E-9"
orientationX="0.0"
orientationY="1.0"
orientationZ="0.0"
orientationAngle="0.0">
<listOfFeatureStates>
<feature class="xmlobjects.XMLFeature" id="ligand" state="none"/>
</listOfFeatureStates>
</Entity>


<Entity class="xmlobjects.XMLEntity"
id="lig_949       "
templateId="Entity_B"
centreOfMassX="-25.1913557237274E-9"
centreOfMassY="325E-9"
centreOfMassZ="7.24566911928676E-9"
orientationX="0.0"
orientationY="1.0"
orientationZ="0.0"
orientationAngle="0.0">
<listOfFeatureStates>
<feature class="xmlobjects.XMLFeature" id="ligand" state="none"/>
</listOfFeatureStates>
</Entity>


<Entity class="xmlobjects.XMLEntity"
id="lig_950       "
templateId="Entity_B"
centreOfMassX="-42.8103477282317E-9"
centreOfMassY="325E-9"
centreOfMassZ="-0.721297008617228E-9"
orientationX="0.0"
orientationY="1.0"
orientationZ="0.0"
orientationAngle="0.0">
<listOfFeatureStates>
<feature class="xmlobjects.XMLFeature" id="ligand" state="none"/>
</listOfFeatureStates>
</Entity>


<Entity class="xmlobjects.XMLEntity"
id="lig_951       "
templateId="Entity_B"
centreOfMassX="-47.9029168593417E-9"
centreOfMassY="325E-9"
centreOfMassZ="47.6592424629312E-9"
orientationX="0.0"
orientationY="1.0"
orientationZ="0.0"
orientationAngle="0.0">
<listOfFeatureStates>
<feature class="xmlobjects.XMLFeature" id="ligand" state="none"/>
</listOfFeatureStates>
</Entity>


<Entity class="xmlobjects.XMLEntity"
id="lig_952       "
templateId="Entity_B"
centreOfMassX="19.8178048228915E-9"
centreOfMassY="325E-9"
centreOfMassZ="55.0673787115858E-9"
orientationX="0.0"
orientationY="1.0"
orientationZ="0.0"
orientationAngle="0.0">
<listOfFeatureStates>
<feature class="xmlobjects.XMLFeature" id="ligand" state="none"/>
</listOfFeatureStates>
</Entity>


<Entity class="xmlobjects.XMLEntity"
id="lig_953       "
templateId="Entity_B"
centreOfMassX="33.6865690243197E-9"
centreOfMassY="325E-9"
centreOfMassZ="-38.3897343189993E-9"
orientationX="0.0"
orientationY="1.0"
orientationZ="0.0"
orientationAngle="0.0">
<listOfFeatureStates>
<feature class="xmlobjects.XMLFeature" id="ligand" state="none"/>
</listOfFeatureStates>
</Entity>


<Entity class="xmlobjects.XMLEntity"
id="lig_954       "
templateId="Entity_B"
centreOfMassX="7.27516411927219E-9"
centreOfMassY="325E-9"
centreOfMassZ="-12.1457877482626E-9"
orientationX="0.0"
orientationY="1.0"
orientationZ="0.0"
orientationAngle="0.0">
<listOfFeatureStates>
<feature class="xmlobjects.XMLFeature" id="ligand" state="none"/>
</listOfFeatureStates>
</Entity>


<Entity class="xmlobjects.XMLEntity"
id="lig_955       "
templateId="Entity_B"
centreOfMassX="-68.7184686296178E-9"
centreOfMassY="325E-9"
centreOfMassZ="60.8080813783037E-9"
orientationX="0.0"
orientationY="1.0"
orientationZ="0.0"
orientationAngle="0.0">
<listOfFeatureStates>
<feature class="xmlobjects.XMLFeature" id="ligand" state="none"/>
</listOfFeatureStates>
</Entity>


<Entity class="xmlobjects.XMLEntity"
id="lig_956       "
templateId="Entity_B"
centreOfMassX="11.0457310018479E-9"
centreOfMassY="325E-9"
centreOfMassZ="-55.377824153253E-9"
orientationX="0.0"
orientationY="1.0"
orientationZ="0.0"
orientationAngle="0.0">
<listOfFeatureStates>
<feature class="xmlobjects.XMLFeature" id="ligand" state="none"/>
</listOfFeatureStates>
</Entity>


<Entity class="xmlobjects.XMLEntity"
id="lig_957       "
templateId="Entity_B"
centreOfMassX="43.2047520484198E-9"
centreOfMassY="325E-9"
centreOfMassZ="58.713264680559E-9"
orientationX="0.0"
orientationY="1.0"
orientationZ="0.0"
orientationAngle="0.0">
<listOfFeatureStates>
<feature class="xmlobjects.XMLFeature" id="ligand" state="none"/>
</listOfFeatureStates>
</Entity>


<Entity class="xmlobjects.XMLEntity"
id="lig_958       "
templateId="Entity_B"
centreOfMassX="-86.3156561085437E-9"
centreOfMassY="325E-9"
centreOfMassZ="50.2556091753709E-9"
orientationX="0.0"
orientationY="1.0"
orientationZ="0.0"
orientationAngle="0.0">
<listOfFeatureStates>
<feature class="xmlobjects.XMLFeature" id="ligand" state="none"/>
</listOfFeatureStates>
</Entity>


<Entity class="xmlobjects.XMLEntity"
id="lig_959       "
templateId="Entity_B"
centreOfMassX="-32.7186217936805E-9"
centreOfMassY="325E-9"
centreOfMassZ="15.6840465332606E-9"
orientationX="0.0"
orientationY="1.0"
orientationZ="0.0"
orientationAngle="0.0">
<listOfFeatureStates>
<feature class="xmlobjects.XMLFeature" id="ligand" state="none"/>
</listOfFeatureStates>
</Entity>


<Entity class="xmlobjects.XMLEntity"
id="lig_960       "
templateId="Entity_B"
centreOfMassX="85.9218665066607E-9"
centreOfMassY="325E-9"
centreOfMassZ="-25.2495016630797E-9"
orientationX="0.0"
orientationY="1.0"
orientationZ="0.0"
orientationAngle="0.0">
<listOfFeatureStates>
<feature class="xmlobjects.XMLFeature" id="ligand" state="none"/>
</listOfFeatureStates>
</Entity>


<Entity class="xmlobjects.XMLEntity"
id="lig_961       "
templateId="Entity_B"
centreOfMassX="13.312627774371E-9"
centreOfMassY="325E-9"
centreOfMassZ="-26.450525869768E-9"
orientationX="0.0"
orientationY="1.0"
orientationZ="0.0"
orientationAngle="0.0">
<listOfFeatureStates>
<feature class="xmlobjects.XMLFeature" id="ligand" state="none"/>
</listOfFeatureStates>
</Entity>


<Entity class="xmlobjects.XMLEntity"
id="lig_962       "
templateId="Entity_B"
centreOfMassX="-20.3237062374821E-9"
centreOfMassY="325E-9"
centreOfMassZ="44.5542054471909E-9"
orientationX="0.0"
orientationY="1.0"
orientationZ="0.0"
orientationAngle="0.0">
<listOfFeatureStates>
<feature class="xmlobjects.XMLFeature" id="ligand" state="none"/>
</listOfFeatureStates>
</Entity>


<Entity class="xmlobjects.XMLEntity"
id="lig_963       "
templateId="Entity_B"
centreOfMassX="49.1964471812127E-9"
centreOfMassY="325E-9"
centreOfMassZ="-87.9565284345649E-9"
orientationX="0.0"
orientationY="1.0"
orientationZ="0.0"
orientationAngle="0.0">
<listOfFeatureStates>
<feature class="xmlobjects.XMLFeature" id="ligand" state="none"/>
</listOfFeatureStates>
</Entity>


<Entity class="xmlobjects.XMLEntity"
id="lig_964       "
templateId="Entity_B"
centreOfMassX="29.5665022678293E-9"
centreOfMassY="325E-9"
centreOfMassZ="45.0792932093873E-9"
orientationX="0.0"
orientationY="1.0"
orientationZ="0.0"
orientationAngle="0.0">
<listOfFeatureStates>
<feature class="xmlobjects.XMLFeature" id="ligand" state="none"/>
</listOfFeatureStates>
</Entity>


<Entity class="xmlobjects.XMLEntity"
id="lig_965       "
templateId="Entity_B"
centreOfMassX="0.971024029743361E-9"
centreOfMassY="325E-9"
centreOfMassZ="-88.9229911544537E-9"
orientationX="0.0"
orientationY="1.0"
orientationZ="0.0"
orientationAngle="0.0">
<listOfFeatureStates>
<feature class="xmlobjects.XMLFeature" id="ligand" state="none"/>
</listOfFeatureStates>
</Entity>


<Entity class="xmlobjects.XMLEntity"
id="lig_966       "
templateId="Entity_B"
centreOfMassX="-51.7905308715418E-9"
centreOfMassY="325E-9"
centreOfMassZ="-16.348869069927E-9"
orientationX="0.0"
orientationY="1.0"
orientationZ="0.0"
orientationAngle="0.0">
<listOfFeatureStates>
<feature class="xmlobjects.XMLFeature" id="ligand" state="none"/>
</listOfFeatureStates>
</Entity>


<Entity class="xmlobjects.XMLEntity"
id="lig_967       "
templateId="Entity_B"
centreOfMassX="70.1763354352072E-9"
centreOfMassY="325E-9"
centreOfMassZ="25.9128218978832E-9"
orientationX="0.0"
orientationY="1.0"
orientationZ="0.0"
orientationAngle="0.0">
<listOfFeatureStates>
<feature class="xmlobjects.XMLFeature" id="ligand" state="none"/>
</listOfFeatureStates>
</Entity>


<Entity class="xmlobjects.XMLEntity"
id="lig_968       "
templateId="Entity_B"
centreOfMassX="73.4575304449544E-9"
centreOfMassY="325E-9"
centreOfMassZ="-10.3710968574381E-9"
orientationX="0.0"
orientationY="1.0"
orientationZ="0.0"
orientationAngle="0.0">
<listOfFeatureStates>
<feature class="xmlobjects.XMLFeature" id="ligand" state="none"/>
</listOfFeatureStates>
</Entity>


<Entity class="xmlobjects.XMLEntity"
id="lig_969       "
templateId="Entity_B"
centreOfMassX="-14.2035183026102E-9"
centreOfMassY="325E-9"
centreOfMassZ="-23.6669185915422E-9"
orientationX="0.0"
orientationY="1.0"
orientationZ="0.0"
orientationAngle="0.0">
<listOfFeatureStates>
<feature class="xmlobjects.XMLFeature" id="ligand" state="none"/>
</listOfFeatureStates>
</Entity>


<Entity class="xmlobjects.XMLEntity"
id="lig_970       "
templateId="Entity_B"
centreOfMassX="42.8035552140236E-9"
centreOfMassY="325E-9"
centreOfMassZ="-72.3897494793269E-9"
orientationX="0.0"
orientationY="1.0"
orientationZ="0.0"
orientationAngle="0.0">
<listOfFeatureStates>
<feature class="xmlobjects.XMLFeature" id="ligand" state="none"/>
</listOfFeatureStates>
</Entity>


<Entity class="xmlobjects.XMLEntity"
id="lig_971       "
templateId="Entity_B"
centreOfMassX="3.07157121421135E-9"
centreOfMassY="325E-9"
centreOfMassZ="-59.4378845217427E-9"
orientationX="0.0"
orientationY="1.0"
orientationZ="0.0"
orientationAngle="0.0">
<listOfFeatureStates>
<feature class="xmlobjects.XMLFeature" id="ligand" state="none"/>
</listOfFeatureStates>
</Entity>


<Entity class="xmlobjects.XMLEntity"
id="lig_972       "
templateId="Entity_B"
centreOfMassX="-85.4848224447141E-9"
centreOfMassY="325E-9"
centreOfMassZ="-25.2706636355958E-9"
orientationX="0.0"
orientationY="1.0"
orientationZ="0.0"
orientationAngle="0.0">
<listOfFeatureStates>
<feature class="xmlobjects.XMLFeature" id="ligand" state="none"/>
</listOfFeatureStates>
</Entity>


<Entity class="xmlobjects.XMLEntity"
id="lig_973       "
templateId="Entity_B"
centreOfMassX="-50.3749577050176E-9"
centreOfMassY="325E-9"
centreOfMassZ="5.04328144229206E-9"
orientationX="0.0"
orientationY="1.0"
orientationZ="0.0"
orientationAngle="0.0">
<listOfFeatureStates>
<feature class="xmlobjects.XMLFeature" id="ligand" state="none"/>
</listOfFeatureStates>
</Entity>


<Entity class="xmlobjects.XMLEntity"
id="lig_974       "
templateId="Entity_B"
centreOfMassX="53.7833665373129E-9"
centreOfMassY="325E-9"
centreOfMassZ="31.1374318658355E-9"
orientationX="0.0"
orientationY="1.0"
orientationZ="0.0"
orientationAngle="0.0">
<listOfFeatureStates>
<feature class="xmlobjects.XMLFeature" id="ligand" state="none"/>
</listOfFeatureStates>
</Entity>


<Entity class="xmlobjects.XMLEntity"
id="lig_975       "
templateId="Entity_B"
centreOfMassX="39.1756870481873E-9"
centreOfMassY="325E-9"
centreOfMassZ="-77.4966129944711E-9"
orientationX="0.0"
orientationY="1.0"
orientationZ="0.0"
orientationAngle="0.0">
<listOfFeatureStates>
<feature class="xmlobjects.XMLFeature" id="ligand" state="none"/>
</listOfFeatureStates>
</Entity>


<Entity class="xmlobjects.XMLEntity"
id="lig_976       "
templateId="Entity_B"
centreOfMassX="-8.52297537990744E-9"
centreOfMassY="325E-9"
centreOfMassZ="68.6774308684625E-9"
orientationX="0.0"
orientationY="1.0"
orientationZ="0.0"
orientationAngle="0.0">
<listOfFeatureStates>
<feature class="xmlobjects.XMLFeature" id="ligand" state="none"/>
</listOfFeatureStates>
</Entity>


<Entity class="xmlobjects.XMLEntity"
id="lig_977       "
templateId="Entity_B"
centreOfMassX="34.690938050887E-9"
centreOfMassY="325E-9"
centreOfMassZ="-36.2857886374853E-9"
orientationX="0.0"
orientationY="1.0"
orientationZ="0.0"
orientationAngle="0.0">
<listOfFeatureStates>
<feature class="xmlobjects.XMLFeature" id="ligand" state="none"/>
</listOfFeatureStates>
</Entity>


<Entity class="xmlobjects.XMLEntity"
id="lig_978       "
templateId="Entity_B"
centreOfMassX="33.2378991148628E-9"
centreOfMassY="325E-9"
centreOfMassZ="-35.7951788338417E-9"
orientationX="0.0"
orientationY="1.0"
orientationZ="0.0"
orientationAngle="0.0">
<listOfFeatureStates>
<feature class="xmlobjects.XMLFeature" id="ligand" state="none"/>
</listOfFeatureStates>
</Entity>


<Entity class="xmlobjects.XMLEntity"
id="lig_979       "
templateId="Entity_B"
centreOfMassX="-7.15065369531324E-9"
centreOfMassY="325E-9"
centreOfMassZ="-31.0642955666772E-9"
orientationX="0.0"
orientationY="1.0"
orientationZ="0.0"
orientationAngle="0.0">
<listOfFeatureStates>
<feature class="xmlobjects.XMLFeature" id="ligand" state="none"/>
</listOfFeatureStates>
</Entity>


<Entity class="xmlobjects.XMLEntity"
id="lig_980       "
templateId="Entity_B"
centreOfMassX="56.945272336667E-9"
centreOfMassY="325E-9"
centreOfMassZ="76.4558357991041E-9"
orientationX="0.0"
orientationY="1.0"
orientationZ="0.0"
orientationAngle="0.0">
<listOfFeatureStates>
<feature class="xmlobjects.XMLFeature" id="ligand" state="none"/>
</listOfFeatureStates>
</Entity>


<Entity class="xmlobjects.XMLEntity"
id="lig_981       "
templateId="Entity_B"
centreOfMassX="-31.6617247033125E-9"
centreOfMassY="325E-9"
centreOfMassZ="59.4688780173949E-9"
orientationX="0.0"
orientationY="1.0"
orientationZ="0.0"
orientationAngle="0.0">
<listOfFeatureStates>
<feature class="xmlobjects.XMLFeature" id="ligand" state="none"/>
</listOfFeatureStates>
</Entity>


<Entity class="xmlobjects.XMLEntity"
id="lig_982       "
templateId="Entity_B"
centreOfMassX="20.4065715400251E-9"
centreOfMassY="325E-9"
centreOfMassZ="57.1195655432805E-9"
orientationX="0.0"
orientationY="1.0"
orientationZ="0.0"
orientationAngle="0.0">
<listOfFeatureStates>
<feature class="xmlobjects.XMLFeature" id="ligand" state="none"/>
</listOfFeatureStates>
</Entity>


<Entity class="xmlobjects.XMLEntity"
id="lig_983       "
templateId="Entity_B"
centreOfMassX="-45.3971829370568E-9"
centreOfMassY="325E-9"
centreOfMassZ="-0.359722211075137E-9"
orientationX="0.0"
orientationY="1.0"
orientationZ="0.0"
orientationAngle="0.0">
<listOfFeatureStates>
<feature class="xmlobjects.XMLFeature" id="ligand" state="none"/>
</listOfFeatureStates>
</Entity>


<Entity class="xmlobjects.XMLEntity"
id="lig_984       "
templateId="Entity_B"
centreOfMassX="-69.0703844662226E-9"
centreOfMassY="325E-9"
centreOfMassZ="-46.0519858925016E-9"
orientationX="0.0"
orientationY="1.0"
orientationZ="0.0"
orientationAngle="0.0">
<listOfFeatureStates>
<feature class="xmlobjects.XMLFeature" id="ligand" state="none"/>
</listOfFeatureStates>
</Entity>


<Entity class="xmlobjects.XMLEntity"
id="lig_985       "
templateId="Entity_B"
centreOfMassX="-26.4685417533261E-9"
centreOfMassY="325E-9"
centreOfMassZ="86.7787708826235E-9"
orientationX="0.0"
orientationY="1.0"
orientationZ="0.0"
orientationAngle="0.0">
<listOfFeatureStates>
<feature class="xmlobjects.XMLFeature" id="ligand" state="none"/>
</listOfFeatureStates>
</Entity>


<Entity class="xmlobjects.XMLEntity"
id="lig_986       "
templateId="Entity_B"
centreOfMassX="-39.2914026825533E-9"
centreOfMassY="325E-9"
centreOfMassZ="75.2622016974519E-9"
orientationX="0.0"
orientationY="1.0"
orientationZ="0.0"
orientationAngle="0.0">
<listOfFeatureStates>
<feature class="xmlobjects.XMLFeature" id="ligand" state="none"/>
</listOfFeatureStates>
</Entity>


<Entity class="xmlobjects.XMLEntity"
id="lig_987       "
templateId="Entity_B"
centreOfMassX="43.1232435038327E-9"
centreOfMassY="325E-9"
centreOfMassZ="38.5362315970262E-9"
orientationX="0.0"
orientationY="1.0"
orientationZ="0.0"
orientationAngle="0.0">
<listOfFeatureStates>
<feature class="xmlobjects.XMLFeature" id="ligand" state="none"/>
</listOfFeatureStates>
</Entity>


<Entity class="xmlobjects.XMLEntity"
id="lig_988       "
templateId="Entity_B"
centreOfMassX="-37.7245025816205E-9"
centreOfMassY="325E-9"
centreOfMassZ="27.8217518299141E-9"
orientationX="0.0"
orientationY="1.0"
orientationZ="0.0"
orientationAngle="0.0">
<listOfFeatureStates>
<feature class="xmlobjects.XMLFeature" id="ligand" state="none"/>
</listOfFeatureStates>
</Entity>


<Entity class="xmlobjects.XMLEntity"
id="lig_989       "
templateId="Entity_B"
centreOfMassX="73.9027564846051E-9"
centreOfMassY="325E-9"
centreOfMassZ="0.76608872394857E-9"
orientationX="0.0"
orientationY="1.0"
orientationZ="0.0"
orientationAngle="0.0">
<listOfFeatureStates>
<feature class="xmlobjects.XMLFeature" id="ligand" state="none"/>
</listOfFeatureStates>
</Entity>


<Entity class="xmlobjects.XMLEntity"
id="lig_990       "
templateId="Entity_B"
centreOfMassX="26.260337086466E-9"
centreOfMassY="325E-9"
centreOfMassZ="-16.7292881680518E-9"
orientationX="0.0"
orientationY="1.0"
orientationZ="0.0"
orientationAngle="0.0">
<listOfFeatureStates>
<feature class="xmlobjects.XMLFeature" id="ligand" state="none"/>
</listOfFeatureStates>
</Entity>


<Entity class="xmlobjects.XMLEntity"
id="lig_991       "
templateId="Entity_B"
centreOfMassX="22.7683212610173E-9"
centreOfMassY="325E-9"
centreOfMassZ="7.93964344726632E-9"
orientationX="0.0"
orientationY="1.0"
orientationZ="0.0"
orientationAngle="0.0">
<listOfFeatureStates>
<feature class="xmlobjects.XMLFeature" id="ligand" state="none"/>
</listOfFeatureStates>
</Entity>


<Entity class="xmlobjects.XMLEntity"
id="lig_992       "
templateId="Entity_B"
centreOfMassX="78.0589203714005E-9"
centreOfMassY="325E-9"
centreOfMassZ="-70.3830594101061E-9"
orientationX="0.0"
orientationY="1.0"
orientationZ="0.0"
orientationAngle="0.0">
<listOfFeatureStates>
<feature class="xmlobjects.XMLFeature" id="ligand" state="none"/>
</listOfFeatureStates>
</Entity>


<Entity class="xmlobjects.XMLEntity"
id="lig_993       "
templateId="Entity_B"
centreOfMassX="-50.3269242719401E-9"
centreOfMassY="325E-9"
centreOfMassZ="-35.1058921081083E-9"
orientationX="0.0"
orientationY="1.0"
orientationZ="0.0"
orientationAngle="0.0">
<listOfFeatureStates>
<feature class="xmlobjects.XMLFeature" id="ligand" state="none"/>
</listOfFeatureStates>
</Entity>


<Entity class="xmlobjects.XMLEntity"
id="lig_994       "
templateId="Entity_B"
centreOfMassX="33.4793856162376E-9"
centreOfMassY="325E-9"
centreOfMassZ="-6.37797092910461E-9"
orientationX="0.0"
orientationY="1.0"
orientationZ="0.0"
orientationAngle="0.0">
<listOfFeatureStates>
<feature class="xmlobjects.XMLFeature" id="ligand" state="none"/>
</listOfFeatureStates>
</Entity>


<Entity class="xmlobjects.XMLEntity"
id="lig_995       "
templateId="Entity_B"
centreOfMassX="-22.7918605714184E-9"
centreOfMassY="325E-9"
centreOfMassZ="82.0254824946373E-9"
orientationX="0.0"
orientationY="1.0"
orientationZ="0.0"
orientationAngle="0.0">
<listOfFeatureStates>
<feature class="xmlobjects.XMLFeature" id="ligand" state="none"/>
</listOfFeatureStates>
</Entity>


<Entity class="xmlobjects.XMLEntity"
id="lig_996       "
templateId="Entity_B"
centreOfMassX="67.8453963004075E-9"
centreOfMassY="325E-9"
centreOfMassZ="-74.4383188241318E-9"
orientationX="0.0"
orientationY="1.0"
orientationZ="0.0"
orientationAngle="0.0">
<listOfFeatureStates>
<feature class="xmlobjects.XMLFeature" id="ligand" state="none"/>
</listOfFeatureStates>
</Entity>


<Entity class="xmlobjects.XMLEntity"
id="lig_997       "
templateId="Entity_B"
centreOfMassX="26.504647690688E-9"
centreOfMassY="325E-9"
centreOfMassZ="54.633216662606E-9"
orientationX="0.0"
orientationY="1.0"
orientationZ="0.0"
orientationAngle="0.0">
<listOfFeatureStates>
<feature class="xmlobjects.XMLFeature" id="ligand" state="none"/>
</listOfFeatureStates>
</Entity>


<Entity class="xmlobjects.XMLEntity"
id="lig_998       "
templateId="Entity_B"
centreOfMassX="-15.7469452946017E-9"
centreOfMassY="325E-9"
centreOfMassZ="-9.63644415293601E-9"
orientationX="0.0"
orientationY="1.0"
orientationZ="0.0"
orientationAngle="0.0">
<listOfFeatureStates>
<feature class="xmlobjects.XMLFeature" id="ligand" state="none"/>
</listOfFeatureStates>
</Entity>


<Entity class="xmlobjects.XMLEntity"
id="lig_999       "
templateId="Entity_B"
centreOfMassX="82.1821081704769E-9"
centreOfMassY="325E-9"
centreOfMassZ="-84.9258870681878E-9"
orientationX="0.0"
orientationY="1.0"
orientationZ="0.0"
orientationAngle="0.0">
<listOfFeatureStates>
<feature class="xmlobjects.XMLFeature" id="ligand" state="none"/>
</listOfFeatureStates>
</Entity>


</list>
</neuroml>
