# Supplementary material for: Meredys, a multi-compartment reaction-diffusion simulator using multistate realistic molecular complexes
Source: BMC Syst Biol. 2010 Mar 16;4:24. doi: 10.1186/1752-0509-4-24 (PMC2848630; doi:10.1186/1752-0509-4-24)
Supplement: Additional file 2 — Movie of Meredys running. Short movie of a simulation run using Meredys. [file 1752-0509-4-24-S2.TGZ › nml/main.nml]

<neuroml class="reader.XMLList">

<list>

<IncludeFile class="StringParameter" value="parameters.nml"/>
<IncludeFile class="StringParameter" value="landscapes.nml"/>
<IncludeFile class="StringParameter" value="boundaries.nml"/>
<IncludeFile class="StringParameter" value="receptor_position.nml"/>
<IncludeFile class="StringParameter" value="adaptor_position.nml"/>
<IncludeFile class="StringParameter" value="ligand_position.nml"/>
<IncludeFile class="StringParameter" value="rendering.nml"/>            
<IncludeFile class="StringParameter" value="output.nml"/> 
<IncludeFile class="StringParameter" value="reactions.nml"/>            
<IncludeFile class="StringParameter" value="templates.nml"/>   
</list>   

</neuroml>
