# Supplementary material for: Meredys, a multi-compartment reaction-diffusion simulator using multistate realistic molecular complexes
Source: BMC Syst Biol. 2010 Mar 16;4:24. doi: 10.1186/1752-0509-4-24 (PMC2848630; doi:10.1186/1752-0509-4-24)
Supplement: Additional file 2 — Movie of Meredys running. Short movie of a simulation run using Meredys. [file 1752-0509-4-24-S2.TGZ › nml/output.nml]

<neuroml class="reader.XMLList">
	<list>

<!-- Output Options-->

<list class="xmlobjects.XMLOutput"
		ref="Entity_R"
		timepoints="100"
		position="true"
		orientation="false"
		state="true"
		count="false"
	>
	</list>

	</list>   
</neuroml>
