# Supplementary material for: Meredys, a multi-compartment reaction-diffusion simulator using multistate realistic molecular complexes
Source: BMC Syst Biol. 2010 Mar 16;4:24. doi: 10.1186/1752-0509-4-24 (PMC2848630; doi:10.1186/1752-0509-4-24)
Supplement: Additional file 2 — Movie of Meredys running. Short movie of a simulation run using Meredys. [file 1752-0509-4-24-S2.TGZ › nml/parameters.nml]

<neuroml class="reader.XMLList">
	<list>
		<list class="xmlobjects.XMLParameters" 
			simulationSize="700E-9"  
			stepSize="1.0E-7"
			voxelSize="30" 
			seed="0" 
			runLength="4000000" 
			render="false" 
			capture="false"
			stdout = "true"
			outDir = "outdir"
			db = "false"/>  
	</list>   
</neuroml>
