# Supplementary material for: Meredys, a multi-compartment reaction-diffusion simulator using multistate realistic molecular complexes
Source: BMC Syst Biol. 2010 Mar 16;4:24. doi: 10.1186/1752-0509-4-24 (PMC2848630; doi:10.1186/1752-0509-4-24)
Supplement: Additional file 2 — Movie of Meredys running. Short movie of a simulation run using Meredys. [file 1752-0509-4-24-S2.TGZ › nml/reactions.nml]

<neuroml class="reader.XMLList">

<list>
			
<!-- Bimolecular Reactions -->	
	
<reaction class="xmlobjects.XMLReaction" 
	type="bi"
	id="ligand1" 
	baseRate="5e6">
	<listOfReactants>
		<reactant class="StringParameter" value="ligS1"/>
		<reactant class="StringParameter" value="recSurface"/>
	</listOfReactants>
	<listOfProducts>
		<products class="StringParameter" value="ligBond"/>
	</listOfProducts>
	<listOfStateEffect>
		<stateEffect class="xmlobjects.XMLStateEffect" modifier="1">
			<listOfSpeciesState>
				<speciesState class="xmlobjects.XMLSpeciesState" species="Entity_B">
					<listOfFeatureCondition>
						<featureCondition class="xmlobjects.XMLFeatureCondition" 
	               						  feature="ligand" condition="none"/>		
	               				</listOfFeatureCondition>
               			</speciesState>
        		</listOfSpeciesState>	
        		<listOfNascentState>
				<nascentState class="xmlobjects.XMLNascentState" species="Entity_B" proportion="1.0">
					      	<listOfFeature>
							<feature class="xmlobjects.XMLFeature" id="ligand" state="one"/>	
        					</listOfFeature>	
        			</nascentState>
			</listOfNascentState>
        	</stateEffect>
		<stateEffect class="xmlobjects.XMLStateEffect" modifier="1">
			<listOfSpeciesState>
				<speciesState class="xmlobjects.XMLSpeciesState" species="Entity_B">
					<listOfFeatureCondition>
						<featureCondition class="xmlobjects.XMLFeatureCondition" 
	               						  feature="ligand" condition="one"/>		
	               				</listOfFeatureCondition>
               			</speciesState>
        		</listOfSpeciesState>	
        		<listOfNascentState>
				<nascentState class="xmlobjects.XMLNascentState" species="Entity_B" proportion="1.0">
					      	<listOfFeature>
							<feature class="xmlobjects.XMLFeature" id="ligand" state="two"/>	
        					</listOfFeature>	
        			</nascentState>
			</listOfNascentState>
        	</stateEffect>
	</listOfStateEffect>
</reaction>		

<reaction class="xmlobjects.XMLReaction" 
	type="bi"
	id="ligand2" 
	baseRate="5e6">
	<listOfReactants>
		<reactant class="StringParameter" value="tar"/>
		<reactant class="StringParameter" value="ligOpp"/>
	</listOfReactants>
	<listOfProducts>
		<products class="StringParameter" value="tarBond"/>
	</listOfProducts>
	<listOfStateEffect>
		<stateEffect class="xmlobjects.XMLStateEffect" modifier="0">
			<listOfSpeciesState>
				<speciesState class="xmlobjects.XMLSpeciesState" species="Entity_B">
					<listOfFeatureCondition>
						<featureCondition class="xmlobjects.XMLFeatureCondition" 
	               						  feature="ligand" condition="none"/>		
	               				</listOfFeatureCondition>
               			</speciesState>
        		</listOfSpeciesState>	
        	</stateEffect>
		<stateEffect class="xmlobjects.XMLStateEffect" modifier="0">
			<listOfSpeciesState>
				<speciesState class="xmlobjects.XMLSpeciesState" species="Entity_B">
					<listOfFeatureCondition>
						<featureCondition class="xmlobjects.XMLFeatureCondition" 
	               						  feature="ligand" condition="one"/>		
	               				</listOfFeatureCondition>
               			</speciesState>
        		</listOfSpeciesState>	
        	</stateEffect>
	</listOfStateEffect>
</reaction>

<!-- Feature States -->

<feature class="xmlobjects.XMLFeature" id="ligand" >
	 <listOfState>
		<state class="StringParameter" value="none" />
  	    	<state class="StringParameter" value="one" />
		<state class="StringParameter" value="two" />
	 </listOfState>
</feature>

</list>
</neuroml>
