# Supplementary material for: Meredys, a multi-compartment reaction-diffusion simulator using multistate realistic molecular complexes
Source: BMC Syst Biol. 2010 Mar 16;4:24. doi: 10.1186/1752-0509-4-24 (PMC2848630; doi:10.1186/1752-0509-4-24)
Supplement: Additional file 2 — Movie of Meredys running. Short movie of a simulation run using Meredys. [file 1752-0509-4-24-S2.TGZ › nml/receptor_position.nml]

<neuroml class="reader.XMLList">
<list>
<Entity class="xmlobjects.XMLEntity"
id="Rec_0"
templateId="Entity_R"
centreOfMassX="122.077579390064E-9"
centreOfMassY="300E-9"
centreOfMassZ="-59.6078206728646E-9"
orientationX="0.0"
orientationY="0.0"
orientationZ="0.0"
orientationAngle="0.0">
</Entity>


<Entity class="xmlobjects.XMLEntity"
id="Rec_1"
templateId="Entity_R"
centreOfMassX="-128.046950224804E-9"
centreOfMassY="300E-9"
centreOfMassZ="-63.3221174071488E-9"
orientationX="0.0"
orientationY="0.0"
orientationZ="0.0"
orientationAngle="0.0">
</Entity>


<Entity class="xmlobjects.XMLEntity"
id="Rec_2"
templateId="Entity_R"
centreOfMassX="277.749245738319E-9"
centreOfMassY="300E-9"
centreOfMassZ="190.945093742911E-9"
orientationX="0.0"
orientationY="0.0"
orientationZ="0.0"
orientationAngle="0.0">
</Entity>


<Entity class="xmlobjects.XMLEntity"
id="Rec_3"
templateId="Entity_R"
centreOfMassX="-209.932315871273E-9"
centreOfMassY="300E-9"
centreOfMassZ="152.554175397325E-9"
orientationX="0.0"
orientationY="0.0"
orientationZ="0.0"
orientationAngle="0.0">
</Entity>


<Entity class="xmlobjects.XMLEntity"
id="Rec_4"
templateId="Entity_R"
centreOfMassX="-219.27989117463E-9"
centreOfMassY="300E-9"
centreOfMassZ="-58.5008427193407E-9"
orientationX="0.0"
orientationY="0.0"
orientationZ="0.0"
orientationAngle="0.0">
</Entity>


<Entity class="xmlobjects.XMLEntity"
id="Rec_5"
templateId="Entity_R"
centreOfMassX="-231.703569924631E-9"
centreOfMassY="300E-9"
centreOfMassZ="164.549576102767E-9"
orientationX="0.0"
orientationY="0.0"
orientationZ="0.0"
orientationAngle="0.0">
</Entity>


<Entity class="xmlobjects.XMLEntity"
id="Rec_6"
templateId="Entity_R"
centreOfMassX="54.3475733342639E-9"
centreOfMassY="300E-9"
centreOfMassZ="-174.424464954427E-9"
orientationX="0.0"
orientationY="0.0"
orientationZ="0.0"
orientationAngle="0.0">
</Entity>


<Entity class="xmlobjects.XMLEntity"
id="Rec_7"
templateId="Entity_R"
centreOfMassX="320.001369010149E-9"
centreOfMassY="300E-9"
centreOfMassZ="219.36785714126E-9"
orientationX="0.0"
orientationY="0.0"
orientationZ="0.0"
orientationAngle="0.0">
</Entity>


<Entity class="xmlobjects.XMLEntity"
id="Rec_8"
templateId="Entity_R"
centreOfMassX="215.050419801187E-9"
centreOfMassY="300E-9"
centreOfMassZ="197.442052973767E-9"
orientationX="0.0"
orientationY="0.0"
orientationZ="0.0"
orientationAngle="0.0">
</Entity>


<Entity class="xmlobjects.XMLEntity"
id="Rec_9"
templateId="Entity_R"
centreOfMassX="-291.253026866556E-9"
centreOfMassY="300E-9"
centreOfMassZ="304.359803780722E-9"
orientationX="0.0"
orientationY="0.0"
orientationZ="0.0"
orientationAngle="0.0">
</Entity>


<Entity class="xmlobjects.XMLEntity"
id="Rec_10"
templateId="Entity_R"
centreOfMassX="247.871854714184E-9"
centreOfMassY="300E-9"
centreOfMassZ="226.725080436929E-9"
orientationX="0.0"
orientationY="0.0"
orientationZ="0.0"
orientationAngle="0.0">
</Entity>


<Entity class="xmlobjects.XMLEntity"
id="Rec_11"
templateId="Entity_R"
centreOfMassX="151.250493532356E-9"
centreOfMassY="300E-9"
centreOfMassZ="17.1747305400831E-9"
orientationX="0.0"
orientationY="0.0"
orientationZ="0.0"
orientationAngle="0.0">
</Entity>


<Entity class="xmlobjects.XMLEntity"
id="Rec_12"
templateId="Entity_R"
centreOfMassX="-111.439377631039E-9"
centreOfMassY="300E-9"
centreOfMassZ="-136.939848306235E-9"
orientationX="0.0"
orientationY="0.0"
orientationZ="0.0"
orientationAngle="0.0">
</Entity>


<Entity class="xmlobjects.XMLEntity"
id="Rec_13"
templateId="Entity_R"
centreOfMassX="-50.2830690991761E-9"
centreOfMassY="300E-9"
centreOfMassZ="212.401024270154E-9"
orientationX="0.0"
orientationY="0.0"
orientationZ="0.0"
orientationAngle="0.0">
</Entity>


<Entity class="xmlobjects.XMLEntity"
id="Rec_14"
templateId="Entity_R"
centreOfMassX="199.105435288247E-9"
centreOfMassY="300E-9"
centreOfMassZ="305.617400072663E-9"
orientationX="0.0"
orientationY="0.0"
orientationZ="0.0"
orientationAngle="0.0">
</Entity>


<Entity class="xmlobjects.XMLEntity"
id="Rec_15"
templateId="Entity_R"
centreOfMassX="-124.465752297012E-9"
centreOfMassY="300E-9"
centreOfMassZ="-46.2857861581108E-9"
orientationX="0.0"
orientationY="0.0"
orientationZ="0.0"
orientationAngle="0.0">
</Entity>


<Entity class="xmlobjects.XMLEntity"
id="Rec_16"
templateId="Entity_R"
centreOfMassX="-19.5722772785321E-9"
centreOfMassY="300E-9"
centreOfMassZ="264.931249833469E-9"
orientationX="0.0"
orientationY="0.0"
orientationZ="0.0"
orientationAngle="0.0">
</Entity>


<Entity class="xmlobjects.XMLEntity"
id="Rec_17"
templateId="Entity_R"
centreOfMassX="201.647291337359E-9"
centreOfMassY="300E-9"
centreOfMassZ="274.810938961413E-9"
orientationX="0.0"
orientationY="0.0"
orientationZ="0.0"
orientationAngle="0.0">
</Entity>


<Entity class="xmlobjects.XMLEntity"
id="Rec_18"
templateId="Entity_R"
centreOfMassX="-307.41511121871E-9"
centreOfMassY="300E-9"
centreOfMassZ="-213.641308094281E-9"
orientationX="0.0"
orientationY="0.0"
orientationZ="0.0"
orientationAngle="0.0">
</Entity>


<Entity class="xmlobjects.XMLEntity"
id="Rec_19"
templateId="Entity_R"
centreOfMassX="20.5162686330222E-9"
centreOfMassY="300E-9"
centreOfMassZ="-282.984827051482E-9"
orientationX="0.0"
orientationY="0.0"
orientationZ="0.0"
orientationAngle="0.0">
</Entity>


<Entity class="xmlobjects.XMLEntity"
id="Rec_20"
templateId="Entity_R"
centreOfMassX="-151.985345267709E-9"
centreOfMassY="300E-9"
centreOfMassZ="42.6542568947198E-9"
orientationX="0.0"
orientationY="0.0"
orientationZ="0.0"
orientationAngle="0.0">
</Entity>


<Entity class="xmlobjects.XMLEntity"
id="Rec_21"
templateId="Entity_R"
centreOfMassX="-148.604904704974E-9"
centreOfMassY="300E-9"
centreOfMassZ="149.14749994267E-9"
orientationX="0.0"
orientationY="0.0"
orientationZ="0.0"
orientationAngle="0.0">
</Entity>


<Entity class="xmlobjects.XMLEntity"
id="Rec_22"
templateId="Entity_R"
centreOfMassX="97.3676614976831E-9"
centreOfMassY="300E-9"
centreOfMassZ="47.0608064056671E-9"
orientationX="0.0"
orientationY="0.0"
orientationZ="0.0"
orientationAngle="0.0">
</Entity>


<Entity class="xmlobjects.XMLEntity"
id="Rec_23"
templateId="Entity_R"
centreOfMassX="95.4342591976551E-9"
centreOfMassY="300E-9"
centreOfMassZ="18.9470881472246E-9"
orientationX="0.0"
orientationY="0.0"
orientationZ="0.0"
orientationAngle="0.0">
</Entity>


<Entity class="xmlobjects.XMLEntity"
id="Rec_24"
templateId="Entity_R"
centreOfMassX="219.198678957467E-9"
centreOfMassY="300E-9"
centreOfMassZ="-74.1421262440991E-9"
orientationX="0.0"
orientationY="0.0"
orientationZ="0.0"
orientationAngle="0.0">
</Entity>


<Entity class="xmlobjects.XMLEntity"
id="Rec_25"
templateId="Entity_R"
centreOfMassX="-327.043684632128E-9"
centreOfMassY="300E-9"
centreOfMassZ="-220.746765393027E-9"
orientationX="0.0"
orientationY="0.0"
orientationZ="0.0"
orientationAngle="0.0">
</Entity>


<Entity class="xmlobjects.XMLEntity"
id="Rec_26"
templateId="Entity_R"
centreOfMassX="-93.7202465407096E-9"
centreOfMassY="300E-9"
centreOfMassZ="318.456990244902E-9"
orientationX="0.0"
orientationY="0.0"
orientationZ="0.0"
orientationAngle="0.0">
</Entity>


<Entity class="xmlobjects.XMLEntity"
id="Rec_27"
templateId="Entity_R"
centreOfMassX="162.199888543561E-9"
centreOfMassY="300E-9"
centreOfMassZ="94.0040356792557E-9"
orientationX="0.0"
orientationY="0.0"
orientationZ="0.0"
orientationAngle="0.0">
</Entity>


<Entity class="xmlobjects.XMLEntity"
id="Rec_28"
templateId="Entity_R"
centreOfMassX="62.6710662132332E-9"
centreOfMassY="300E-9"
centreOfMassZ="-97.37938763513E-9"
orientationX="0.0"
orientationY="0.0"
orientationZ="0.0"
orientationAngle="0.0">
</Entity>


<Entity class="xmlobjects.XMLEntity"
id="Rec_29"
templateId="Entity_R"
centreOfMassX="43.8991609107096E-9"
centreOfMassY="300E-9"
centreOfMassZ="160.464341418853E-9"
orientationX="0.0"
orientationY="0.0"
orientationZ="0.0"
orientationAngle="0.0">
</Entity>


<Entity class="xmlobjects.XMLEntity"
id="Rec_30"
templateId="Entity_R"
centreOfMassX="-258.93108807925E-9"
centreOfMassY="300E-9"
centreOfMassZ="-2.56078821122287E-9"
orientationX="0.0"
orientationY="0.0"
orientationZ="0.0"
orientationAngle="0.0">
</Entity>


<Entity class="xmlobjects.XMLEntity"
id="Rec_31"
templateId="Entity_R"
centreOfMassX="302.229011357179E-9"
centreOfMassY="300E-9"
centreOfMassZ="181.167857070916E-9"
orientationX="0.0"
orientationY="0.0"
orientationZ="0.0"
orientationAngle="0.0">
</Entity>


<Entity class="xmlobjects.XMLEntity"
id="Rec_32"
templateId="Entity_R"
centreOfMassX="291.941725462589E-9"
centreOfMassY="300E-9"
centreOfMassZ="-97.6158215362381E-9"
orientationX="0.0"
orientationY="0.0"
orientationZ="0.0"
orientationAngle="0.0">
</Entity>


<Entity class="xmlobjects.XMLEntity"
id="Rec_33"
templateId="Entity_R"
centreOfMassX="-135.261986220247E-9"
centreOfMassY="300E-9"
centreOfMassZ="313.888261975615E-9"
orientationX="0.0"
orientationY="0.0"
orientationZ="0.0"
orientationAngle="0.0">
</Entity>


<Entity class="xmlobjects.XMLEntity"
id="Rec_34"
templateId="Entity_R"
centreOfMassX="229.267445185113E-9"
centreOfMassY="300E-9"
centreOfMassZ="78.6990765039445E-9"
orientationX="0.0"
orientationY="0.0"
orientationZ="0.0"
orientationAngle="0.0">
</Entity>


<Entity class="xmlobjects.XMLEntity"
id="Rec_35"
templateId="Entity_R"
centreOfMassX="43.5934701173294E-9"
centreOfMassY="300E-9"
centreOfMassZ="57.0705389153355E-9"
orientationX="0.0"
orientationY="0.0"
orientationZ="0.0"
orientationAngle="0.0">
</Entity>


<Entity class="xmlobjects.XMLEntity"
id="Rec_36"
templateId="Entity_R"
centreOfMassX="241.593421357395E-9"
centreOfMassY="300E-9"
centreOfMassZ="-133.998270539586E-9"
orientationX="0.0"
orientationY="0.0"
orientationZ="0.0"
orientationAngle="0.0">
</Entity>


<Entity class="xmlobjects.XMLEntity"
id="Rec_37"
templateId="Entity_R"
centreOfMassX="260.159323523464E-9"
centreOfMassY="300E-9"
centreOfMassZ="315.872593631584E-9"
orientationX="0.0"
orientationY="0.0"
orientationZ="0.0"
orientationAngle="0.0">
</Entity>


<Entity class="xmlobjects.XMLEntity"
id="Rec_38"
templateId="Entity_R"
centreOfMassX="-246.028104001557E-9"
centreOfMassY="300E-9"
centreOfMassZ="279.059607884038E-9"
orientationX="0.0"
orientationY="0.0"
orientationZ="0.0"
orientationAngle="0.0">
</Entity>


<Entity class="xmlobjects.XMLEntity"
id="Rec_39"
templateId="Entity_R"
centreOfMassX="-208.278227078449E-9"
centreOfMassY="300E-9"
centreOfMassZ="293.807484717304E-9"
orientationX="0.0"
orientationY="0.0"
orientationZ="0.0"
orientationAngle="0.0">
</Entity>


<Entity class="xmlobjects.XMLEntity"
id="Rec_40"
templateId="Entity_R"
centreOfMassX="-237.7303325679E-9"
centreOfMassY="300E-9"
centreOfMassZ="183.941867340893E-9"
orientationX="0.0"
orientationY="0.0"
orientationZ="0.0"
orientationAngle="0.0">
</Entity>


<Entity class="xmlobjects.XMLEntity"
id="Rec_41"
templateId="Entity_R"
centreOfMassX="-45.8328132027476E-9"
centreOfMassY="300E-9"
centreOfMassZ="-113.090890274952E-9"
orientationX="0.0"
orientationY="0.0"
orientationZ="0.0"
orientationAngle="0.0">
</Entity>


<Entity class="xmlobjects.XMLEntity"
id="Rec_42"
templateId="Entity_R"
centreOfMassX="69.1052221165968E-9"
centreOfMassY="300E-9"
centreOfMassZ="-127.067798309524E-9"
orientationX="0.0"
orientationY="0.0"
orientationZ="0.0"
orientationAngle="0.0">
</Entity>


<Entity class="xmlobjects.XMLEntity"
id="Rec_43"
templateId="Entity_R"
centreOfMassX="-319.389696024626E-9"
centreOfMassY="300E-9"
centreOfMassZ="179.220566622477E-9"
orientationX="0.0"
orientationY="0.0"
orientationZ="0.0"
orientationAngle="0.0">
</Entity>


<Entity class="xmlobjects.XMLEntity"
id="Rec_44"
templateId="Entity_R"
centreOfMassX="-303.949319983517E-9"
centreOfMassY="300E-9"
centreOfMassZ="18.1214969935473E-9"
orientationX="0.0"
orientationY="0.0"
orientationZ="0.0"
orientationAngle="0.0">
</Entity>


<Entity class="xmlobjects.XMLEntity"
id="Rec_45"
templateId="Entity_R"
centreOfMassX="-315.499475197794E-9"
centreOfMassY="300E-9"
centreOfMassZ="263.701193173922E-9"
orientationX="0.0"
orientationY="0.0"
orientationZ="0.0"
orientationAngle="0.0">
</Entity>


<Entity class="xmlobjects.XMLEntity"
id="Rec_46"
templateId="Entity_R"
centreOfMassX="-121.305329463432E-9"
centreOfMassY="300E-9"
centreOfMassZ="-240.472841620709E-9"
orientationX="0.0"
orientationY="0.0"
orientationZ="0.0"
orientationAngle="0.0">
</Entity>


<Entity class="xmlobjects.XMLEntity"
id="Rec_47"
templateId="Entity_R"
centreOfMassX="165.858150109423E-9"
centreOfMassY="300E-9"
centreOfMassZ="-19.5329570697342E-9"
orientationX="0.0"
orientationY="0.0"
orientationZ="0.0"
orientationAngle="0.0">
</Entity>


<Entity class="xmlobjects.XMLEntity"
id="Rec_48"
templateId="Entity_R"
centreOfMassX="-88.2339536792544E-9"
centreOfMassY="300E-9"
centreOfMassZ="280.570998070656E-9"
orientationX="0.0"
orientationY="0.0"
orientationZ="0.0"
orientationAngle="0.0">
</Entity>


<Entity class="xmlobjects.XMLEntity"
id="Rec_49"
templateId="Entity_R"
centreOfMassX="-111.606469928023E-9"
centreOfMassY="300E-9"
centreOfMassZ="-270.653152230849E-9"
orientationX="0.0"
orientationY="0.0"
orientationZ="0.0"
orientationAngle="0.0">
</Entity>


<Entity class="xmlobjects.XMLEntity"
id="Rec_50"
templateId="Entity_R"
centreOfMassX="-294.037535467001E-9"
centreOfMassY="300E-9"
centreOfMassZ="48.0787800421285E-9"
orientationX="0.0"
orientationY="0.0"
orientationZ="0.0"
orientationAngle="0.0">
</Entity>


<Entity class="xmlobjects.XMLEntity"
id="Rec_51"
templateId="Entity_R"
centreOfMassX="-31.1519469100183E-9"
centreOfMassY="300E-9"
centreOfMassZ="196.402905843551E-9"
orientationX="0.0"
orientationY="0.0"
orientationZ="0.0"
orientationAngle="0.0">
</Entity>


<Entity class="xmlobjects.XMLEntity"
id="Rec_52"
templateId="Entity_R"
centreOfMassX="-55.2673679163972E-9"
centreOfMassY="300E-9"
centreOfMassZ="-317.444022034201E-9"
orientationX="0.0"
orientationY="0.0"
orientationZ="0.0"
orientationAngle="0.0">
</Entity>


<Entity class="xmlobjects.XMLEntity"
id="Rec_53"
templateId="Entity_R"
centreOfMassX="-218.400451376572E-9"
centreOfMassY="300E-9"
centreOfMassZ="230.310382869006E-9"
orientationX="0.0"
orientationY="0.0"
orientationZ="0.0"
orientationAngle="0.0">
</Entity>


<Entity class="xmlobjects.XMLEntity"
id="Rec_54"
templateId="Entity_R"
centreOfMassX="209.471735140496E-9"
centreOfMassY="300E-9"
centreOfMassZ="-25.1149193104754E-9"
orientationX="0.0"
orientationY="0.0"
orientationZ="0.0"
orientationAngle="0.0">
</Entity>


<Entity class="xmlobjects.XMLEntity"
id="Rec_55"
templateId="Entity_R"
centreOfMassX="-307.51862401332E-9"
centreOfMassY="300E-9"
centreOfMassZ="-303.917570302623E-9"
orientationX="0.0"
orientationY="0.0"
orientationZ="0.0"
orientationAngle="0.0">
</Entity>


<Entity class="xmlobjects.XMLEntity"
id="Rec_56"
templateId="Entity_R"
centreOfMassX="-188.734558777627E-9"
centreOfMassY="300E-9"
centreOfMassZ="-35.2487787954055E-9"
orientationX="0.0"
orientationY="0.0"
orientationZ="0.0"
orientationAngle="0.0">
</Entity>


<Entity class="xmlobjects.XMLEntity"
id="Rec_57"
templateId="Entity_R"
centreOfMassX="2.26225637662242E-9"
centreOfMassY="300E-9"
centreOfMassZ="-67.8458939035576E-9"
orientationX="0.0"
orientationY="0.0"
orientationZ="0.0"
orientationAngle="0.0">
</Entity>


<Entity class="xmlobjects.XMLEntity"
id="Rec_58"
templateId="Entity_R"
centreOfMassX="-301.181543963049E-9"
centreOfMassY="300E-9"
centreOfMassZ="-41.9817687097037E-9"
orientationX="0.0"
orientationY="0.0"
orientationZ="0.0"
orientationAngle="0.0">
</Entity>


<Entity class="xmlobjects.XMLEntity"
id="Rec_59"
templateId="Entity_R"
centreOfMassX="319.103758130172E-9"
centreOfMassY="300E-9"
centreOfMassZ="-194.095490050807E-9"
orientationX="0.0"
orientationY="0.0"
orientationZ="0.0"
orientationAngle="0.0">
</Entity>


<Entity class="xmlobjects.XMLEntity"
id="Rec_60"
templateId="Entity_R"
centreOfMassX="-274.118665233561E-9"
centreOfMassY="300E-9"
centreOfMassZ="199.464842795259E-9"
orientationX="0.0"
orientationY="0.0"
orientationZ="0.0"
orientationAngle="0.0">
</Entity>


<Entity class="xmlobjects.XMLEntity"
id="Rec_61"
templateId="Entity_R"
centreOfMassX="101.955779609519E-9"
centreOfMassY="300E-9"
centreOfMassZ="-203.159273015533E-9"
orientationX="0.0"
orientationY="0.0"
orientationZ="0.0"
orientationAngle="0.0">
</Entity>


<Entity class="xmlobjects.XMLEntity"
id="Rec_62"
templateId="Entity_R"
centreOfMassX="-334.228713625457E-9"
centreOfMassY="300E-9"
centreOfMassZ="71.6058096922728E-9"
orientationX="0.0"
orientationY="0.0"
orientationZ="0.0"
orientationAngle="0.0">
</Entity>


<Entity class="xmlobjects.XMLEntity"
id="Rec_63"
templateId="Entity_R"
centreOfMassX="129.646700796376E-9"
centreOfMassY="300E-9"
centreOfMassZ="-143.339060093896E-9"
orientationX="0.0"
orientationY="0.0"
orientationZ="0.0"
orientationAngle="0.0">
</Entity>


<Entity class="xmlobjects.XMLEntity"
id="Rec_64"
templateId="Entity_R"
centreOfMassX="-220.678659451533E-9"
centreOfMassY="300E-9"
centreOfMassZ="-242.779464726873E-9"
orientationX="0.0"
orientationY="0.0"
orientationZ="0.0"
orientationAngle="0.0">
</Entity>


<Entity class="xmlobjects.XMLEntity"
id="Rec_65"
templateId="Entity_R"
centreOfMassX="91.2091219678762E-9"
centreOfMassY="300E-9"
centreOfMassZ="333.93091498196E-9"
orientationX="0.0"
orientationY="0.0"
orientationZ="0.0"
orientationAngle="0.0">
</Entity>


<Entity class="xmlobjects.XMLEntity"
id="Rec_66"
templateId="Entity_R"
centreOfMassX="-333.979206047978E-9"
centreOfMassY="300E-9"
centreOfMassZ="-15.7007931276706E-9"
orientationX="0.0"
orientationY="0.0"
orientationZ="0.0"
orientationAngle="0.0">
</Entity>


<Entity class="xmlobjects.XMLEntity"
id="Rec_67"
templateId="Entity_R"
centreOfMassX="-214.908996736233E-9"
centreOfMassY="300E-9"
centreOfMassZ="-162.982584234469E-9"
orientationX="0.0"
orientationY="0.0"
orientationZ="0.0"
orientationAngle="0.0">
</Entity>


<Entity class="xmlobjects.XMLEntity"
id="Rec_68"
templateId="Entity_R"
centreOfMassX="-256.500968196037E-9"
centreOfMassY="300E-9"
centreOfMassZ="79.4497389871697E-9"
orientationX="0.0"
orientationY="0.0"
orientationZ="0.0"
orientationAngle="0.0">
</Entity>


<Entity class="xmlobjects.XMLEntity"
id="Rec_69"
templateId="Entity_R"
centreOfMassX="152.212045919446E-9"
centreOfMassY="300E-9"
centreOfMassZ="68.8259930621146E-9"
orientationX="0.0"
orientationY="0.0"
orientationZ="0.0"
orientationAngle="0.0">
</Entity>


<Entity class="xmlobjects.XMLEntity"
id="Rec_70"
templateId="Entity_R"
centreOfMassX="-306.671611079702E-9"
centreOfMassY="300E-9"
centreOfMassZ="-126.282591889838E-9"
orientationX="0.0"
orientationY="0.0"
orientationZ="0.0"
orientationAngle="0.0">
</Entity>


<Entity class="xmlobjects.XMLEntity"
id="Rec_71"
templateId="Entity_R"
centreOfMassX="308.010245050703E-9"
centreOfMassY="300E-9"
centreOfMassZ="-114.88781161377E-9"
orientationX="0.0"
orientationY="0.0"
orientationZ="0.0"
orientationAngle="0.0">
</Entity>


<Entity class="xmlobjects.XMLEntity"
id="Rec_72"
templateId="Entity_R"
centreOfMassX="-176.862753731392E-9"
centreOfMassY="300E-9"
centreOfMassZ="-193.074376052003E-9"
orientationX="0.0"
orientationY="0.0"
orientationZ="0.0"
orientationAngle="0.0">
</Entity>


<Entity class="xmlobjects.XMLEntity"
id="Rec_73"
templateId="Entity_R"
centreOfMassX="254.017033545064E-9"
centreOfMassY="300E-9"
centreOfMassZ="200.164207096171E-9"
orientationX="0.0"
orientationY="0.0"
orientationZ="0.0"
orientationAngle="0.0">
</Entity>


<Entity class="xmlobjects.XMLEntity"
id="Rec_74"
templateId="Entity_R"
centreOfMassX="-8.99120231023733E-9"
centreOfMassY="300E-9"
centreOfMassZ="249.058094516971E-9"
orientationX="0.0"
orientationY="0.0"
orientationZ="0.0"
orientationAngle="0.0">
</Entity>


<Entity class="xmlobjects.XMLEntity"
id="Rec_75"
templateId="Entity_R"
centreOfMassX="114.770787733306E-9"
centreOfMassY="300E-9"
centreOfMassZ="-306.29323109361E-9"
orientationX="0.0"
orientationY="0.0"
orientationZ="0.0"
orientationAngle="0.0">
</Entity>


<Entity class="xmlobjects.XMLEntity"
id="Rec_76"
templateId="Entity_R"
centreOfMassX="67.1479972975395E-9"
centreOfMassY="300E-9"
centreOfMassZ="76.4339031670201E-9"
orientationX="0.0"
orientationY="0.0"
orientationZ="0.0"
orientationAngle="0.0">
</Entity>


<Entity class="xmlobjects.XMLEntity"
id="Rec_77"
templateId="Entity_R"
centreOfMassX="77.693956564366E-9"
centreOfMassY="300E-9"
centreOfMassZ="-97.9397676500093E-9"
orientationX="0.0"
orientationY="0.0"
orientationZ="0.0"
orientationAngle="0.0">
</Entity>


<Entity class="xmlobjects.XMLEntity"
id="Rec_78"
templateId="Entity_R"
centreOfMassX="-108.290491207604E-9"
centreOfMassY="300E-9"
centreOfMassZ="-84.4794257900602E-9"
orientationX="0.0"
orientationY="0.0"
orientationZ="0.0"
orientationAngle="0.0">
</Entity>


<Entity class="xmlobjects.XMLEntity"
id="Rec_79"
templateId="Entity_R"
centreOfMassX="-99.7009527522123E-9"
centreOfMassY="300E-9"
centreOfMassZ="79.6111647181402E-9"
orientationX="0.0"
orientationY="0.0"
orientationZ="0.0"
orientationAngle="0.0">
</Entity>


<Entity class="xmlobjects.XMLEntity"
id="Rec_80"
templateId="Entity_R"
centreOfMassX="-31.6337026725683E-9"
centreOfMassY="300E-9"
centreOfMassZ="-267.757703545117E-9"
orientationX="0.0"
orientationY="0.0"
orientationZ="0.0"
orientationAngle="0.0">
</Entity>


<Entity class="xmlobjects.XMLEntity"
id="Rec_81"
templateId="Entity_R"
centreOfMassX="-326.697125947321E-9"
centreOfMassY="300E-9"
centreOfMassZ="-321.747650845458E-9"
orientationX="0.0"
orientationY="0.0"
orientationZ="0.0"
orientationAngle="0.0">
</Entity>


<Entity class="xmlobjects.XMLEntity"
id="Rec_82"
templateId="Entity_R"
centreOfMassX="91.3099208371846E-9"
centreOfMassY="300E-9"
centreOfMassZ="178.484250898028E-9"
orientationX="0.0"
orientationY="0.0"
orientationZ="0.0"
orientationAngle="0.0">
</Entity>


<Entity class="xmlobjects.XMLEntity"
id="Rec_83"
templateId="Entity_R"
centreOfMassX="-108.513187499836E-9"
centreOfMassY="300E-9"
centreOfMassZ="224.235708344528E-9"
orientationX="0.0"
orientationY="0.0"
orientationZ="0.0"
orientationAngle="0.0">
</Entity>


<Entity class="xmlobjects.XMLEntity"
id="Rec_84"
templateId="Entity_R"
centreOfMassX="187.720291067861E-9"
centreOfMassY="300E-9"
centreOfMassZ="-172.606229583793E-9"
orientationX="0.0"
orientationY="0.0"
orientationZ="0.0"
orientationAngle="0.0">
</Entity>


<Entity class="xmlobjects.XMLEntity"
id="Rec_85"
templateId="Entity_R"
centreOfMassX="270.136392779202E-9"
centreOfMassY="300E-9"
centreOfMassZ="12.5380728273299E-9"
orientationX="0.0"
orientationY="0.0"
orientationZ="0.0"
orientationAngle="0.0">
</Entity>


<Entity class="xmlobjects.XMLEntity"
id="Rec_86"
templateId="Entity_R"
centreOfMassX="-82.5165161452652E-9"
centreOfMassY="300E-9"
centreOfMassZ="71.5580491961984E-9"
orientationX="0.0"
orientationY="0.0"
orientationZ="0.0"
orientationAngle="0.0">
</Entity>


<Entity class="xmlobjects.XMLEntity"
id="Rec_87"
templateId="Entity_R"
centreOfMassX="-269.898346610032E-9"
centreOfMassY="300E-9"
centreOfMassZ="230.880269651306E-9"
orientationX="0.0"
orientationY="0.0"
orientationZ="0.0"
orientationAngle="0.0">
</Entity>


<Entity class="xmlobjects.XMLEntity"
id="Rec_88"
templateId="Entity_R"
centreOfMassX="-331.280087006596E-9"
centreOfMassY="300E-9"
centreOfMassZ="153.287309427353E-9"
orientationX="0.0"
orientationY="0.0"
orientationZ="0.0"
orientationAngle="0.0">
</Entity>


<Entity class="xmlobjects.XMLEntity"
id="Rec_89"
templateId="Entity_R"
centreOfMassX="-133.833772456414E-9"
centreOfMassY="300E-9"
centreOfMassZ="141.887542536514E-9"
orientationX="0.0"
orientationY="0.0"
orientationZ="0.0"
orientationAngle="0.0">
</Entity>


<Entity class="xmlobjects.XMLEntity"
id="Rec_90"
templateId="Entity_R"
centreOfMassX="-242.53923485814E-9"
centreOfMassY="300E-9"
centreOfMassZ="-210.693427803664E-9"
orientationX="0.0"
orientationY="0.0"
orientationZ="0.0"
orientationAngle="0.0">
</Entity>


<Entity class="xmlobjects.XMLEntity"
id="Rec_91"
templateId="Entity_R"
centreOfMassX="-172.76000298477E-9"
centreOfMassY="300E-9"
centreOfMassZ="-161.609051303112E-9"
orientationX="0.0"
orientationY="0.0"
orientationZ="0.0"
orientationAngle="0.0">
</Entity>


<Entity class="xmlobjects.XMLEntity"
id="Rec_92"
templateId="Entity_R"
centreOfMassX="-285.498018405697E-9"
centreOfMassY="300E-9"
centreOfMassZ="-33.5580310632267E-9"
orientationX="0.0"
orientationY="0.0"
orientationZ="0.0"
orientationAngle="0.0">
</Entity>


<Entity class="xmlobjects.XMLEntity"
id="Rec_93"
templateId="Entity_R"
centreOfMassX="-102.962056046579E-9"
centreOfMassY="300E-9"
centreOfMassZ="208.738217244127E-9"
orientationX="0.0"
orientationY="0.0"
orientationZ="0.0"
orientationAngle="0.0">
</Entity>


<Entity class="xmlobjects.XMLEntity"
id="Rec_94"
templateId="Entity_R"
centreOfMassX="-143.459785764419E-9"
centreOfMassY="300E-9"
centreOfMassZ="236.768474422961E-9"
orientationX="0.0"
orientationY="0.0"
orientationZ="0.0"
orientationAngle="0.0">
</Entity>


<Entity class="xmlobjects.XMLEntity"
id="Rec_95"
templateId="Entity_R"
centreOfMassX="-50.3751707251785E-9"
centreOfMassY="300E-9"
centreOfMassZ="-157.845458890141E-9"
orientationX="0.0"
orientationY="0.0"
orientationZ="0.0"
orientationAngle="0.0">
</Entity>


<Entity class="xmlobjects.XMLEntity"
id="Rec_96"
templateId="Entity_R"
centreOfMassX="190.318274233337E-9"
centreOfMassY="300E-9"
centreOfMassZ="-157.151958033869E-9"
orientationX="0.0"
orientationY="0.0"
orientationZ="0.0"
orientationAngle="0.0">
</Entity>


<Entity class="xmlobjects.XMLEntity"
id="Rec_97"
templateId="Entity_R"
centreOfMassX="-32.417167774767E-9"
centreOfMassY="300E-9"
centreOfMassZ="17.9822501013422E-9"
orientationX="0.0"
orientationY="0.0"
orientationZ="0.0"
orientationAngle="0.0">
</Entity>


<Entity class="xmlobjects.XMLEntity"
id="Rec_98"
templateId="Entity_R"
centreOfMassX="-283.193562903695E-9"
centreOfMassY="300E-9"
centreOfMassZ="-209.557328122636E-9"
orientationX="0.0"
orientationY="0.0"
orientationZ="0.0"
orientationAngle="0.0">
</Entity>


<Entity class="xmlobjects.XMLEntity"
id="Rec_99"
templateId="Entity_R"
centreOfMassX="-115.513594249586E-9"
centreOfMassY="300E-9"
centreOfMassZ="249.367639552004E-9"
orientationX="0.0"
orientationY="0.0"
orientationZ="0.0"
orientationAngle="0.0">
</Entity>

</list>
</neuroml>
