# Supplementary material for: Meredys, a multi-compartment reaction-diffusion simulator using multistate realistic molecular complexes
Source: BMC Syst Biol. 2010 Mar 16;4:24. doi: 10.1186/1752-0509-4-24 (PMC2848630; doi:10.1186/1752-0509-4-24)
Supplement: Additional file 2 — Movie of Meredys running. Short movie of a simulation run using Meredys. [file 1752-0509-4-24-S2.TGZ › nml/rendering.nml]

<neuroml class="reader.XMLList">
	<list>

<!-- Rendering Information --> 

	<list class="xmlobjects.XMLRendering" 
		ref="rec_head" 
		shape="cylinder" 
		colour="1.0;1.0;1.0" 
		alpha="0.0">
   			<listOfDimensions>
				<dimension class="Float" value="5E-9"/>
			 	<dimension class="Float" value="5E-9"/>
			</listOfDimensions>
	</list>
		
	<list class="xmlobjects.XMLRendering" 
		ref="rec_link" 
		shape="sphere" 
		colour="1.0;1.0;1.0" 
		alpha="0.0">
   			<listOfDimensions>
				<dimension class="Float" value="3E-9"/>
			</listOfDimensions>
	</list>
  
   <list class="xmlobjects.XMLRendering" 
		ref="lig" 
		shape="sphere" 
		colour="0.5;1.0;1.0" 
		alpha="0.0">
   			<listOfDimensions>
				<dimension class="Float" value="3E-9"/>
			</listOfDimensions>
	</list>

        <list class="xmlobjects.XMLRendering"
                ref="anchorP"
                shape="sphere"
                colour="1.0;0.0;0.0"
                alpha="0.0">
                        <listOfDimensions>
                                <dimension class="Float" value="3E-9"/>
                        </listOfDimensions>
        </list>

       <list class="xmlobjects.XMLRendering"
                ref="target"
                shape="sphere"
                colour="1.0;0.0;0.0"
                alpha="0.0">
                        <listOfDimensions>
                                <dimension class="Float" value="3E-9"/>
                        </listOfDimensions>
        </list>

	</list>   
</neuroml>
