# Supplementary material for: Meredys, a multi-compartment reaction-diffusion simulator using multistate realistic molecular complexes
Source: BMC Syst Biol. 2010 Mar 16;4:24. doi: 10.1186/1752-0509-4-24 (PMC2848630; doi:10.1186/1752-0509-4-24)
Supplement: Additional file 2 — Movie of Meredys running. Short movie of a simulation run using Meredys. [file 1752-0509-4-24-S2.TGZ › nml/templates.nml]

<neuroml class="reader.XMLList">

<list>

	<list class="xmlobjects.XMLReactionSurfaceTemplate" 
		id="ligS1"
		reactionIds="ligand1"/>
		
	<list class="xmlobjects.XMLReactionSurfaceTemplate" 
		id="recSurface"
		reactionIds="ligand1"/>

	<list class="xmlobjects.XMLReactionSurfaceTemplate" 
		id="ligOpp"
		reactionIds="ligand2"/>

	<list class="xmlobjects.XMLReactionSurfaceTemplate" 
		id="tar"
		reactionIds="ligand2"/>

<bondTemplate class="xmlobjects.XMLBondTemplate" id="ligBond">
	      <listOfBondPartners>
		<bondPartner class="StringParameter" value="ligS1"/>
		<bondPartner class="StringParameter" value="recSurface"/>
	      </listOfBondPartners>
</bondTemplate>

<bondTemplate class="xmlobjects.XMLBondTemplate" id="tarBond">
	      <listOfBondPartners>
		<bondPartner class="StringParameter" value="tar"/>
		<bondPartner class="StringParameter" value="ligOpp"/>
	      </listOfBondPartners>
</bondTemplate>
         
	<list class="xmlobjects.XMLParticleTemplate" 
		id="Rec_head" 
	    landscapeId="MEMBRANE" 
	    radius="5E-9"
	     reactionSurfaceIds="ligS1">
        	<listOfXBondPoint>
         		<bondPointX class="Float" value="3E-9"/>
         		<bondPointX class="Float" value="3E-9"/>
	        	<bondPointX class="Float" value="6E-9"/>
    		</listOfXBondPoint>
			<listOfYBondPoint>
         		<bondPointY class="Float" value="5E-9"/>
	        	<bondPointY class="Float" value="10E-9"/>
	        	<bondPointY class="Float" value="5E-9"/>
    		</listOfYBondPoint>
        	<listOfZBondPoint>
         		<bondPointZ class="Float" value="0"/>
	        	<bondPointZ class="Float" value="0"/>
	    		<bondPointZ class="Float" value="0"/>
    		</listOfZBondPoint>
	    </list>


	<list class="xmlobjects.XMLParticleTemplate" 
		id="Rec_link" 
        landscapeId="below" 
        radius="3E-9">
    </list>
      
      <list class="xmlobjects.XMLEntityTemplate" 
      	id="Entity_R"
        particleTemplateIds="Rec_head;Rec_link">
        	<particleTemplateCoordX>
            	<particleTemplateCoordX class="Float" value="0"/>
            	<particleTemplateCoordX class="Float" value="0"/>
         	</particleTemplateCoordX>
         	<particleTemplateCoordY>
            	<particleTemplateCoordY class="Float" value="0"/>
            	<particleTemplateCoordY class="Float" value="-5E-9"/>
         	</particleTemplateCoordY>
         	<particleTemplateCoordZ>
            	<particleTemplateCoordZ class="Float" value="0"/>
            	<particleTemplateCoordZ class="Float" value="0"/>
         	</particleTemplateCoordZ>
         	<particleTemplateOrientX>
            	<particleTemplateOrientX class="Float" value="0.0"/>
            	<particleTemplateOrientX class="Float" value="0.0"/>
         	</particleTemplateOrientX>
         	<particleTemplateOrientY>
            	<particleTemplateOrientY class="Float" value="0.0"/>
            	<particleTemplateOrientY class="Float" value="0.0"/>
         	</particleTemplateOrientY>
         	<particleTemplateOrientZ>
            	<particleTemplateOrientZ class="Float" value="1.0"/>
            	<particleTemplateOrientZ class="Float" value="1.0"/>
         	</particleTemplateOrientZ>
         	<particleTemplateOrientAngle>
            	<particleTemplateOrientAngle class="Float" value="0.0"/>
            	<particleTemplateOrientAngle class="Float" value="0.0"/>
         	</particleTemplateOrientAngle>
      </list>
          <list class="xmlobjects.XMLParticleTemplate" 
		id="lig" 
		landscapeId="above" 
		radius="1.0E-9"
		reactionSurfaceIds="recSurface;recSurface;ligOpp">
        	<listOfXBondPoint>
         		<bondPointX class="Float" value="0"/>
         		<bondPointX class="Float" value="0"/>
	        	<bondPointX class="Float" value="0.5E-9"/>
			<bondPointX class="Float" value="0"/>
         		<bondPointX class="Float" value="0"/>
	        	<bondPointX class="Float" value="0.5E-9"/>
			<bondPointX class="Float" value="0"/>
         		<bondPointX class="Float" value="0"/>
	        	<bondPointX class="Float" value="0.5E-9"/>
    		</listOfXBondPoint>
		<listOfYBondPoint>
			<bondPointY class="Float" value="0.5E-9"/>
	        	<bondPointY class="Float" value="1E-9"/>
	        	<bondPointY class="Float" value="0.5E-9"/>
         		<bondPointY class="Float" value="0.5E-9"/>
	        	<bondPointY class="Float" value="1E-9"/>
	        	<bondPointY class="Float" value="0.5E-9"/>
			<bondPointY class="Float" value="-0.5E-9"/>
	        	<bondPointY class="Float" value="-1E-9"/>
	        	<bondPointY class="Float" value="-0.5E-9"/>
    		</listOfYBondPoint>
        	<listOfZBondPoint>
			<bondPointZ class="Float" value="0"/>
	        	<bondPointZ class="Float" value="0"/>
	    		<bondPointZ class="Float" value="0"/>
         		<bondPointZ class="Float" value="2E-9"/>
	        	<bondPointZ class="Float" value="2E-9"/>
	    		<bondPointZ class="Float" value="2E-9"/>
			<bondPointZ class="Float" value="1E-9"/>
	        	<bondPointZ class="Float" value="1E-9"/>
	    		<bondPointZ class="Float" value="1E-9"/>
    		</listOfZBondPoint>
	</list>
		         
     
<list class="xmlobjects.XMLEntityTemplate" 
		id="Entity_B" 
        particleTemplateIds="lig">
	<listOfFeatures>
			<feature class="StringParameter" value="ligand"/>
        </listOfFeatures>
        	<particleTemplateCoordX>
            	<particleTemplateCoordX class="Float" value="0"/>
         	</particleTemplateCoordX>
         	<particleTemplateCoordY>
            	<particleTemplateCoordY class="Float" value="0"/>
         	</particleTemplateCoordY>
         	<particleTemplateCoordZ>
            	<particleTemplateCoordZ class="Float" value="0"/>
         	</particleTemplateCoordZ>
         	<particleTemplateOrientX>
            	<particleTemplateOrientX class="Float" value="1.0"/>
         	</particleTemplateOrientX>
         	<particleTemplateOrientY>
            	<particleTemplateOrientY class="Float" value="0.0"/>
         	</particleTemplateOrientY>
         	<particleTemplateOrientZ>
            	<particleTemplateOrientZ class="Float" value="0.0"/>
         	</particleTemplateOrientZ>
         	<particleTemplateOrientAngle>
            	<particleTemplateOrientAngle class="Float" value="0.0"/>
         	</particleTemplateOrientAngle>
      </list>

	<list class="xmlobjects.XMLParticleTemplate" 
		id="target" 
	    landscapeId="above" 
	    radius="5E-9"
	     reactionSurfaceIds="tar">
        	<listOfXBondPoint>
         		<bondPointX class="Float" value="3E-9"/>
         		<bondPointX class="Float" value="3E-9"/>
	        	<bondPointX class="Float" value="6E-9"/>
    		</listOfXBondPoint>
			<listOfYBondPoint>
         		<bondPointY class="Float" value="5E-9"/>
	        	<bondPointY class="Float" value="10E-9"/>
	        	<bondPointY class="Float" value="5E-9"/>
    		</listOfYBondPoint>
        	<listOfZBondPoint>
         		<bondPointZ class="Float" value="0"/>
	        	<bondPointZ class="Float" value="0"/>
	    		<bondPointZ class="Float" value="0"/>
    		</listOfZBondPoint>
	    </list>

	    <list class="xmlobjects.XMLEntityTemplate" 
		id="Entity_A" 
        	particleTemplateIds="target">
        	<particleTemplateCoordX>
            	<particleTemplateCoordX class="Float" value="0"/>
         	</particleTemplateCoordX>
         	<particleTemplateCoordY>
            	<particleTemplateCoordY class="Float" value="0"/>
         	</particleTemplateCoordY>
         	<particleTemplateCoordZ>
            	<particleTemplateCoordZ class="Float" value="0"/>
         	</particleTemplateCoordZ>
         	<particleTemplateOrientX>
            	<particleTemplateOrientX class="Float" value="1.0"/>
         	</particleTemplateOrientX>
         	<particleTemplateOrientY>
            	<particleTemplateOrientY class="Float" value="0.0"/>
         	</particleTemplateOrientY>
         	<particleTemplateOrientZ>
            	<particleTemplateOrientZ class="Float" value="0.0"/>
         	</particleTemplateOrientZ>
         	<particleTemplateOrientAngle>
            	<particleTemplateOrientAngle class="Float" value="0.0"/>
         	</particleTemplateOrientAngle>
      </list>
</list>
</neuroml>
