# Supplementary material for: Meredys, a multi-compartment reaction-diffusion simulator using multistate realistic molecular complexes
Source: BMC Syst Biol. 2010 Mar 16;4:24. doi: 10.1186/1752-0509-4-24 (PMC2848630; doi:10.1186/1752-0509-4-24)
Supplement: Additional file 4 — Comparison of Meredys and continuous approaches. Comparison of simulations of zero order, uni- and bimolecular reactions run in Meredys or obtained using ordinary differential equations. [file 1752-0509-4-24-S4.TGZ]

Archive with 536 entries (446 files):
- meredys-software
- meredys-software/octave-core
- meredys-software/._meredys.png
- meredys-software/._README
- meredys-software/src.tgz
- meredys-software/traceMaker.tgz
- meredys-software/._tutorial
- meredys-software/._manual.pdf
- meredys-software/signal_model
- meredys-software/signal_model/output.nml
- meredys-software/signal_model/._rendering.nml
- meredys-software/signal_model/._parameters.nml
- meredys-software/signal_model/ampar_position.nml
- meredys-software/signal_model/.svn
- meredys-software/signal_model/.svn/._text-base
- meredys-software/signal_model/.svn/entries
- meredys-software/signal_model/.svn/._prop-base
- meredys-software/signal_model/.svn/text-base
- meredys-software/signal_model/.svn/text-base/._output.nml.svn-base
- meredys-software/signal_model/.svn/text-base/._ampar_position.nml.svn-base
- meredys-software/signal_model/.svn/text-base/._jonasReceptor.nml.svn-base
- meredys-software/signal_model/.svn/text-base/._rendering.nml.svn-base
- meredys-software/signal_model/.svn/text-base/._parameters.nml.svn-base
- meredys-software/signal_model/.svn/text-base/._landscapes.nml.svn-base
- meredys-software/signal_model/.svn/text-base/landscapes.nml.svn-base
- meredys-software/signal_model/.svn/text-base/rendering.nml.svn-base
- meredys-software/signal_model/.svn/text-base/._main.nml.svn-base
- meredys-software/signal_model/.svn/text-base/parameters.nml.svn-base
- meredys-software/signal_model/.svn/text-base/main.nml.svn-base
- meredys-software/signal_model/.svn/text-base/._gluTemplate.nml.svn-base
- meredys-software/signal_model/.svn/text-base/jonasReceptor.nml.svn-base
- meredys-software/signal_model/.svn/text-base/glutamate.nml.svn-base
- meredys-software/signal_model/.svn/text-base/._glutamate.nml.svn-base
- meredys-software/signal_model/.svn/text-base/ampar_position.nml.svn-base
- meredys-software/signal_model/.svn/text-base/gluTemplate.nml.svn-base
- meredys-software/signal_model/.svn/text-base/output.nml.svn-base
- meredys-software/signal_model/.svn/._props
- meredys-software/signal_model/.svn/format
- meredys-software/signal_model/.svn/all-wcprops
- meredys-software/signal_model/.svn/._entries
- meredys-software/signal_model/.svn/prop-base
- meredys-software/signal_model/.svn/._tmp
- meredys-software/signal_model/.svn/props
- meredys-software/signal_model/.svn/._format
- meredys-software/signal_model/.svn/tmp
- meredys-software/signal_model/.svn/tmp/._text-base
- meredys-software/signal_model/.svn/tmp/._prop-base
- meredys-software/signal_model/.svn/tmp/text-base
- meredys-software/signal_model/.svn/tmp/._props
- meredys-software/signal_model/.svn/tmp/prop-base
- meredys-software/signal_model/.svn/tmp/props
- meredys-software/signal_model/.svn/._all-wcprops
- meredys-software/signal_model/._jonasReceptor.nml
- meredys-software/signal_model/landscapes.nml
- meredys-software/signal_model/parameters.nml
- meredys-software/signal_model/gluTemplate.nml
- meredys-software/signal_model/._main.nml
- meredys-software/signal_model/._gluTemplate.nml
- meredys-software/signal_model/._parameters.nml~
- meredys-software/signal_model/main.nml
- meredys-software/signal_model/._ampar_position.nml
- meredys-software/signal_model/rendering.nml
- meredys-software/signal_model/._.svn
- meredys-software/signal_model/glutamate.nml
- meredys-software/signal_model/._landscapes.nml
- meredys-software/signal_model/._main.nml~
- meredys-software/signal_model/jonasReceptor.nml
- meredys-software/signal_model/._output.nml
- meredys-software/signal_model/._glutamate.nml
- meredys-software/README
- meredys-software/meredys.png
- meredys-software/manual.pdf
- meredys-software/src
- meredys-software/src/driver
- meredys-software/src/driver/.svn
- meredys-software/src/driver/.svn/entries
- meredys-software/src/driver/.svn/text-base
- meredys-software/src/driver/.svn/text-base/TestDriver.java.svn-base
- meredys-software/src/driver/.svn/all-wcprops
- meredys-software/src/driver/.svn/prop-base
- meredys-software/src/driver/.svn/props
- meredys-software/src/driver/.svn/tmp
- meredys-software/src/driver/.svn/tmp/text-base
- meredys-software/src/driver/.svn/tmp/prop-base
- meredys-software/src/driver/.svn/tmp/props
- meredys-software/src/driver/TestDriver.java
- meredys-software/src/.svn
- meredys-software/src/.svn/entries
- meredys-software/src/.svn/text-base
- meredys-software/src/.svn/all-wcprops
- meredys-software/src/.svn/prop-base
- meredys-software/src/.svn/props
- meredys-software/src/.svn/tmp
- meredys-software/src/.svn/tmp/text-base
- meredys-software/src/.svn/tmp/prop-base
- meredys-software/src/.svn/tmp/props
- meredys-software/src/control
- meredys-software/src/control/reader
- meredys-software/src/control/reader/.svn
- meredys-software/src/control/reader/.svn/entries
- meredys-software/src/control/reader/.svn/text-base
- meredys-software/src/control/reader/.svn/text-base/XMLList.java.svn-base
- meredys-software/src/control/reader/.svn/all-wcprops
- meredys-software/src/control/reader/.svn/prop-base
- meredys-software/src/control/reader/.svn/props
- meredys-software/src/control/reader/.svn/tmp
- meredys-software/src/control/reader/.svn/tmp/text-base
- meredys-software/src/control/reader/.svn/tmp/prop-base
- meredys-software/src/control/reader/.svn/tmp/props
- meredys-software/src/control/reader/xmlobjects
- meredys-software/src/control/reader/xmlobjects/.svn
- meredys-software/src/control/reader/xmlobjects/.svn/entries
- meredys-software/src/control/reader/xmlobjects/.svn/text-base
- meredys-software/src/control/reader/xmlobjects/.svn/text-base/XMLNascentState.java.svn-base
- meredys-software/src/control/reader/xmlobjects/.svn/text-base/XMLEvent.java.svn-base
- meredys-software/src/control/reader/xmlobjects/.svn/text-base/XMLParameters.java.svn-base
- meredys-software/src/control/reader/xmlobjects/.svn/text-base/XMLReaction.java.svn-base
- meredys-software/src/control/reader/xmlobjects/.svn/text-base/XMLReactionSpecies.java.svn-base
- meredys-software/src/control/reader/xmlobjects/.svn/text-base/XMLBoundary.java.svn-base
- meredys-software/src/control/reader/xmlobjects/.svn/text-base/XMLStateEffect.java.svn-base
- meredys-software/src/control/reader/xmlobjects/.svn/text-base/XMLLandscape.java.svn-base
- meredys-software/src/control/reader/xmlobjects/.svn/text-base/XMLBondTemplate.java.svn-base
- meredys-software/src/control/reader/xmlobjects/.svn/text-base/XMLSpeciesState.java.svn-base
- meredys-software/src/control/reader/xmlobjects/.svn/text-base/XMLCreationLaw.java.svn-base
- meredys-software/src/control/reader/xmlobjects/.svn/text-base/XMLOutput.java.svn-base
- meredys-software/src/control/reader/xmlobjects/.svn/text-base/XMLEntityTemplate.java.svn-base
- meredys-software/src/control/reader/xmlobjects/.svn/text-base/XMLRendering.java.svn-base
- meredys-software/src/control/reader/xmlobjects/.svn/text-base/XMLMembraneDomain.java.svn-base
- meredys-software/src/control/reader/xmlobjects/.svn/text-base/XMLReactionSurfaceTemplate.java.svn-base
- meredys-software/src/control/reader/xmlobjects/.svn/text-base/XMLFeature.java.svn-base
- meredys-software/src/control/reader/xmlobjects/.svn/text-base/XMLFAttributeValuePair.java.svn-base
- meredys-software/src/control/reader/xmlobjects/.svn/text-base/XMLSAttributeValuePair.java.svn-base
- meredys-software/src/control/reader/xmlobjects/.svn/text-base/XMLFeatureCondition.java.svn-base
- meredys-software/src/control/reader/xmlobjects/.svn/text-base/XMLParticleTemplate.java.svn-base
- meredys-software/src/control/reader/xmlobjects/.svn/text-base/XMLEntity.java.svn-base
- meredys-software/src/control/reader/xmlobjects/.svn/all-wcprops
- meredys-software/src/control/reader/xmlobjects/.svn/prop-base
- meredys-software/src/control/reader/xmlobjects/.svn/props
- meredys-software/src/control/reader/xmlobjects/.svn/tmp
- meredys-software/src/control/reader/xmlobjects/.svn/tmp/text-base
- meredys-software/src/control/reader/xmlobjects/.svn/tmp/prop-base
- meredys-software/src/control/reader/xmlobjects/.svn/tmp/props
- meredys-software/src/control/reader/xmlobjects/XMLLandscape.java
- meredys-software/src/control/reader/xmlobjects/XMLStateEffect.java
- meredys-software/src/control/reader/xmlobjects/XMLParameters.java
- meredys-software/src/control/reader/xmlobjects/XMLNascentState.java
- meredys-software/src/control/reader/xmlobjects/XMLOutput.java
- meredys-software/src/control/reader/xmlobjects/XMLReaction.java
- meredys-software/src/control/reader/xmlobjects/XMLBoundary.java
- meredys-software/src/control/reader/xmlobjects/XMLEntity.java
- meredys-software/src/control/reader/xmlobjects/XMLEvent.java
- meredys-software/src/control/reader/xmlobjects/XMLCreationLaw.java
- meredys-software/src/control/reader/xmlobjects/XMLFeature.java
- meredys-software/src/control/reader/xmlobjects/XMLEntityTemplate.java
- meredys-software/src/control/reader/xmlobjects/XMLBondTemplate.java
- meredys-software/src/control/reader/xmlobjects/XMLRendering.java
- meredys-software/src/control/reader/xmlobjects/XMLMembraneDomain.java
- meredys-software/src/control/reader/xmlobjects/XMLParticleTemplate.java
- meredys-software/src/control/reader/xmlobjects/XMLReactionSpecies.java
- meredys-software/src/control/reader/xmlobjects/XMLSAttributeValuePair.java
- meredys-software/src/control/reader/xmlobjects/XMLReactionSurfaceTemplate.java
- meredys-software/src/control/reader/xmlobjects/XMLSpeciesState.java
- meredys-software/src/control/reader/xmlobjects/XMLFAttributeValuePair.java
- meredys-software/src/control/reader/xmlobjects/XMLFeatureCondition.java
- meredys-software/src/control/reader/XMLList.java
- meredys-software/src/control/.svn
- meredys-software/src/control/.svn/entries
- meredys-software/src/control/.svn/text-base
- meredys-software/src/control/.svn/text-base/FileParser.java.svn-base
- meredys-software/src/control/.svn/all-wcprops
- meredys-software/src/control/.svn/prop-base
- meredys-software/src/control/.svn/props
- meredys-software/src/control/.svn/tmp
- meredys-software/src/control/.svn/tmp/text-base
- meredys-software/src/control/.svn/tmp/prop-base
- meredys-software/src/control/.svn/tmp/props
- meredys-software/src/control/FileParser.java
- meredys-software/src/view
- meredys-software/src/view/DBHandler.java
- meredys-software/src/view/.svn
- meredys-software/src/view/.svn/entries
- meredys-software/src/view/.svn/text-base
- meredys-software/src/view/.svn/text-base/Reporter.java.svn-base
- meredys-software/src/view/.svn/text-base/Simulation3DViewer.java.svn-base
- meredys-software/src/view/.svn/text-base/messages.properties.svn-base
- meredys-software/src/view/.svn/text-base/VisualObjectFactory.java.svn-base
- meredys-software/src/view/.svn/text-base/RenderingInformation.java.svn-base
- meredys-software/src/view/.svn/text-base/DBHandler.java.svn-base
- meredys-software/src/view/.svn/text-base/VisualObjectManager.java.svn-base
- meredys-software/src/view/.svn/text-base/Messages.java.svn-base
- meredys-software/src/view/.svn/all-wcprops
- meredys-software/src/view/.svn/prop-base
- meredys-software/src/view/.svn/props
- meredys-software/src/view/.svn/tmp
- meredys-software/src/view/.svn/tmp/text-base
- meredys-software/src/view/.svn/tmp/prop-base
- meredys-software/src/view/.svn/tmp/props
- meredys-software/src/view/VisualObjectManager.java
- meredys-software/src/view/messages.properties
- meredys-software/src/view/Messages.java
- meredys-software/src/view/VisualObjectFactory.java
- meredys-software/src/view/Simulation3DViewer.java
- meredys-software/src/view/Reporter.java
- meredys-software/src/view/RenderingInformation.java
- meredys-software/src/model
- meredys-software/src/model/StateEffect.java
- meredys-software/src/model/State.java
- meredys-software/src/model/IEntity.java
- meredys-software/src/model/Particle.java
- meredys-software/src/model/PlaneBoundary.java
- meredys-software/src/model/Landscape.java
- meredys-software/src/model/Entity.java
- meredys-software/src/model/IEvolver.java
- meredys-software/src/model/.svn
- meredys-software/src/model/.svn/entries
- meredys-software/src/model/.svn/text-base
- meredys-software/src/model/.svn/text-base/Boundary.java.svn-base
- meredys-software/src/model/.svn/text-base/ReactionSurfaceTemplate.java.svn-base
- meredys-software/src/model/.svn/text-base/PrecomputedRandomizer.java.svn-base
- meredys-software/src/model/.svn/text-base/SystemBoundary.java.svn-base
- meredys-software/src/model/.svn/text-base/PrintScreenEvent.java.svn-base
- meredys-software/src/model/.svn/text-base/XSimulatorException.java.svn-base
- meredys-software/src/model/.svn/text-base/Constants.java.svn-base
- meredys-software/src/model/.svn/text-base/Event.java.svn-base
- meredys-software/src/model/.svn/text-base/ReactionEvent.java.svn-base
- meredys-software/src/model/.svn/text-base/ConvexBoundary.java.svn-base
- meredys-software/src/model/.svn/text-base/EConstant.java.svn-base
- meredys-software/src/model/.svn/text-base/EMotion.java.svn-base
- meredys-software/src/model/.svn/text-base/Landscape.java.svn-base
- meredys-software/src/model/.svn/text-base/IEntity.java.svn-base
- meredys-software/src/model/.svn/text-base/StateEffect.java.svn-base
- meredys-software/src/model/.svn/text-base/CircularMembraneDomain.java.svn-base
- meredys-software/src/model/.svn/text-base/NascentState.java.svn-base
- meredys-software/src/model/.svn/text-base/ParticleTemplate.java.svn-base
- meredys-software/src/model/.svn/text-base/CreationLaw.java.svn-base
- meredys-software/src/model/.svn/text-base/EBoundaryType.java.svn-base
- meredys-software/src/model/.svn/text-base/State.java.svn-base
- meredys-software/src/model/.svn/text-base/ChangeValueEvent.java.svn-base
- meredys-software/src/model/.svn/text-base/DefaultMembraneDomain.java.svn-base
- meredys-software/src/model/.svn/text-base/BDEvolver.java.svn-base
- meredys-software/src/model/.svn/text-base/EntityTemplate.java.svn-base
- meredys-software/src/model/.svn/text-base/IRandomizer.java.svn-base
- meredys-software/src/model/.svn/text-base/Reaction.java.svn-base
- meredys-software/src/model/.svn/text-base/Output.java.svn-base
- meredys-software/src/model/.svn/text-base/IReactant.java.svn-base
- meredys-software/src/model/.svn/text-base/SimulatedSystem.java.svn-base
- meredys-software/src/model/.svn/text-base/IEvolver.java.svn-base
- meredys-software/src/model/.svn/text-base/Bond.java.svn-base
- meredys-software/src/model/.svn/text-base/Parameters.java.svn-base
- meredys-software/src/model/.svn/text-base/ConcaveBoundary.java.svn-base
- meredys-software/src/model/.svn/text-base/RemoveEntityEvent.java.svn-base
- meredys-software/src/model/.svn/text-base/Feature.java.svn-base
- meredys-software/src/model/.svn/text-base/Functions.java.svn-base
- meredys-software/src/model/.svn/text-base/RuntimeRandomizer.java.svn-base
- meredys-software/src/model/.svn/text-base/EDiffusionSpace.java.svn-base
- meredys-software/src/model/.svn/text-base/Surface.java.svn-base
- meredys-software/src/model/.svn/text-base/Entity.java.svn-base
- meredys-software/src/model/.svn/text-base/Particle.java.svn-base
- meredys-software/src/model/.svn/text-base/PlaneBoundary.java.svn-base
- meredys-software/src/model/.svn/text-base/IMembraneDomain.java.svn-base
- meredys-software/src/model/.svn/text-base/Template.java.svn-base
- meredys-software/src/model/.svn/text-base/SimulationObjectFactory.java.svn-base
- meredys-software/src/model/.svn/text-base/Cluster.java.svn-base
- meredys-software/src/model/.svn/text-base/LoadEntityEvent.java.svn-base
- meredys-software/src/model/.svn/text-base/BondTemplate.java.svn-base
- meredys-software/src/model/.svn/all-wcprops
- meredys-software/src/model/.svn/prop-base
- meredys-software/src/model/.svn/props
- meredys-software/src/model/.svn/tmp
- meredys-software/src/model/.svn/tmp/text-base
- meredys-software/src/model/.svn/tmp/prop-base
- meredys-software/src/model/.svn/tmp/props
- meredys-software/src/model/ParticleTemplate.java
- meredys-software/src/model/ReactionEvent.java
- meredys-software/src/model/EMotion.java
- meredys-software/src/model/SystemBoundary.java
- meredys-software/src/model/Cluster.java
- meredys-software/src/model/Constants.java
- meredys-software/src/model/IReactant.java
- meredys-software/src/model/Boundary.java
- meredys-software/src/model/Reaction.java
- meredys-software/src/model/BDEvolver.java
- meredys-software/src/model/NascentState.java
- meredys-software/src/model/DefaultMembraneDomain.java
- meredys-software/src/model/PrecomputedRandomizer.java
- meredys-software/src/model/ConvexBoundary.java
- meredys-software/src/model/RuntimeRandomizer.java
- meredys-software/src/model/Surface.java
- meredys-software/src/model/LoadEntityEvent.java
- meredys-software/src/model/EDiffusionSpace.java
- meredys-software/src/model/Functions.java
- meredys-software/src/model/XSimulatorException.java
- meredys-software/src/model/EBoundaryType.java
- meredys-software/src/model/Feature.java
- meredys-software/src/model/EntityTemplate.java
- meredys-software/src/model/BondTemplate.java
- meredys-software/src/model/ReactionSurfaceTemplate.java
- meredys-software/src/model/RemoveEntityEvent.java
- meredys-software/src/model/CircularMembraneDomain.java
- meredys-software/src/model/ConcaveBoundary.java
[truncated: 236 more entries]
