# Supplementary material for: Meredys, a multi-compartment reaction-diffusion simulator using multistate realistic molecular complexes
Source: BMC Syst Biol. 2010 Mar 16;4:24. doi: 10.1186/1752-0509-4-24 (PMC2848630; doi:10.1186/1752-0509-4-24)
Supplement: Additional file 4 — Comparison of Meredys and continuous approaches. Comparison of simulations of zero order, uni- and bimolecular reactions run in Meredys or obtained using ordinary differential equations. [file 1752-0509-4-24-S4.TGZ › meredys-software/src/control/reader/xmlobjects/XMLRendering.java]

/*
 * Copyright (C) 2009 April - Dominic Tolle:
 *
 * This is free software; you can redistribute it and/or modify
 * it under the terms of the GNU General Public License as published by
 * the Free Software Foundation; either version 2 of the License, or
 * (at your option) any later version.
 *
 * This is distributed in the hope that it will be useful,
 * but WITHOUT ANY WARRANTY; without even the implied warranty of
 * MERCHANTABILITY or FITNESS FOR A PARTICULAR PURPOSE.  See the
 * GNU General Public License for more details.
 *
 * You should have received a copy of the GNU General Public License
 * along with this; if not, write to the Free Software
 * Foundation, Inc., 51 Franklin St, Fifth Floor,
 * Boston, MA  02110-1301  USA
*/
package control.reader.xmlobjects;

import view.RenderingInformation;

public class XMLRendering {
	
	
	public String shape;
	public String colour;
	public float alpha = 0f;
	public String ref; 
	public neuroml.core.List listOfDimensions = new neuroml.core.List();
	
	
	public XMLRendering(){}
	
	public RenderingInformation getObject() {
		RenderingInformation r = new RenderingInformation(ref);
		//r.setShape(shape);
		r.setColour(colour);
		r.setAlpha(alpha);
		Object[] dimObjs = listOfDimensions.toArray();
		float[] dims = new float[dimObjs.length];
		for (int i = 0; i < dims.length; i++) {
			dims[i] = ((Float) dimObjs[i]).floatValue();
		}
		r.setShape(shape,dims);
		
		return r;
	}

}
