# Supplementary material for: Meredys, a multi-compartment reaction-diffusion simulator using multistate realistic molecular complexes
Source: BMC Syst Biol. 2010 Mar 16;4:24. doi: 10.1186/1752-0509-4-24 (PMC2848630; doi:10.1186/1752-0509-4-24)
Supplement: Additional file 4 — Comparison of Meredys and continuous approaches. Comparison of simulations of zero order, uni- and bimolecular reactions run in Meredys or obtained using ordinary differential equations. [file 1752-0509-4-24-S4.TGZ › meredys-software/src/control/reader/xmlobjects/XMLReactionSurfaceTemplate.java]

/*
 * Copyright (C) 2009 April - Dominic Tolle:
 *
 * This is free software; you can redistribute it and/or modify
 * it under the terms of the GNU General Public License as published by
 * the Free Software Foundation; either version 2 of the License, or
 * (at your option) any later version.
 *
 * This is distributed in the hope that it will be useful,
 * but WITHOUT ANY WARRANTY; without even the implied warranty of
 * MERCHANTABILITY or FITNESS FOR A PARTICULAR PURPOSE.  See the
 * GNU General Public License for more details.
 *
 * You should have received a copy of the GNU General Public License
 * along with this; if not, write to the Free Software
 * Foundation, Inc., 51 Franklin St, Fifth Floor,
 * Boston, MA  02110-1301  USA
*/
package control.reader.xmlobjects;

import model.ReactionSurfaceTemplate;

import org.apache.commons.lang.builder.HashCodeBuilder;


/**
 * @author dpt
 * 
 * An object to hold a BondTemplate XML entry.
 */
public class XMLReactionSurfaceTemplate{
	
	public String id;

	public String reactionIds;

	public XMLReactionSurfaceTemplate() {
		reactionIds = "";
	}
	
	
	public String getReactionIds() {
		return reactionIds;
	}


	public ReactionSurfaceTemplate getObject() {
		ReactionSurfaceTemplate bt = new ReactionSurfaceTemplate(id);
		return bt;
	}

	/**
	 * @see java.lang.Object#hashCode()
	 */
	public int hashCode() {
		return new HashCodeBuilder(-851418179, -486825979).appendSuper(
				super.hashCode()).append(this.reactionIds)
				.append(this.id).toHashCode();
	}
}
