# Supplementary material for: Meredys, a multi-compartment reaction-diffusion simulator using multistate realistic molecular complexes
Source: BMC Syst Biol. 2010 Mar 16;4:24. doi: 10.1186/1752-0509-4-24 (PMC2848630; doi:10.1186/1752-0509-4-24)
Supplement: Additional file 4 — Comparison of Meredys and continuous approaches. Comparison of simulations of zero order, uni- and bimolecular reactions run in Meredys or obtained using ordinary differential equations. [file 1752-0509-4-24-S4.TGZ › meredys-software/src/model/SystemBoundary.java]

/*
 * Copyright (C) 2009 April - Dominic Tolle:
 *
 * This is free software; you can redistribute it and/or modify
 * it under the terms of the GNU General Public License as published by
 * the Free Software Foundation; either version 2 of the License, or
 * (at your option) any later version.
 *
 * This is distributed in the hope that it will be useful,
 * but WITHOUT ANY WARRANTY; without even the implied warranty of
 * MERCHANTABILITY or FITNESS FOR A PARTICULAR PURPOSE.  See the
 * GNU General Public License for more details.
 *
 * You should have received a copy of the GNU General Public License
 * along with this; if not, write to the Free Software
 * Foundation, Inc., 51 Franklin St, Fifth Floor,
 * Boston, MA  02110-1301  USA
*/
package model;

import java.util.Iterator;

import javax.vecmath.Point3d;
import javax.vecmath.Vector3d;


public class SystemBoundary extends Boundary {
	/*
	 * 0 - Right; x = MAX
	 * 1 - Left; x = -MAX
	 * 2 - Top; y = MAX
	 * 3 - Bottom; y = -MAX
	 * 4 - Front; z = MAX
	 * 5 - Back; z = -MAX
	 */
	private Point3d point;
	private Vector3d normal;
	private String face;
	
	public SystemBoundary(String id, String face) {
		super(id);
		//System.err.println(face);
		this.face = face;
	}

	public Point3d getPoint(){
		return point;
	}
	private void setRight(Point3d p){
		if(point.x != 0){
			p.x = (point.x);
		}
		else if(point.y != 0){
			p.y = (point.y);
		}
		else if(point.z != 0){
			p.z = (point.z);
		}
	}

	public Point3d pointOfIntersection(Vector3d oldV, Vector3d newV) {
		Vector3d v1 = new Vector3d();
		Point3d p1 = new Point3d(oldV);
		Point3d p2 = new Point3d(newV);
		// Check out lab book 2  p182
		//System.err.println("P1 " +p1 + " point " + point);
		v1.sub(point, p1);
		//System.err.println("v1 "+ v1);
		double d1 = normal.dot(v1);
		Vector3d v2 = new Vector3d();
		v2.sub(p2, p1);
		double d2 = normal.dot(v2);
		double u = d1/d2;
		//System.err.println("D1 " + d1 +" D2 " + d2);
		if((u>0 && u<1)|| d2 == 0.0){
			p2.sub(p1);
			p2.scale(u);
			Point3d p = new Point3d();
			p.add(p1, p2);
			setRight(p);
			return p;
		}
		System.err.println("Serious fault - entity outside System Volume!");
		System.err.println("Discontinuing Simulation.");
		//System.err.println("Cluster ID " + c.getId());
		/*for (Entity e : c.getEntities()) {
			System.err.println("Entity template id " +e.getTemplateId());
		}*/
		System.err.println("doReflective it's crossing:");
		System.err.println("point on plane " + point);
		//System.err.println("Origin " + o);
		System.err.println("End_point " + newV);
		//System.err.println("original displacement "  + displacement + " = " + mag_displ);
		System.exit(1);
		return null;
	}

	public Vector3d getNormal(Point3d p) {
		return normal;
	}
/*	public void putBoundaryProbability(String attribute, float value) {
		
		boundaryId.add(EBoundaryType.getType(attribute));
		float total = value;
		for (Float p : boundaryProbability) {
			total += p;
			if(total > 1){
				System.err.println("Boundary probabilities add up to more than 1.");
				System.exit(1);
			}
		}
		boundaryProbability.add(total);
	}*/

	/*public void setSystem(SimulatedSystem simSys) {
		this.simSys = simSys;
	}*/

	/*public char resolve(Cluster c,EDiffusionSpace diffusionSpace) {
		Vector3d newV = c.getNewCentreOfMass();
		float r = simSys.getRandomizer().nextFloat();
		Iterator<Float> iProb = boundaryProbability.iterator();
		Iterator<EBoundaryType> iId = boundaryId.iterator();
		while (iProb.hasNext()) {
			Float p = (Float) iProb.next();
			EBoundaryType s = (EBoundaryType) iId.next();
			if(r <= p){
				switch (s) {
				case OPEN:
					System.err.println("Open boundary not allowed for System Volume.");
					System.exit(1);
					break;
				case REFLECTIVE:
					doReflective(c, diffusionSpace);
					return 'r';
				case PERIODIC:
					//System.err.println("HERE");
					doPeriodic(newV);
					return 'p';
				case ABSORBING:
					//System.err.println("Yo");
					doAbsorbing(c);
					return 'a';
					
				default:
					break;
				}
				break;
			}
		}
		return 'n';
		
	}*/
	
	public char testInteractionType(Cluster c,EDiffusionSpace diffusionSpace) {
		if(this.face.equalsIgnoreCase("MEMBRANE")){
			return 'r';
		}
		float r = simSys.getRandomizer().nextFloat();
		Iterator<Float> iProb = boundaryProbability.iterator();
		Iterator<EBoundaryType> iId = boundaryId.iterator();
		while (iProb.hasNext()) {
			Float p = (Float) iProb.next();
			EBoundaryType s = (EBoundaryType) iId.next();
			if(r <= p){
				switch (s) {
				case OPEN:
					System.err.println("Open boundary not allowed for System Volume.");
					System.exit(1);
					break;
				case REFLECTIVE:
					//doReflective(c, diffusionSpace);
					return 'r';
				case PERIODIC:
					//System.err.println("HERE");
					//doPeriodic(newV);
					return 'p';
				case ABSORBING:
					//System.err.println("Yo");
					//doAbsorbing(c);
					return 'a';
					
				default:
					break;
				}
				break;
			}
		}
		return 'n';
		
	}
	
	public char resolve(Character cr, Cluster c,EDiffusionSpace diffusionSpace) {
		switch (cr) {
				case 'o':
					System.err.println("Open boundary not allowed for System Volume.");
					System.exit(1);
					break;
				case 'r':
					doReflective(c, diffusionSpace);
					return 'r';
				case 'p':
					//System.err.println("HERE");
					doPeriodic(c, diffusionSpace);
					return 'p';
				case 'a':
					//System.err.println("Yo");
					doAbsorbing(c);
					return 'a';
					
				default:
					break;
				}
				
		return 'n';
		
	}
	@Override
	protected void doReflective(Cluster c, EDiffusionSpace diffusionSpace) {
		/* 1) Get the displacement vector from the point of origin,o, to the new position.
		 * 2) Get point of intersection, poi
		 * 3) Get the distance between o and poi. 
		 */
		Vector3d o = c.getCurrentCentreOfMass();
		Vector3d newV = c.getNewCentreOfMass();
		
		// 1
		Vector3d displacement = new Vector3d();
		displacement.sub(newV, o);
		double mag_displ = displacement.length();
	
		//for (int i = 0; i < side.length; i++) {
			//sw = side[i];
			// 2
		Point3d poi = pointOfIntersection(o, newV);
			//System.err.println("pointO " +o +" " + newV);
			//System.err.println("POI " +poi);
	
			double xd = poi.x - o.x;
			double yd = poi.y - o.y;
			double zd = poi.z - o.z;
			double distanceOriginIntersect = Math.sqrt(xd*xd + yd*yd + zd*zd); 
			double fraction = distanceOriginIntersect/mag_displ;
			//System.err.println("Fraction " + fraction);
			Vector3d n = getNormal(new Point3d());
			double dotDisplacementN = displacement.dot(n);
			dotDisplacementN = -2 * dotDisplacementN;
			Vector3d v = new Vector3d();
			
			v.scale(dotDisplacementN, n);
			v.add(displacement);
			v.scale((1-fraction));
			Vector3d finalPosition = new Vector3d(); 
			Vector3d d = (Vector3d) displacement.clone();
			
			d.scale(fraction);
			//System.err.println("New displacement " + d);
			finalPosition.add(o,d);
			finalPosition.add(v);
			//System.err.println("After all the calculations: poi " + poi + " finalPosition " + finalPosition);
			c.setCurrentCentreOfMass(poi);
			c.setNewCentreOfMass(finalPosition);
	
			simSys.checkThis(c, diffusionSpace);
	
	}

	

	private void doPeriodic(Cluster c, EDiffusionSpace diffusionSpace) {
		//System.err.println("NC " +c.getNewCentreOfMass());
		//System.err.println("do Periodic " +face + " " + point);
		float halfSimulationSize = 0.5f * simSys.getSimulationSize();
		Vector3d o = c.getCurrentCentreOfMass();
		Vector3d newV = c.getNewCentreOfMass();
		
		Point3d poi = pointOfIntersection(o, newV);
		if(point.x > 0){
		//if (newCOM.x >= halfSimulationSize ) {
			double x = ( newV.x % halfSimulationSize );
			int times = (int)( newV.x / halfSimulationSize );	
			if((times % 2 ) == 0){
				newV.x = x;
			}
			else{
				newV.x = x - halfSimulationSize;
			}
			poi.x = poi.x *(-1);
		}
		else if(point.x < 0){
		//else if(newCOM.x <= -halfSimulationSize){
			double x = ( newV.x % halfSimulationSize );
			int times = (int)( newV.x / halfSimulationSize );	
			if((times % 2 ) == 0){
				newV.x = x;
			}
			else{
				newV.x = x + halfSimulationSize;
			}
			poi.x = poi.x *(-1);
		}
		if(point.y > 0){
		//if (newCOM.y >= halfSimulationSize ) {
			double y = ( newV.y % halfSimulationSize );
			int times = (int)( newV.y / halfSimulationSize );	
			if((times % 2 ) == 0){
				newV.y = y;
			}
			else{
				newV.y = y - halfSimulationSize;
			}
			poi.y = poi.y *(-1);
		}
		else if(point.y < 0){
		//else if(newCOM.y <= -halfSimulationSize){
			double y = ( newV.y % halfSimulationSize );
			int times = (int)( newV.x / halfSimulationSize );	
			if((times % 2 ) == 0){
				newV.y = y;
			}
			else{
				newV.y = y + halfSimulationSize;
			}
			poi.y = poi.y *(-1);
		}
		if(point.z > 0){
		//if (newCOM.z >= halfSimulationSize ) {
			double z = ( newV.z % halfSimulationSize );
			int times = (int)( newV.z / halfSimulationSize );	
			if((times % 2 ) == 0){
				newV.z = z;
			}
			else{
				newV.z = z - halfSimulationSize;
			}
			poi.z = poi.z *(-1);
		}
		else if(point.z < 0){
		//else if(newCOM.z <= -halfSimulationSize){
			double z = ( newV.z % halfSimulationSize );
			int times = (int)( newV.z / halfSimulationSize );	
			if((times % 2 ) == 0){
				newV.z = z;
			}
			else{
				newV.z = z + halfSimulationSize;
			}
			poi.z = poi.z *(-1);
		}
		c.setCurrentCentreOfMass(poi);
		c.setNewCentreOfMass(newV);
		simSys.checkThis(c, diffusionSpace);
		//System.err.println("NC2 " +newCOM);
	}
	
	public void setSystem(SimulatedSystem simSys, float simulationSize) {
		this.simSys = simSys;
		if(face.equalsIgnoreCase("ZMAX")){
			this.point = new Point3d(0,0,(simulationSize*0.5f));
			Point3d zmin = new Point3d(0,0,(simulationSize*-0.5f));
			this.normal = new Vector3d(zmin);
			
		}
		else if(face.equalsIgnoreCase("ZMIN")){
			Point3d zmax = new Point3d(0,0,(simulationSize*0.5f));
			this.point = new Point3d(0,0,(simulationSize*-0.5f));
			this.normal = new Vector3d(zmax);
			
		}
		else if(face.equalsIgnoreCase("XMAX")){
			this.point = new Point3d((simulationSize*0.5f),0,0);
			Point3d xmin = new Point3d((simulationSize*-0.5f),0,0);
			this.normal = new Vector3d(xmin);
		
		}
		else if(face.equalsIgnoreCase("XMIN")){
			Point3d xmax = new Point3d((simulationSize*0.5f),0,0);
			this.point = new Point3d((simulationSize*-0.5f),0,0);
			this.normal = new Vector3d(xmax);
		
		}
		else if(face.equalsIgnoreCase("YMAX")){
			this.point= new Point3d(0,(simulationSize*0.5f),0);
			Point3d ymin = new Point3d(0,(simulationSize*-0.5f),0);
			this.normal = new Vector3d(ymin);
			
		}
		else if(face.equalsIgnoreCase("YMIN")){
			Point3d ymax = new Point3d(0,(simulationSize*0.5f),0);
			this.point = new Point3d(0,(simulationSize*-0.5f),0);
			this.normal = new Vector3d(ymax);
			
		}
		else if(face.equalsIgnoreCase("MEMBRANE")){
			Point3d ymax = new Point3d(0,simSys.getMembranePosition()*1.2f,0);
			this.point = new Point3d(0,simSys.getMembranePosition(),0);
			this.normal = new Vector3d(ymax);
			
		}
		else{
			System.err.println("Incorrect system boundary definition.");
			System.err.println("Check boundary ids.");
			System.exit(-1);
		}
		normal.normalize();
	}

	public void setFace(String s) {
		this.face = s;
	}

}
