# Supplementary material for: Meredys, a multi-compartment reaction-diffusion simulator using multistate realistic molecular complexes
Source: BMC Syst Biol. 2010 Mar 16;4:24. doi: 10.1186/1752-0509-4-24 (PMC2848630; doi:10.1186/1752-0509-4-24)
Supplement: Additional file 4 — Comparison of Meredys and continuous approaches. Comparison of simulations of zero order, uni- and bimolecular reactions run in Meredys or obtained using ordinary differential equations. [file 1752-0509-4-24-S4.TGZ › meredys-software/src/model/Boundary.java]

/*
 * Copyright (C) 2009 April - Dominic Tolle:
 *
 * This is free software; you can redistribute it and/or modify
 * it under the terms of the GNU General Public License as published by
 * the Free Software Foundation; either version 2 of the License, or
 * (at your option) any later version.
 *
 * This is distributed in the hope that it will be useful,
 * but WITHOUT ANY WARRANTY; without even the implied warranty of
 * MERCHANTABILITY or FITNESS FOR A PARTICULAR PURPOSE.  See the
 * GNU General Public License for more details.
 *
 * You should have received a copy of the GNU General Public License
 * along with this; if not, write to the Free Software
 * Foundation, Inc., 51 Franklin St, Fifth Floor,
 * Boston, MA  02110-1301  USA
*/
package model;

import java.util.ArrayList;
import java.util.Iterator;
import java.util.List;

import javax.vecmath.Point3d;
import javax.vecmath.Vector3d;

public abstract class Boundary {
	
	private String id;
	protected List<Float> boundaryProbability = new ArrayList<Float>();
	protected List<EBoundaryType> boundaryId = new ArrayList<EBoundaryType>();
	protected SimulatedSystem simSys;
	private String domainOfOrigin;
	private String finalDomain;
	//private float precedence; 

	protected void doReflective(Cluster c, EDiffusionSpace diffusionSpace){
		/* 1) Get the displacement vector from the point of origin,o, to the new position.
		 * 2) Get point of intersection, poi
		 * 3) Get the distance between o and poi. 
		 */
		Vector3d o = c.getCurrentCentreOfMass();
		Vector3d finalP = c.getNewCentreOfMass();
		//System.err.println("Setting them all current "+c.getId()+" " + c.getCurrentCentreOfMass() + " newFinal " + finalP);
		//System.err.println("doReflective it's crossing:");
		//System.err.println("Origin " + o);
		
		// 1
		Vector3d displacement = new Vector3d();
		displacement.sub(finalP, o);
		double mag_displ = displacement.length();
		//System.err.println("original displacement "  + displacement);

		
			Point3d poi = pointOfIntersection(o, finalP);
			//System.err.println("poi "+ poi);
			if(poi == null){
				return;
			}
			Vector3d normal = getNormal(poi);
			double xd = poi.x - o.x;
			double yd = poi.y - o.y;
			double zd = poi.z - o.z;
			double distanceOriginIntersect = Math.sqrt(xd*xd + yd*yd + zd*zd); 
			double fraction = distanceOriginIntersect/mag_displ;
			//System.err.println("distanceOriginIntersect " + distanceOriginIntersect );
			//System.err.println( "mag_displ "+ mag_displ);
			//System.err.println("Fraction " + fraction);
			double dotDisplacementN = displacement.dot(normal);
			dotDisplacementN = -2 * dotDisplacementN;
			Vector3d v = new Vector3d();
			
			v.scale(dotDisplacementN, normal);
			v.add(displacement);
			v.scale((1-fraction));
			Vector3d finalPosition = new Vector3d(); 
			Vector3d d = (Vector3d) displacement.clone();
			
			d.scale(fraction);
			//System.err.println("New displacement " + d);
			finalPosition.add(o,d);
			finalPosition.add(v);
			//System.err.println("After all the calculations: poi " + poi + " finalPosition " + finalPosition);
			c.setCurrentCentreOfMass(poi);
			c.setNewCentreOfMass(finalPosition);

			simSys.checkThis(c, diffusionSpace);
	}
	
	protected abstract Vector3d getNormal(Point3d poi);

	protected abstract Point3d pointOfIntersection(Vector3d o, Vector3d newV);

	public String getDomainOfOrigin() {
		return domainOfOrigin;
	}

	public void setDomainOfOrigin(String domainOfOrigin) {
		this.domainOfOrigin = domainOfOrigin;
	}

	public Boundary(String id) {
		this.id = id;
	}

	public String getId() {
		return id;
	}

	public void putBoundaryProbability(String attribute, float value) {
		
		boundaryId.add(EBoundaryType.getType(attribute));
		float total = value;
		for (Float p : boundaryProbability) {
			total += p;
			if(total > 1){
				System.err.println("Boundary probabilities add up to more than 1.");
				System.exit(1);
			}
		}
		boundaryProbability.add(total);
	}

/*	public char resolve(Cluster c, EDiffusionSpace diffusionSpace) {
		float r = simSys.getRandomizer().nextFloat();
		Iterator<Float> iProb = boundaryProbability.iterator();
		Iterator<EBoundaryType> iId = boundaryId.iterator();
		while (iProb.hasNext()) {
			Float p = (Float) iProb.next();
			EBoundaryType s = (EBoundaryType) iId.next();
			if(r <= p){
				switch (s) {
				case OPEN:
					return 'o';
					
				case REFLECTIVE:
					doReflective(c, diffusionSpace);
					return 'r';
					
				case PERIODIC:
					doPeriodic();
					return 'p';
					
				case ABSORBING:
					doAbsorbing(c);
					return 'a';
					
				default:
					return 'n';
					
				}
				
			}
		}
		return 'n';
		
	}*/
	
	public char testInteractionType(Cluster c, EDiffusionSpace diffusionSpace) {
		float r = simSys.getRandomizer().nextFloat();
		Iterator<Float> iProb = boundaryProbability.iterator();
		Iterator<EBoundaryType> iId = boundaryId.iterator();
		while (iProb.hasNext()) {
			Float p = (Float) iProb.next();
			EBoundaryType s = (EBoundaryType) iId.next();
			if(r <= p){
				switch (s) {
				case OPEN:
					return 'o';
					
				case REFLECTIVE:
					//doReflective(c, diffusionSpace);
					return 'r';
					
				case PERIODIC:
					//doPeriodic();
					return 'p';
					
				case ABSORBING:
					//doAbsorbing(c);
					return 'a';
					
				default:
					return 'n';
					
				}
				
			}
		}
		return 'n';
		
	}
	public char resolve(Character cr,Cluster c, EDiffusionSpace diffusionSpace) {
				switch (cr) {
				case 'o':
					return 'o';
					
				case 'r':
					doReflective(c, diffusionSpace);
					return 'r';
					
				case 'p':
					doPeriodic();
					return 'p';
					
				case 'a':
					doAbsorbing(c);
					return 'a';
					
				default:
					return 'n';
					
				}
	}

	
	protected void doPeriodic() {
		System.err.println("Periodic non-system boundary not yet implemented!");
		System.exit(1);
	}

	protected void doAbsorbing(Cluster c) {
		//System.err.println("Absorbing " + c.getId());
		simSys.anihilate(c);
		
	}

	public void setSystem(SimulatedSystem simSys) {
		this.simSys = simSys;
	}

	public String getFinalDomain() {
		return finalDomain;
	}

	public void setFinalDomain(String finalDomain) {
		this.finalDomain = finalDomain;
	}

	public void printDebug() {
		
		System.err.println("Id: " + id);
		System.err.println("Domain of Origin: " + domainOfOrigin);
		System.err.println("Final Domain: " + finalDomain);
		for (EBoundaryType string : boundaryId) {
			System.err.println(string);
		}
		for (Float f : boundaryProbability) {
			System.err.println(f);
		}
	}

	void setId(String s) {
		this.id = s;
	}
}
