# Supplementary material for: Meredys, a multi-compartment reaction-diffusion simulator using multistate realistic molecular complexes
Source: BMC Syst Biol. 2010 Mar 16;4:24. doi: 10.1186/1752-0509-4-24 (PMC2848630; doi:10.1186/1752-0509-4-24)
Supplement: Additional file 4 — Comparison of Meredys and continuous approaches. Comparison of simulations of zero order, uni- and bimolecular reactions run in Meredys or obtained using ordinary differential equations. [file 1752-0509-4-24-S4.TGZ › meredys-software/tutorial/README]

Meredys (MEsoscopic REaction DYnamics Simulator) is a particle based stochastic simulation software designed to model and simulate reaction-diffusion systems.
It is implemented in the Java programming language.  The input to the software is a model of a reaction diffusion system encoded in a Meredys-specific implementation 
of the NeuroML model description language.  The specification includes entries for molecule geometry and position, feature states of molecular entities, 
position of reaction sites, as well as types of reactions occurring and the biophysical properties of the diffusion landscapes.  
During a simulation, the software implements a Brownian Dynamics algorithm to simulate the evolution of the system through time.  
Upon start-up, the program reads the XML input file, initialises the random number generator, sets up the simulation volume and creates the required software 
representations of the molecular species that need to be modelled. 
Meredys simulations take place in a confined space called the simulation volume, a cube whose side length are defined by the user.
The position of any molecular species within simulation volume is given as a 3-component position vector relative to the centre of the simulation volume.
 After initialisation the software enters a cycle of iterations.  
The Brownian dynamics engine works by dividing time into small, equal time steps.  The time 
evolution of the system occurs by iteration of these time steps.  The time step length, the amount of simulated time each time step represents, is given as user input.
The Meredys algorithm executes a sequence of steps at each iteration cycle.  
The number of total iterations executed, that is the total run length, is user defined within the input file.  
The algorithms employed at each step of an iteration cycle include algorithms for random walks of molecules, 
zeroth-order, uni-molecular and bi-molecular reactions, including binding reactions, and execution of user-defined events.  
Movement of molecules takes place in specific diffusion environments, called diffusion landscapes, which determine the diffusive behaviour of molecules.  Examples of such 
landscapes are the membrane or the cytosol.  Following diffusion the software determines the reactions to be executed at the time step, and completes the designated reactions.
The feature-states of the reactants can affect the reaction rate and/or outcome.  In order to speed up run time, Meredys omits iterations during which no
molecular movement, reaction or event takes place, jumping ahead to the next iteration containing any of these actions.  The program effectively becomes 
event-driven during this time.
The program allows for various different types of output options, including 
information displayed as text to file or console, and visual information (rendered to screen during run-time or captured as set of image files).  The type of output, 
as well as the information to be output, is defined in NeuroML input file.

The below examples should be used in conjunction with the reference manual.
Both can be downloaded from the Meredys website.

Running Meredys.

Meredys is distributed as a JAR file, to be executed as a standalone program by
the hosts JRE:

>$JAVA_HOME/java -jar MeredysXXX.jar <input.nml>

Here $JAVA_HOME is the path of the hosts java installation.
XXX is a place-holder for the Meredys distribution number and <input.nml>
is the NeuroML model description file.

In the case of the enclosed below examples, <input.nml> is called main.nml


Example 1:
Introduces Meredys, nml file, and some of the basic nml elements (particles, entities), including graphic output, Mouse buttons and manipulation of the graphic output.

Example 2:
Introduces the nesting of files using includefile as well as text output.  Also introduces entities with more than 1 particle.

Example 3:  
Introduces the diffusion Landscapes, membrane domains, and boudary conditions.

Example 4:
Introduces zeroth-order reactions and load entities.
