# Supplementary material for: Meredys, a multi-compartment reaction-diffusion simulator using multistate realistic molecular complexes
Source: BMC Syst Biol. 2010 Mar 16;4:24. doi: 10.1186/1752-0509-4-24 (PMC2848630; doi:10.1186/1752-0509-4-24)
Supplement: Additional file 4 — Comparison of Meredys and continuous approaches. Comparison of simulations of zero order, uni- and bimolecular reactions run in Meredys or obtained using ordinary differential equations. [file 1752-0509-4-24-S4.TGZ › meredys-software/tutorial/ex3/README]

Example 3

Introducing:
1) Diffusion Landscapes 
2) Membrane domains 
3) Boudary conditions.

$JAVA_HOME=/ebi/research/software/Linux/opt/java/jdk1.5/bin
$MEREDYS_HOME=/homes/dominic/work/software-dev/Simulator/dist

$JAVA_HOME/java -jar $MEREDYS_HOME/Meredys20081028.jar main.nml

/ebi/research/software/Linux/opt/java/jdk1.5/bin/java -jar /homes/dominic/work/software-dev/Simulator/dist/Meredys20081028.jar main.nml


Add membrane, above membrane landscape
Change AMPAR_head particle and glutmate particle diffusion landscape
Change boundary conditions for the system boundary
Get membraind domin and boundary condition for membrane domain.

In this example, the two entities of the previous example are restricted to specific diffusion landscapes by changing the diffusion landscapes of their child particles.
