# Supplementary material for: Meredys, a multi-compartment reaction-diffusion simulator using multistate realistic molecular complexes
Source: BMC Syst Biol. 2010 Mar 16;4:24. doi: 10.1186/1752-0509-4-24 (PMC2848630; doi:10.1186/1752-0509-4-24)
Supplement: Additional file 4 — Comparison of Meredys and continuous approaches. Comparison of simulations of zero order, uni- and bimolecular reactions run in Meredys or obtained using ordinary differential equations. [file 1752-0509-4-24-S4.TGZ › meredys-software/tutorial/ex3/main.nml]

<neuroml class="reader.XMLList">

<list>

<IncludeFile class="StringParameter" value="/homes/dominic/work/data/models/example/ex3/parameters.nml"/>
<IncludeFile class="StringParameter" value="/homes/dominic/work/data/models/example/ex3/landscapes.nml"/>
<IncludeFile class="StringParameter" value="/homes/dominic/work/data/models/example/ex3/boundaries.nml"/>
<IncludeFile class="StringParameter" value="/homes/dominic/work/data/models/example/ex3/ligand_position.nml"/>
<IncludeFile class="StringParameter" value="/homes/dominic/work/data/models/example/ex3/receptor_position.nml"/>
<IncludeFile class="StringParameter" value="/homes/dominic/work/data/models/example/ex3/rendering.nml"/>            
<IncludeFile class="StringParameter" value="/homes/dominic/work/data/models/example/ex3/output.nml"/>            
<IncludeFile class="StringParameter" value="/homes/dominic/work/data/models/example/ex3/templates.nml"/>   
</list>   

</neuroml>
