# Supplementary material for: Meredys, a multi-compartment reaction-diffusion simulator using multistate realistic molecular complexes
Source: BMC Syst Biol. 2010 Mar 16;4:24. doi: 10.1186/1752-0509-4-24 (PMC2848630; doi:10.1186/1752-0509-4-24)
Supplement: Additional file 4 — Comparison of Meredys and continuous approaches. Comparison of simulations of zero order, uni- and bimolecular reactions run in Meredys or obtained using ordinary differential equations. [file 1752-0509-4-24-S4.TGZ › meredys-software/tutorial/ex3/rendering.nml]

<neuroml class="reader.XMLList">
<list>

<list class="xmlobjects.XMLRendering" 
		ref="glu" 
		shape="sphere" 
		colour="0.5;1.0;1.0" 
		alpha="0.0">
   			<listOfDimensions>
				<dimension class="Float" value="3E-9"/>
			</listOfDimensions>
	</list>

	<list class="xmlobjects.XMLRendering" 
		ref="AMPAR_head" 
		shape="cylinder" 
		colour="1.0;1.0;1.0" 
		alpha="0.0">
   			<listOfDimensions>
				<dimension class="Float" value="5E-9"/>
			 	<dimension class="Float" value="5E-9"/>
			</listOfDimensions>
	</list>
		
	<list class="xmlobjects.XMLRendering" 
		ref="AMPAR_link" 
		shape="sphere" 
		colour="1.0;1.0;1.0" 
		alpha="0.0">
   			<listOfDimensions>
				<dimension class="Float" value="3E-9"/>
			</listOfDimensions>
	</list>

</list>   
</neuroml>
