# Supplementary material for: Meredys, a multi-compartment reaction-diffusion simulator using multistate realistic molecular complexes
Source: BMC Syst Biol. 2010 Mar 16;4:24. doi: 10.1186/1752-0509-4-24 (PMC2848630; doi:10.1186/1752-0509-4-24)
Supplement: Additional file 4 — Comparison of Meredys and continuous approaches. Comparison of simulations of zero order, uni- and bimolecular reactions run in Meredys or obtained using ordinary differential equations. [file 1752-0509-4-24-S4.TGZ › meredys-software/tutorial/ex3/boundaries.nml]

<neuroml class="reader.XMLList">
<list>

<boundary class="xmlobjects.XMLBoundary" id="top">
	<listOfBoundedDomains>
		<boundedDomain class="StringParameter" value="YMAX"/>
	</listOfBoundedDomains>
	<listOfBoundaryConditions>
		<boundaryCondition class="xmlobjects.XMLFAttributeValuePair" attribute="reflective" value="1.0"/>
	</listOfBoundaryConditions>
</boundary>

<boundary class="xmlobjects.XMLBoundary" id="wall">
        <listOfBoundedDomains>
                <boundedDomain class="StringParameter" value="VOLUME"/>
        </listOfBoundedDomains>
        <listOfBoundaryConditions>
                <boundaryCondition class="xmlobjects.XMLFAttributeValuePair" attribute="absorbing" value="1.0"/>
        </listOfBoundaryConditions>
</boundary>


<boundary class="xmlobjects.XMLBoundary" id="psd_enter">
	<listOfBoundedDomains>
		<boundedDomain class="StringParameter" value="MEMBRANE"/>
		<boundedDomain class="StringParameter" value="psd"/>
	</listOfBoundedDomains>
	<listOfBoundaryConditions>
		<boundaryCondition class="xmlobjects.XMLFAttributeValuePair" attribute="open" value="1.0"/>
		<boundaryCondition class="xmlobjects.XMLFAttributeValuePair" attribute="reflective" value="0.0"/>
	</listOfBoundaryConditions>
</boundary>

<boundary class="xmlobjects.XMLBoundary" id="psd_exit">
	<listOfBoundedDomains>
		<boundedDomain class="StringParameter" value="psd"/>
		<boundedDomain class="StringParameter" value="MEMBRANE"/>
	</listOfBoundedDomains>
	<listOfBoundaryConditions>
		<boundaryCondition class="xmlobjects.XMLFAttributeValuePair" attribute="open" value="1.0"/>
		<boundaryCondition class="xmlobjects.XMLFAttributeValuePair" attribute="reflective" value="0.0"/>
	</listOfBoundaryConditions>
</boundary>

<membraneDomain class="xmlobjects.XMLMembraneDomain" id="psd" type="circle" viscosity="0.951" size="295.4E-9">
	<coordinateX>
    	<coordinateX class="Float" value="0"/>
    </coordinateX>
    <coordinateZ>
    	<coordinateZ class="Float" value="0"/>	
	</coordinateZ>
</membraneDomain>

</list>   
</neuroml>
