# Supplementary material for: Meredys, a multi-compartment reaction-diffusion simulator using multistate realistic molecular complexes
Source: BMC Syst Biol. 2010 Mar 16;4:24. doi: 10.1186/1752-0509-4-24 (PMC2848630; doi:10.1186/1752-0509-4-24)
Supplement: Additional file 4 — Comparison of Meredys and continuous approaches. Comparison of simulations of zero order, uni- and bimolecular reactions run in Meredys or obtained using ordinary differential equations. [file 1752-0509-4-24-S4.TGZ › meredys-software/tutorial/ex3/templates.nml]

<neuroml class="reader.XMLList">
	<list>

       <list class="xmlobjects.XMLParticleTemplate" 
		id="glu" 
		landscapeId="above" 
		radius="1.0E-9">
	</list>
		         
     
<list class="xmlobjects.XMLEntityTemplate" 
		id="gluE" 
        particleTemplateIds="glu">
        	<particleTemplateCoordX>
            	<particleTemplateCoordX class="Float" value="0"/>
         	</particleTemplateCoordX>
         	<particleTemplateCoordY>
            	<particleTemplateCoordY class="Float" value="0"/>
         	</particleTemplateCoordY>
         	<particleTemplateCoordZ>
            	<particleTemplateCoordZ class="Float" value="0"/>
         	</particleTemplateCoordZ>
         	<particleTemplateOrientX>
            	<particleTemplateOrientX class="Float" value="1.0"/>
         	</particleTemplateOrientX>
         	<particleTemplateOrientY>
            	<particleTemplateOrientY class="Float" value="0.0"/>
         	</particleTemplateOrientY>
         	<particleTemplateOrientZ>
            	<particleTemplateOrientZ class="Float" value="0.0"/>
         	</particleTemplateOrientZ>
         	<particleTemplateOrientAngle>
            	<particleTemplateOrientAngle class="Float" value="0.0"/>
         	</particleTemplateOrientAngle>
      </list>

	<list class="xmlobjects.XMLParticleTemplate" 
		id="AMPAR_head" 
	    landscapeId="membrane" 
	    radius="5E-9">
	</list>

	<list class="xmlobjects.XMLParticleTemplate" 
		id="AMPAR_link" 
        landscapeId="unrestricted" 
        radius="3E-9">
    </list>
 
 <list class="xmlobjects.XMLEntityTemplate" 
      	id="AMPAR"
        particleTemplateIds="AMPAR_head;AMPAR_link">	
		<particleTemplateCoordX>
            	<particleTemplateCoordX class="Float" value="0"/>
            	<particleTemplateCoordX class="Float" value="0"/>
         	</particleTemplateCoordX>
         	<particleTemplateCoordY>
            	<particleTemplateCoordY class="Float" value="0"/>
            	<particleTemplateCoordY class="Float" value="-5E-9"/>
         	</particleTemplateCoordY>
         	<particleTemplateCoordZ>
            	<particleTemplateCoordZ class="Float" value="0"/>
            	<particleTemplateCoordZ class="Float" value="0"/>
         	</particleTemplateCoordZ>
         	<particleTemplateOrientX>
            	<particleTemplateOrientX class="Float" value="0.0"/>
            	<particleTemplateOrientX class="Float" value="0.0"/>
         	</particleTemplateOrientX>
         	<particleTemplateOrientY>
            	<particleTemplateOrientY class="Float" value="0.0"/>
            	<particleTemplateOrientY class="Float" value="0.0"/>
         	</particleTemplateOrientY>
         	<particleTemplateOrientZ>
            	<particleTemplateOrientZ class="Float" value="1.0"/>
            	<particleTemplateOrientZ class="Float" value="1.0"/>
         	</particleTemplateOrientZ>
         	<particleTemplateOrientAngle>
            	<particleTemplateOrientAngle class="Float" value="0.0"/>
            	<particleTemplateOrientAngle class="Float" value="0.0"/>
         	</particleTemplateOrientAngle>
      </list>

	</list>   
</neuroml>
