# Supplementary material for: Meredys, a multi-compartment reaction-diffusion simulator using multistate realistic molecular complexes
Source: BMC Syst Biol. 2010 Mar 16;4:24. doi: 10.1186/1752-0509-4-24 (PMC2848630; doi:10.1186/1752-0509-4-24)
Supplement: Additional file 4 — Comparison of Meredys and continuous approaches. Comparison of simulations of zero order, uni- and bimolecular reactions run in Meredys or obtained using ordinary differential equations. [file 1752-0509-4-24-S4.TGZ › meredys-software/tutorial/ex2/README]

Example 2

Introducing:
1) The nesting of files using includefile 
2) Text output
3) Entities with more than 1 particle.


$JAVA_HOME=/ebi/research/software/Linux/opt/java/jdk1.5/bin
$MEREDYS_HOME=/homes/dominic/work/software-dev/Simulator/dist

$JAVA_HOME/java -jar $MEREDYS_HOME/Meredys20081028.jar main.nml

/ebi/research/software/Linux/opt/java/jdk1.5/bin/java -jar /homes/dominic/work/software-dev/Simulator/dist/Meredys20081028.jar main.nml

If you look at the files in the directory, you will notice many more *.nml files besides the main.nml file.
Open the main.nml file.  Notice that all the elements in the fiel are of the class StringParameter but that the actual
type says IncludeFile.  This is a Meredys-specific way of nesting files.  It was designed to allow easier manipulation and
editing of nml models by splitting up a monolithic nml file into more managable smaller nml files, each dealing with a 
specific aspect of the model.  Only one level of nesting is allowed. 

Run the simulation.

You will notice that this simulation differs from example 1 in two additional ways, apart from the modularisation of the neuroML input file.
The simulation produces text output in addition to the visual output (found in the output folder).  
The text output is switched on by setting the <stdout> attribute within the Parameter class to "true".  An output directory 
can be declared in the <outDir> attribute.  The type of information to be output needs to be defined in the output class.

In addition, there are two entities diffusing within the system volume, one of which is composed of 2 different particles. 
To add a new entity to the simulation, two new particle templates are defined and one new entitiy template (both in the template.nml file).
The entity template descibes the positioning of the two particle centre of mass' in relation to the entity center of mass.
Additionally, the particle rendering needs to be described (in output.nml) and the entity instantiated (ligand_position.nml and receptor_position.nml).
