# Supplementary material for: Meredys, a multi-compartment reaction-diffusion simulator using multistate realistic molecular complexes
Source: BMC Syst Biol. 2010 Mar 16;4:24. doi: 10.1186/1752-0509-4-24 (PMC2848630; doi:10.1186/1752-0509-4-24)
Supplement: Additional file 4 — Comparison of Meredys and continuous approaches. Comparison of simulations of zero order, uni- and bimolecular reactions run in Meredys or obtained using ordinary differential equations. [file 1752-0509-4-24-S4.TGZ › meredys-software/tutorial/ex2/output/AMPAR.0.dat]

# /homes/dominic/work/data/models/example/test/main.nml
# 2009-03-31 10:21:03.258
# 1476586814960870532
Iteration 1
AMPAR_2[E2-E3] (-1.633187108984886E-10, 0.0, -1.6972761373357389E-10) 
AMPAR_1[E1] (-3.357457426799823E-11, 0.0, -1.9669173022981282E-10) 
AMPAR_0[E0] (2.0248278220780236E-8, 0.0, 5.030932337390932E-10) 
AMPAR_3[E2-E3] (-1.633187108984886E-10, 0.0, -1.6972761373357389E-10) 
Iteration 2
AMPAR_2[E2-E3] (9.322035686819263E-11, 0.0, -3.5504717898260526E-10) 
AMPAR_1[E1] (-1.563385260500105E-10, 0.0, -1.5926492204939428E-10) 
AMPAR_0[E0] (2.0140700468518347E-8, 0.0, 4.4105567809093985E-10) 
AMPAR_3[E2-E3] (9.322035686819263E-11, 0.0, -3.5504717898260526E-10) 
Iteration 3
AMPAR_2[E2-E3] (8.555606058723008E-11, 0.0, -3.472221798195437E-11) 
AMPAR_1[E1] (-5.850729906470242E-10, 0.0, -4.997712118803495E-10) 
AMPAR_0[E0] (1.9946704649109748E-8, 0.0, 1.90860119375635E-10) 
AMPAR_3[E2-E3] (8.555606058723008E-11, 0.0, -3.472221798195437E-11) 
Iteration 4
AMPAR_2[E2-E3] (-2.49717442817335E-10, 0.0, 3.0614389513128186E-10) 
AMPAR_1[E1] (-7.684464767283545E-12, 0.0, -6.109103636183625E-11) 
AMPAR_0[E0] (1.9425606428979947E-8, 0.0, 3.090286498919066E-10) 
AMPAR_3[E2-E3] (-2.49717442817335E-10, 0.0, 3.0614389513128186E-10) 
Iteration 5
AMPAR_2[E2-E3] (-4.0771812479968595E-10, 0.0, 2.452717128365019E-10) 
AMPAR_1[E1] (-2.9290303575068674E-10, 0.0, -5.254349330285553E-10) 
AMPAR_0[E0] (1.956608636222157E-8, 0.0, 5.656503737627712E-10) 
AMPAR_3[E2-E3] (-4.0771812479968595E-10, 0.0, 2.452717128365019E-10) 
Iteration 6
AMPAR_2[E2-E3] (-1.0454422215035187E-10, 0.0, 6.002745732780464E-10) 
AMPAR_1[E1] (-1.56028274225779E-10, 0.0, -6.365756268988594E-10) 
AMPAR_0[E0] (1.9215421309670688E-8, 0.0, 9.5762418828027E-10) 
AMPAR_3[E2-E3] (-1.0454422215035187E-10, 0.0, 6.002745732780464E-10) 
Iteration 7
AMPAR_2[E2-E3] (-1.2622792039009024E-10, 0.0, 8.454686882897174E-10) 
AMPAR_1[E1] (-3.298123169376232E-10, 0.0, -3.8713443697321174E-10) 
AMPAR_0[E0] (1.950115791071738E-8, 0.0, 1.2000333365902445E-9) 
AMPAR_3[E2-E3] (-1.2622792039009024E-10, 0.0, 8.454686882897174E-10) 
Iteration 8
AMPAR_2[E2-E3] (-3.4382420860014374E-10, 0.0, 9.551347492442448E-10) 
AMPAR_1[E1] (-2.9123303480759863E-10, 0.0, -7.590610931129323E-10) 
AMPAR_0[E0] (1.9569477392733514E-8, 0.0, 1.0873537695244014E-9) 
AMPAR_3[E2-E3] (-3.4382420860014374E-10, 0.0, 9.551347492442448E-10) 
Iteration 9
AMPAR_2[E2-E3] (-1.5450478734914408E-10, 0.0, 7.500493700096629E-10) 
AMPAR_1[E1] (-4.5522807457786915E-10, 0.0, -1.0073556724543227E-9) 
AMPAR_0[E0] (1.9210679262637864E-8, 0.0, 7.060521126089898E-10) 
AMPAR_3[E2-E3] (-1.5450478734914408E-10, 0.0, 7.500493700096629E-10) 
Iteration 10
AMPAR_2[E2-E3] (-2.3947588001117804E-10, 0.0, 9.286564852184472E-10) 
AMPAR_1[E1] (-4.707158037325865E-10, 0.0, -7.674527416001371E-10) 
AMPAR_0[E0] (1.944913243651092E-8, 0.0, 1.1106236832980616E-9) 
AMPAR_3[E2-E3] (-2.3947588001117804E-10, 0.0, 9.286564852184472E-10) 
Iteration 11
AMPAR_2[E2-E3] (-4.5152477234523825E-10, 0.0, 6.053337555178547E-10) 
AMPAR_1[E1] (-4.3785202259171815E-10, 0.0, -5.66219225638341E-10) 
AMPAR_0[E0] (1.9502766693269002E-8, 0.0, 9.155178629094425E-10) 
AMPAR_3[E2-E3] (-4.5152477234523825E-10, 0.0, 6.053337555178547E-10) 
Iteration 12
AMPAR_2[E2-E3] (-6.261244404021233E-10, 0.0, 5.188556322444067E-10) 
AMPAR_1[E1] (-5.214333727659959E-10, 0.0, -6.143683249293026E-10) 
AMPAR_0[E0] (1.9483424703453656E-8, 0.0, 7.266771004377222E-10) 
AMPAR_3[E2-E3] (-6.261244404021233E-10, 0.0, 5.188556322444067E-10) 
Iteration 13
AMPAR_2[E2-E3] (-8.00445914324613E-10, 0.0, 1.1158420369994356E-9) 
AMPAR_1[E1] (-4.3989731014215214E-10, 0.0, -1.354369551891353E-9) 
AMPAR_0[E0] (1.9037192901943945E-8, 0.0, 4.521135063551003E-10) 
AMPAR_3[E2-E3] (-8.00445914324613E-10, 0.0, 1.1158420369994356E-9) 
Iteration 14
AMPAR_2[E2-E3] (-7.771774004727978E-10, 0.0, 1.4025361776492924E-9) 
AMPAR_1[E1] (-9.75778871489803E-10, 0.0, -1.3374844040974983E-9) 
AMPAR_0[E0] (1.9226539204469928E-8, 0.0, 1.8414069574701445E-10) 
AMPAR_3[E2-E3] (-7.771774004727978E-10, 0.0, 1.4025361776492924E-9) 
Iteration 15
AMPAR_2[E2-E3] (-6.324244824873622E-10, 0.0, 1.705176118534933E-9) 
AMPAR_1[E1] (-9.674896792405363E-10, 0.0, -1.5329599148755298E-9) 
AMPAR_0[E0] (1.9247833275143345E-8, 0.0, -5.730405733261931E-11) 
AMPAR_3[E2-E3] (-6.324244824873622E-10, 0.0, 1.705176118534933E-9) 
Iteration 16
AMPAR_2[E2-E3] (-4.174830289627314E-10, 0.0, 2.026416486174963E-9) 
AMPAR_1[E1] (-1.0223431239436653E-9, 0.0, -1.437203609213032E-9) 
AMPAR_0[E0] (1.9771753016067928E-8, 0.0, 4.570012424043271E-11) 
AMPAR_3[E2-E3] (-4.174830289627314E-10, 0.0, 2.026416486174963E-9) 
Iteration 17
AMPAR_2[E2-E3] (-4.236277334995904E-10, 0.0, 2.1681338323664685E-9) 
AMPAR_1[E1] (-1.2896378658394614E-9, 0.0, -1.8012719680065777E-9) 
AMPAR_0[E0] (1.9888547576202287E-8, 0.0, 2.2280203723634293E-11) 
AMPAR_3[E2-E3] (-4.236277334995904E-10, 0.0, 2.1681338323664685E-9) 
Iteration 18
AMPAR_2[E2-E3] (4.283112146605146E-12, 0.0, 2.282161557128902E-9) 
AMPAR_1[E1] (-1.7631667486112068E-9, 0.0, -1.747668964026637E-9) 
AMPAR_0[E0] (1.9813749512626044E-8, 0.0, 2.645526558237017E-10) 
AMPAR_3[E2-E3] (4.283112146605146E-12, 0.0, 2.282161557128902E-9) 
Iteration 19
AMPAR_2[E2-E3] (-4.465641917878045E-10, 0.0, 2.0617699771430227E-9) 
AMPAR_1[E1] (-1.4921052975486137E-9, 0.0, -1.9190025363563164E-9) 
AMPAR_0[E0] (1.9855159419379653E-8, 0.0, 9.776752168261234E-10) 
AMPAR_3[E2-E3] (-4.465641917878045E-10, 0.0, 2.0617699771430227E-9) 
Iteration 20
AMPAR_2[E2-E3] (-9.676907226047333E-10, 0.0, 2.3861701227778627E-9) 
AMPAR_1[E1] (-1.57086526137717E-9, 0.0, -1.7100092830973564E-9) 
AMPAR_0[E0] (1.9751229970998985E-8, 0.0, 1.2134256360124547E-9) 
AMPAR_3[E2-E3] (-9.676907226047333E-10, 0.0, 2.3861701227778627E-9) 
Iteration 21
AMPAR_2[E2-E3] (-6.40240433498765E-10, 0.0, 2.6923341335882685E-9) 
AMPAR_1[E1] (-1.9528167595844703E-9, 0.0, -1.596951851625082E-9) 
AMPAR_0[E0] (2.002167411030431E-8, 0.0, 1.124174696040536E-9) 
AMPAR_3[E2-E3] (-6.40240433498765E-10, 0.0, 2.6923341335882685E-9) 
Iteration 22
AMPAR_2[E2-E3] (-7.888068010403344E-10, 0.0, 2.8388040392368626E-9) 
AMPAR_1[E1] (-1.9938344141351383E-9, 0.0, -8.807311577612927E-10) 
AMPAR_0[E0] (1.9921248470278208E-8, 0.0, 1.4030239175316646E-9) 
AMPAR_3[E2-E3] (-7.888068010403344E-10, 0.0, 2.8388040392368626E-9) 
Iteration 23
AMPAR_2[E2-E3] (-7.445442664305719E-10, 0.0, 2.5556764345424628E-9) 
AMPAR_1[E1] (-1.777362351637608E-9, 0.0, -6.286178275488259E-10) 
AMPAR_0[E0] (1.9874586944940154E-8, 0.0, 8.593995497879754E-10) 
AMPAR_3[E2-E3] (-7.445442664305719E-10, 0.0, 2.5556764345424628E-9) 
Iteration 24
AMPAR_2[E2-E3] (-8.401628974991222E-10, 0.0, 2.888837044753288E-9) 
AMPAR_1[E1] (-1.4366040411800629E-9, 0.0, -7.569324087313907E-10) 
AMPAR_0[E0] (2.0026794219502042E-8, 0.0, 6.415358088512897E-10) 
AMPAR_3[E2-E3] (-8.401628974991222E-10, 0.0, 2.888837044753288E-9) 
Iteration 25
AMPAR_2[E2-E3] (-1.1559825734658442E-9, 0.0, 3.0833737370639088E-9) 
AMPAR_1[E1] (-1.7287313912678303E-9, 0.0, -6.43611798891129E-10) 
AMPAR_0[E0] (1.9924309955371422E-8, 0.0, 3.355192911697054E-10) 
AMPAR_3[E2-E3] (-1.1559825734658442E-9, 0.0, 3.0833737370639088E-9) 
Iteration 26
AMPAR_2[E2-E3] (-1.2002097127778029E-9, 0.0, 3.1631230414463903E-9) 
AMPAR_1[E1] (-2.0369665231306744E-9, 0.0, -1.5052794736399714E-10) 
AMPAR_0[E0] (1.9999347389970668E-8, 0.0, 2.6122782756376614E-11) 
AMPAR_3[E2-E3] (-1.2002097127778029E-9, 0.0, 3.1631230414463903E-9) 
Iteration 27
AMPAR_2[E2-E3] (-1.2648277598020925E-9, 0.0, 3.258601846863883E-9) 
AMPAR_1[E1] (-2.140537078040845E-9, 0.0, -2.7854693166625547E-10) 
AMPAR_0[E0] (2.0098864513679038E-8, 0.0, -4.0593011070566606E-10) 
AMPAR_3[E2-E3] (-1.2648277598020925E-9, 0.0, 3.258601846863883E-9) 
Iteration 28
AMPAR_2[E2-E3] (-1.0336870837585195E-9, 0.0, 3.098294704303449E-9) 
AMPAR_1[E1] (-1.7467502970797088E-9, 0.0, -3.098329922140637E-10) 
AMPAR_0[E0] (2.0195373064829658E-8, 0.0, -4.793377309658679E-10) 
AMPAR_3[E2-E3] (-1.0336870837585195E-9, 0.0, 3.098294704303449E-9) 
Iteration 29
AMPAR_2[E2-E3] (-4.223840755451931E-10, 0.0, 2.7159463568759963E-9) 
AMPAR_1[E1] (-1.4659708140823912E-9, 0.0, -5.01491622189805E-11) 
AMPAR_0[E0] (1.981430100203574E-8, 0.0, -4.718597205674584E-10) 
AMPAR_3[E2-E3] (-4.223840755451931E-10, 0.0, 2.7159463568759963E-9) 
Iteration 30
AMPAR_2[E2-E3] (-3.1716084264056544E-10, 0.0, 2.923737321866014E-9) 
AMPAR_1[E1] (-1.7137409518225244E-9, 0.0, 2.152067139421858E-10) 
AMPAR_0[E0] (1.9918358486886723E-8, 0.0, -4.694584616882218E-10) 
AMPAR_3[E2-E3] (-3.1716084264056544E-10, 0.0, 2.923737321866014E-9) 
Iteration 31
AMPAR_2[E2-E3] (-1.1138365568376396E-10, 0.0, 2.677805241609875E-9) 
AMPAR_1[E1] (-1.660360977770443E-9, 0.0, 4.86830742766932E-10) 
AMPAR_0[E0] (1.9964386459986327E-8, 0.0, -8.238029876317392E-10) 
AMPAR_3[E2-E3] (-1.1138365568376396E-10, 0.0, 2.677805241609875E-9) 
Iteration 32
AMPAR_2[E2-E3] (-5.956324313939621E-11, 0.0, 2.9505610040303483E-9) 
AMPAR_1[E1] (-1.9950032638743575E-9, 0.0, 6.184619209465351E-10) 
AMPAR_0[E0] (2.0412042733147784E-8, 0.0, -4.0758087530012907E-10) 
AMPAR_3[E2-E3] (-5.956324313939621E-11, 0.0, 2.9505610040303483E-9) 
Iteration 33
AMPAR_2[E2-E3] (-4.2106601530091115E-10, 0.0, 2.6894502876484412E-9) 
AMPAR_1[E1] (-1.9294499233407602E-9, 0.0, 7.747006928665938E-10) 
AMPAR_0[E0] (2.0529131696672698E-8, 0.0, -7.124048469198123E-10) 
AMPAR_3[E2-E3] (-4.2106601530091115E-10, 0.0, 2.6894502876484412E-9) 
Iteration 34
AMPAR_2[E2-E3] (-5.129655380148452E-10, 0.0, 2.8631816919111304E-9) 
AMPAR_1[E1] (-1.563124897471786E-9, 0.0, 8.263985125029143E-10) 
AMPAR_0[E0] (2.0125279800303764E-8, 0.0, -8.910643785331467E-10) 
AMPAR_3[E2-E3] (-5.129655380148452E-10, 0.0, 2.8631816919111304E-9) 
Iteration 35
AMPAR_2[E2-E3] (-4.485723527864056E-10, 0.0, 2.570777702001202E-9) 
AMPAR_1[E1] (-1.3943962414247845E-9, 0.0, 7.191498858566751E-10) 
AMPAR_0[E0] (1.9347089399296413E-8, 0.0, -1.0012235381051675E-9) 
AMPAR_3[E2-E3] (-4.485723527864056E-10, 0.0, 2.570777702001202E-9) 
Iteration 36
AMPAR_2[E2-E3] (-6.382902053253676E-10, 0.0, 2.2909905085877187E-9) 
AMPAR_1[E1] (-1.5760189721686313E-9, 0.0, 5.346719112936731E-10) 
AMPAR_0[E0] (1.9373122897570205E-8, 0.0, -8.394592139471251E-10) 
AMPAR_3[E2-E3] (-6.382902053253676E-10, 0.0, 2.2909905085877187E-9) 
Iteration 37
AMPAR_2[E2-E3] (-8.524765545375874E-10, 0.0, 2.4639613406896006E-9) 
AMPAR_1[E1] (-1.7940915183006733E-9, 0.0, 7.489895582563426E-10) 
AMPAR_0[E0] (1.9499394113275947E-8, 0.0, -7.642344847236253E-10) 
AMPAR_3[E2-E3] (-8.524765545375874E-10, 0.0, 2.4639613406896006E-9) 
Iteration 38
AMPAR_2[E2-E3] (-4.5141481516299E-10, 0.0, 2.031673829346879E-9) 
AMPAR_1[E1] (-1.6688901273792478E-9, 0.0, 3.9607030887626334E-10) 
AMPAR_0[E0] (1.9111023222273538E-8, 0.0, -9.003961499998163E-10) 
AMPAR_3[E2-E3] (-4.5141481516299E-10, 0.0, 2.031673829346879E-9) 
Iteration 39
AMPAR_2[E2-E3] (-3.661314653363863E-10, 0.0, 2.196511028792479E-9) 
AMPAR_1[E1] (-1.5515568176444016E-9, 0.0, 7.68704759949758E-10) 
AMPAR_0[E0] (1.9125485930214514E-8, 0.0, -1.6071165544195858E-9) 
AMPAR_3[E2-E3] (-3.661314653363863E-10, 0.0, 2.196511028792479E-9) 
Iteration 40
AMPAR_2[E2-E3] (-5.777344088370302E-10, 0.0, 2.2706990456333716E-9) 
AMPAR_1[E1] (-1.881554818791704E-9, 0.0, 9.396828249891646E-10) 
AMPAR_0[E0] (1.878138823543235E-8, 0.0, -1.3848481007772144E-9) 
AMPAR_3[E2-E3] (-5.777344088370302E-10, 0.0, 2.2706990456333716E-9) 
Iteration 41
AMPAR_2[E2-E3] (-2.3388290601057693E-10, 0.0, 2.2797722539638617E-9) 
AMPAR_1[E1] (-1.6584885450060493E-9, 0.0, 1.1899761665973633E-9) 
AMPAR_0[E0] (1.8617011972831E-8, 0.0, -1.693512195061198E-9) 
AMPAR_3[E2-E3] (-2.3388290601057693E-10, 0.0, 2.2797722539638617E-9) 
Iteration 42
AMPAR_2[E2-E3] (-2.94301888327811E-10, 0.0, 1.828750200925376E-9) 
AMPAR_1[E1] (-1.85398115321866E-9, 0.0, 1.4329425080878215E-9) 
AMPAR_0[E0] (1.8741161288658714E-8, 0.0, -1.7974906528495098E-9) 
AMPAR_3[E2-E3] (-2.94301888327811E-10, 0.0, 1.828750200925376E-9) 
Iteration 43
AMPAR_2[E2-E3] (-4.923154244512868E-10, 0.0, 1.912893768039324E-9) 
AMPAR_1[E1] (-1.54512920919891E-9, 0.0, 1.2913073184001382E-9) 
AMPAR_0[E0] (1.884356161298978E-8, 0.0, -1.3730652968779737E-9) 
AMPAR_3[E2-E3] (-4.923154244512868E-10, 0.0, 1.912893768039324E-9) 
Iteration 44
AMPAR_2[E2-E3] (-5.821515421628039E-10, 0.0, 1.992012431049349E-9) 
AMPAR_1[E1] (-1.6494251699555828E-9, 0.0, 1.2906960126892257E-9) 
AMPAR_0[E0] (1.8437560990978985E-8, 0.0, -1.3732485930052734E-9) 
AMPAR_3[E2-E3] (-5.821515421628039E-10, 0.0, 1.992012431049349E-9) 
Iteration 45
AMPAR_2[E2-E3] (-3.0927396052095335E-10, 0.0, 1.7756094105461624E-9) 
AMPAR_1[E1] (-1.4768465518927254E-9, 0.0, 1.582655635833548E-9) 
AMPAR_0[E0] (1.82170800657952E-8, 0.0, -1.1381082413709736E-9) 
AMPAR_3[E2-E3] (-3.0927396052095335E-10, 0.0, 1.7756094105461624E-9) 
Iteration 46
AMPAR_2[E2-E3] (-5.713806857338273E-10, 0.0, 1.6066678276008258E-9) 
AMPAR_1[E1] (-2.0587765005658465E-9, 0.0, 1.5260574582999857E-9) 
AMPAR_0[E0] (1.8350793911346697E-8, 0.0, -1.0465724277199067E-9) 
AMPAR_3[E2-E3] (-5.713806857338273E-10, 0.0, 1.6066678276008258E-9) 
Iteration 47
AMPAR_2[E2-E3] (-3.0566137806554994E-10, 0.0, 1.5734393659519437E-9) 
AMPAR_1[E1] (-1.776934284333782E-9, 0.0, 1.8215606357831553E-9) 
AMPAR_0[E0] (1.8132751119191715E-8, 0.0, -9.225055875851334E-10) 
AMPAR_3[E2-E3] (-3.0566137806554994E-10, 0.0, 1.5734393659519437E-9) 
Iteration 48
AMPAR_2[E2-E3] (-5.700989887630488E-10, 0.0, 1.3707447687341652E-9) 
AMPAR_1[E1] (-1.5618007622258911E-9, 0.0, 1.6370446360815598E-9) 
AMPAR_0[E0] (1.8305652257043226E-8, 0.0, -4.525525666422519E-10) 
AMPAR_3[E2-E3] (-5.700989887630488E-10, 0.0, 1.3707447687341652E-9) 
Iteration 49
AMPAR_2[E2-E3] (-1.3654393579311264E-10, 0.0, 1.7824096098387184E-9) 
AMPAR_1[E1] (-1.015937796286499E-9, 0.0, 1.541461490516434E-9) 
AMPAR_0[E0] (1.7954017285902457E-8, 0.0, -3.6191855939851244E-10) 
AMPAR_3[E2-E3] (-1.3654393579311264E-10, 0.0, 1.7824096098387184E-9) 
Iteration 50
AMPAR_2[E2-E3] (-3.0560471505793064E-10, 0.0, 1.6427848120040263E-9) 
AMPAR_1[E1] (-9.59652708584775E-10, 0.0, 1.4644691543987469E-9) 
AMPAR_0[E0] (1.782996641910145E-8, 0.0, -1.728538510649374E-10) 
AMPAR_3[E2-E3] (-3.0560471505793064E-10, 0.0, 1.6427848120040263E-9) 
Iteration 51
AMPAR_2[E2-E3] (-1.9603883091469388E-10, 0.0, 1.1007762628503766E-9) 
AMPAR_1[E1] (-6.154689160070514E-10, 0.0, 1.5330399770298668E-9) 
AMPAR_0[E0] (1.7728594744158277E-8, 0.0, -6.455154276098457E-10) 
AMPAR_3[E2-E3] (-1.9603883091469388E-10, 0.0, 1.1007762628503766E-9) 
Iteration 52
AMPAR_2[E2-E3] (8.659955400390484E-11, 0.0, 1.3000329712056764E-9) 
AMPAR_1[E1] (-5.093903950398282E-10, 0.0, 1.532344585477366E-9) 
AMPAR_0[E0] (1.7502970891224157E-8, 0.0, -9.238196128626102E-10) 
AMPAR_3[E2-E3] (8.659955400390484E-11, 0.0, 1.3000329712056764E-9) 
Iteration 53
AMPAR_2[E2-E3] (1.4874630177434914E-12, 0.0, 9.166517277872639E-10) 
AMPAR_1[E1] (-7.095206268709031E-10, 0.0, 1.4561985099213055E-9) 
AMPAR_0[E0] (1.7442360180329464E-8, 0.0, -1.309796002601084E-9) 
AMPAR_3[E2-E3] (1.4874630177434914E-12, 0.0, 9.166517277872639E-10) 
Iteration 54
AMPAR_2[E2-E3] (2.2922877225259204E-11, 0.0, 1.4447305306955467E-9) 
AMPAR_1[E1] (-8.348551612885568E-10, 0.0, 1.4227886100746241E-9) 
AMPAR_0[E0] (1.742014900645711E-8, 0.0, -1.2457388541266228E-9) 
AMPAR_3[E2-E3] (2.2922877225259204E-11, 0.0, 1.4447305306955467E-9) 
Iteration 55
AMPAR_2[E2-E3] (-1.5124941047829644E-10, 0.0, 9.860471616310303E-10) 
AMPAR_1[E1] (-5.107994623471068E-10, 0.0, 9.42235013159168E-10) 
AMPAR_0[E0] (1.708864290610873E-8, 0.0, -7.85616941333524E-10) 
AMPAR_3[E2-E3] (-1.5124941047829644E-10, 0.0, 9.860471616310303E-10) 
Iteration 56
AMPAR_2[E2-E3] (-8.416701528403415E-11, 0.0, 1.009671517574749E-9) 
AMPAR_1[E1] (-6.172579155111446E-10, 0.0, 1.2641005196287887E-9) 
AMPAR_0[E0] (1.6867855781414753E-8, 0.0, -9.39073424964933E-10) 
AMPAR_3[E2-E3] (-8.416701528403415E-11, 0.0, 1.009671517574749E-9) 
Iteration 57
AMPAR_2[E2-E3] (2.165684133802181E-11, 0.0, 1.4766760637199823E-9) 
AMPAR_1[E1] (-3.458476046186387E-10, 0.0, 1.420326815417608E-9) 
AMPAR_0[E0] (1.6911177849569803E-8, 0.0, -5.723256261681814E-10) 
AMPAR_3[E2-E3] (2.165684133802181E-11, 0.0, 1.4766760637199823E-9) 
Iteration 58
AMPAR_2[E2-E3] (3.0108210204547725E-10, 0.0, 1.6766963002048925E-9) 
AMPAR_1[E1] (-1.0506131283366482E-9, 0.0, 1.150540094676314E-9) 
AMPAR_0[E0] (1.648220990507071E-8, 0.0, -1.1229049305384836E-9) 
AMPAR_3[E2-E3] (3.0108210204547725E-10, 0.0, 1.6766963002048925E-9) 
Iteration 59
AMPAR_2[E2-E3] (2.966659523079145E-10, 0.0, 1.62383105677205E-9) 
AMPAR_1[E1] (-1.1186521402611848E-9, 0.0, 9.143612126692042E-10) 
AMPAR_0[E0] (1.633847687958906E-8, 0.0, -8.151834433579824E-10) 
AMPAR_3[E2-E3] (2.966659523079145E-10, 0.0, 1.62383105677205E-9) 
Iteration 60
AMPAR_2[E2-E3] (1.187491043869031E-10, 0.0, 9.934568039751664E-10) 
AMPAR_1[E1] (-7.037408127435984E-10, 0.0, 5.861932754001183E-10) 
AMPAR_0[E0] (1.650890903408947E-8, 0.0, -8.226805287757338E-10) 
AMPAR_3[E2-E3] (1.187491043869031E-10, 0.0, 9.934568039751664E-10) 
Iteration 61
AMPAR_2[E2-E3] (4.829060867333894E-10, 0.0, 1.4462165503362197E-9) 
AMPAR_1[E1] (-8.285066215391001E-10, 0.0, 8.816852673863147E-10) 
AMPAR_0[E0] (1.645232648294498E-8, 0.0, -4.817895189111704E-10) 
AMPAR_3[E2-E3] (4.829060867333894E-10, 0.0, 1.4462165503362197E-9) 
Iteration 62
AMPAR_2[E2-E3] (7.020972519516804E-10, 0.0, 1.3453707464064475E-9) 
AMPAR_1[E1] (-1.1699419459970617E-9, 0.0, 6.266483313719513E-10) 
AMPAR_0[E0] (1.611814516144089E-8, 0.0, -4.670615275152684E-10) 
AMPAR_3[E2-E3] (7.020972519516804E-10, 0.0, 1.3453707464064475E-9) 
Iteration 63
AMPAR_2[E2-E3] (8.544038637186972E-10, 0.0, 8.483502660785998E-10) 
AMPAR_1[E1] (-1.2627582214957922E-9, 0.0, 4.0071591970371203E-10) 
AMPAR_0[E0] (1.5918286170972518E-8, 0.0, -1.026821044031591E-9) 
AMPAR_3[E2-E3] (8.544038637186972E-10, 0.0, 8.483502660785998E-10) 
Iteration 64
AMPAR_2[E2-E3] (8.959869028141025E-10, 0.0, 1.234683703541793E-9) 
AMPAR_1[E1] (-1.4490882284751105E-9, 0.0, 5.473311119128661E-10) 
AMPAR_0[E0] (1.5611932173247023E-8, 0.0, -1.2295123105802957E-9) 
AMPAR_3[E2-E3] (8.959869028141025E-10, 0.0, 1.234683703541793E-9) 
Iteration 65
AMPAR_2[E2-E3] (7.222915252885624E-10, 0.0, 8.822251689613576E-10) 
AMPAR_1[E1] (-1.5381658765106731E-9, 0.0, 7.517101950147571E-10) 
AMPAR_0[E0] (1.524032770382905E-8, 0.0, -1.3675748303303109E-9) 
AMPAR_3[E2-E3] (7.222915252885624E-10, 0.0, 8.822251689613576E-10) 
Iteration 66
AMPAR_2[E2-E3] (1.217748589553133E-9, 0.0, 1.0330625948443124E-9) 
AMPAR_1[E1] (-1.4611142683612588E-9, 0.0, 6.278106793675826E-10) 
AMPAR_0[E0] (1.511223280802748E-8, 0.0, -1.5277921003369016E-9) 
AMPAR_3[E2-E3] (1.217748589553133E-9, 0.0, 1.0330625948443124E-9) 
Iteration 67
AMPAR_2[E2-E3] (1.178033247427032E-9, 0.0, 1.1420306377665764E-9) 
AMPAR_1[E1] (-1.3154179383606479E-9, 0.0, 4.633011067365496E-10) 
AMPAR_0[E0] (1.5234059204220773E-8, 0.0, -1.3644637217373428E-9) 
AMPAR_3[E2-E3] (1.178033247427032E-9, 0.0, 1.1420306377665764E-9) 
Iteration 68
AMPAR_2[E2-E3] (1.5421861497039029E-9, 0.0, 1.1668611348000775E-9) 
AMPAR_1[E1] (-1.3244208851861905E-9, 0.0, -4.1892712817424835E-10) 
AMPAR_0[E0] (1.4996113263492095E-8, 0.0, -1.290938258241971E-9) 
AMPAR_3[E2-E3] (1.5421861497039029E-9, 0.0, 1.1668611348000775E-9) 
Iteration 69
AMPAR_2[E2-E3] (1.5530791133183535E-9, 0.0, 1.2595860250660936E-9) 
AMPAR_1[E1] (-1.0167199371316449E-9, 0.0, -6.850877772503898E-10) 
AMPAR_0[E0] (1.4976029354997478E-8, 0.0, -1.2608591315525735E-9) 
AMPAR_3[E2-E3] (1.5530791133183535E-9, 0.0, 1.2595860250660936E-9) 
Iteration 70
AMPAR_2[E2-E3] (1.3421332136814705E-9, 0.0, 9.341968372497662E-10) 
AMPAR_1[E1] (-1.2222035533651598E-9, 0.0, -1.1043580346516839E-9) 
AMPAR_0[E0] (1.518565526884702E-8, 0.0, -1.2458087088389152E-9) 
AMPAR_3[E2-E3] (1.3421332136814705E-9, 0.0, 9.341968372497662E-10) 
Iteration 71
AMPAR_2[E2-E3] (1.3319531346794726E-9, 0.0, 9.749476705131473E-10) 
AMPAR_1[E1] (-1.3049003333445674E-9, 0.0, -1.5443318975496416E-9) 
AMPAR_0[E0] (1.5204687834301234E-8, 0.0, -1.0739285875920007E-9) 
AMPAR_3[E2-E3] (1.3319531346794726E-9, 0.0, 9.749476705131473E-10) 
Iteration 72
AMPAR_2[E2-E3] (1.1494418646934428E-9, 0.0, 1.6379029167687394E-9) 
AMPAR_1[E1] (-1.7619156200701602E-9, 0.0, -1.5911630025158134E-9) 
AMPAR_0[E0] (1.4863138517694219E-8, 0.0, -1.346041475370065E-9) 
AMPAR_3[E2-E3] (1.1494418646934428E-9, 0.0, 1.6379029167687394E-9) 
Iteration 73
AMPAR_2[E2-E3] (1.558220098178395E-9, 0.0, 1.5101268215086934E-9) 
AMPAR_1[E1] (-1.7007004204941345E-9, 0.0, -1.5350154540996057E-9) 
AMPAR_0[E0] (1.4974291750145807E-8, 0.0, -1.4199768332061285E-9) 
AMPAR_3[E2-E3] (1.558220098178395E-9, 0.0, 1.5101268215086934E-9) 
Iteration 74
AMPAR_2[E2-E3] (1.4908222678061549E-9, 0.0, 1.6545656157670992E-9) 
AMPAR_1[E1] (-1.546565562839104E-9, 0.0, -1.2543520726750883E-9) 
AMPAR_0[E0] (1.5124458934388796E-8, 0.0, -1.4342492038178739E-9) 
AMPAR_3[E2-E3] (1.4908222678061549E-9, 0.0, 1.6545656157670992E-9) 
Iteration 75
AMPAR_2[E2-E3] (1.211022334583464E-9, 0.0, 1.3461396088107465E-9) 
AMPAR_1[E1] (-1.5228027915745135E-9, 0.0, -1.6790165984417042E-9) 
AMPAR_0[E0] (1.4705488381693E-8, 0.0, -1.1435331414834343E-9) 
AMPAR_3[E2-E3] (1.211022334583464E-9, 0.0, 1.3461396088107465E-9) 
Iteration 76
AMPAR_2[E2-E3] (1.2904741338898156E-9, 0.0, 1.7381638829647146E-9) 
AMPAR_1[E1] (-1.5517231750236626E-9, 0.0, -2.2530590786586784E-9) 
AMPAR_0[E0] (1.4704057157846964E-8, 0.0, -6.611382396816373E-10) 
AMPAR_3[E2-E3] (1.2904741338898156E-9, 0.0, 1.7381638829647146E-9) 
Iteration 77
AMPAR_2[E2-E3] (1.3106351282915345E-9, 0.0, 1.570934694134772E-9) 
AMPAR_1[E1] (-1.5863897432508111E-9, 0.0, -2.4571365419203543E-9) 
AMPAR_0[E0] (1.4582362683904573E-8, 0.0, -4.643814066330981E-10) 
AMPAR_3[E2-E3] (1.3106351282915345E-9, 0.0, 1.570934694134772E-9) 
Iteration 78
AMPAR_2[E2-E3] (1.304077414284302E-9, 0.0, 1.5775027930640935E-9) 
AMPAR_1[E1] (-1.192262123821115E-9, 0.0, -2.398997412992529E-9) 
AMPAR_0[E0] (1.4409416124053567E-8, 0.0, -5.365804797420564E-10) 
AMPAR_3[E2-E3] (1.304077414284302E-9, 0.0, 1.5775027930640935E-9) 
Iteration 79
AMPAR_2[E2-E3] (1.5308874711312952E-9, 0.0, 1.2188894595908924E-9) 
AMPAR_1[E1] (-1.3979283856199687E-9, 0.0, -2.0644219900702725E-9) 
AMPAR_0[E0] (1.4422383175964962E-8, 0.0, -5.774138927817879E-10) 
AMPAR_3[E2-E3] (1.5308874711312952E-9, 0.0, 1.2188894595908924E-9) 
Iteration 80
AMPAR_2[E2-E3] (1.7193463585159079E-9, 0.0, 1.320229000516397E-9) 
AMPAR_1[E1] (-1.5940247192355827E-9, 0.0, -2.427538610175958E-9) 
AMPAR_0[E0] (1.3925120333950838E-8, 0.0, -5.852411958236175E-10) 
AMPAR_3[E2-E3] (1.7193463585159079E-9, 0.0, 1.320229000516397E-9) 
Iteration 81
AMPAR_2[E2-E3] (1.924136029847881E-9, 0.0, 7.748393781635539E-10) 
AMPAR_1[E1] (-1.8456890475013154E-9, 0.0, -2.1281102391892263E-9) 
AMPAR_0[E0] (1.3573088902167976E-8, 0.0, -8.928662323788544E-10) 
AMPAR_3[E2-E3] (1.924136029847881E-9, 0.0, 7.748393781635539E-10) 
Iteration 82
AMPAR_2[E2-E3] (2.6762255316355037E-9, 0.0, 7.639204153810071E-10) 
AMPAR_1[E1] (-1.6818845220020706E-9, 0.0, -2.2226623900203217E-9) 
AMPAR_0[E0] (1.3610304698584777E-8, 0.0, -1.0595452918223075E-9) 
AMPAR_3[E2-E3] (2.6762255316355037E-9, 0.0, 7.639204153810071E-10) 
Iteration 83
AMPAR_2[E2-E3] (2.7927625477837252E-9, 0.0, 7.536471314213684E-10) 
AMPAR_1[E1] (-1.9575248381295496E-9, 0.0, -2.669010071058228E-9) 
AMPAR_0[E0] (1.3655202721384388E-8, 0.0, -9.123944447593474E-10) 
AMPAR_3[E2-E3] (2.7927625477837252E-9, 0.0, 7.536471314213684E-10) 
Iteration 84
AMPAR_2[E2-E3] (2.737223398115565E-9, 0.0, 9.550737290449347E-10) 
AMPAR_1[E1] (-2.125040783688965E-9, 0.0, -2.646567467726943E-9) 
AMPAR_0[E0] (1.3602779041404015E-8, 0.0, -9.973734616382196E-10) 
AMPAR_3[E2-E3] (2.737223398115565E-9, 0.0, 9.550737290449347E-10) 
Iteration 85
AMPAR_2[E2-E3] (2.9387139029519864E-9, 0.0, 8.910034452443134E-10) 
AMPAR_1[E1] (-2.0756666365570564E-9, 0.0, -2.7559975230220106E-9) 
AMPAR_0[E0] (1.3696746333684631E-8, 0.0, -9.948428214442933E-10) 
AMPAR_3[E2-E3] (2.9387139029519864E-9, 0.0, 8.910034452443134E-10) 
Iteration 86
AMPAR_2[E2-E3] (2.6861312814670106E-9, 0.0, 1.0024482014454868E-9) 
AMPAR_1[E1] (-2.315731604461686E-9, 0.0, -2.896558932755852E-9) 
AMPAR_0[E0] (1.4033905301096342E-8, 0.0, -7.385488909214493E-10) 
AMPAR_3[E2-E3] (2.6861312814670106E-9, 0.0, 1.0024482014454868E-9) 
Iteration 87
AMPAR_2[E2-E3] (2.681574859387095E-9, 0.0, 1.209305232949402E-9) 
AMPAR_1[E1] (-2.767048893557995E-9, 0.0, -3.424721779547099E-9) 
AMPAR_0[E0] (1.3881583812340795E-8, 0.0, -7.961352293969731E-10) 
AMPAR_3[E2-E3] (2.681574859387095E-9, 0.0, 1.209305232949402E-9) 
Iteration 88
AMPAR_2[E2-E3] (2.484020025784031E-9, 0.0, 1.5652190313826515E-9) 
AMPAR_1[E1] (-2.840662737745021E-9, 0.0, -3.420689742689928E-9) 
AMPAR_0[E0] (1.4341417233680945E-8, 0.0, -6.294172288809313E-10) 
AMPAR_3[E2-E3] (2.484020025784031E-9, 0.0, 1.5652190313826515E-9) 
Iteration 89
AMPAR_2[E2-E3] (2.5213240155423504E-9, 0.0, 1.4540761725774494E-9) 
AMPAR_1[E1] (-2.639874837549734E-9, 0.0, -3.605172102633877E-9) 
AMPAR_0[E0] (1.395088068613555E-8, 0.0, -8.248237670535579E-10) 
AMPAR_3[E2-E3] (2.5213240155423504E-9, 0.0, 1.4540761725774494E-9) 
Iteration 90
AMPAR_2[E2-E3] (2.560653135364313E-9, 0.0, 1.6016007068327105E-9) 
AMPAR_1[E1] (-3.150477619827392E-9, 0.0, -3.65606791797389E-9) 
AMPAR_0[E0] (1.365213429739727E-8, 0.0, -1.1370131802632094E-9) 
AMPAR_3[E2-E3] (2.560653135364313E-9, 0.0, 1.6016007068327105E-9) 
Iteration 91
AMPAR_2[E2-E3] (2.1221273086017982E-9, 0.0, 1.667410599090617E-9) 
AMPAR_1[E1] (-3.0991992216330932E-9, 0.0, -3.2769539555285025E-9) 
AMPAR_0[E0] (1.3446560919632214E-8, 0.0, -1.1004272688794297E-9) 
AMPAR_3[E2-E3] (2.1221273086017982E-9, 0.0, 1.667410599090617E-9) 
Iteration 92
AMPAR_2[E2-E3] (2.1533327704274656E-9, 0.0, 1.6128648631071037E-9) 
AMPAR_1[E1] (-3.080477031168478E-9, 0.0, -3.0835290960658927E-9) 
AMPAR_0[E0] (1.3158204469803161E-8, 0.0, -7.812616582722437E-10) 
AMPAR_3[E2-E3] (2.1533327704274656E-9, 0.0, 1.6128648631071037E-9) 
Iteration 93
AMPAR_2[E2-E3] (2.3401030641027747E-9, 0.0, 1.5375251286560406E-9) 
AMPAR_1[E1] (-3.0637003521641293E-9, 0.0, -3.1715783653304268E-9) 
AMPAR_0[E0] (1.3544399184899428E-8, 0.0, -1.1086387836808892E-9) 
AMPAR_3[E2-E3] (2.3401030641027747E-9, 0.0, 1.5375251286560406E-9) 
Iteration 94
AMPAR_2[E2-E3] (2.220490688542978E-9, 0.0, 1.3460447970654861E-9) 
AMPAR_1[E1] (-2.2490316863035775E-9, 0.0, -3.266530078489191E-9) 
AMPAR_0[E0] (1.336282812115959E-8, 0.0, -1.0338745125179588E-9) 
AMPAR_3[E2-E3] (2.220490688542978E-9, 0.0, 1.3460447970654861E-9) 
Iteration 95
AMPAR_2[E2-E3] (2.101331394999531E-9, 0.0, 1.0723414037823438E-9) 
AMPAR_1[E1] (-2.066414598185513E-9, 0.0, -3.816583692257333E-9) 
AMPAR_0[E0] (1.2885498223329586E-8, 0.0, -1.0157625613429993E-9) 
AMPAR_3[E2-E3] (2.101331394999531E-9, 0.0, 1.0723414037823438E-9) 
Iteration 96
AMPAR_2[E2-E3] (1.4599199710256387E-9, 0.0, 1.0331914392620863E-9) 
AMPAR_1[E1] (-2.0563910432827525E-9, 0.0, -3.588550225148354E-9) 
AMPAR_0[E0] (1.3046355384254207E-8, 0.0, -8.803249418901054E-10) 
AMPAR_3[E2-E3] (1.4599199710256387E-9, 0.0, 1.0331914392620863E-9) 
Iteration 97
AMPAR_2[E2-E3] (2.056801126637933E-9, 0.0, 7.508168710897141E-10) 
AMPAR_1[E1] (-2.103648078373428E-9, 0.0, -3.7258108308076825E-9) 
AMPAR_0[E0] (1.2928235328850748E-8, 0.0, -8.614111616259095E-10) 
AMPAR_3[E2-E3] (2.056801126637933E-9, 0.0, 7.508168710897141E-10) 
Iteration 98
AMPAR_2[E2-E3] (2.043401931689906E-9, 0.0, 6.932357818874287E-10) 
AMPAR_1[E1] (-2.0929722466270184E-9, 0.0, -3.769150315586431E-9) 
AMPAR_0[E0] (1.273545617509926E-8, 0.0, -5.480688650719117E-10) 
AMPAR_3[E2-E3] (2.043401931689906E-9, 0.0, 6.932357818874287E-10) 
Iteration 99
AMPAR_2[E2-E3] (1.816491038836701E-9, 0.0, 4.865306566488577E-10) 
AMPAR_1[E1] (-2.002311226269311E-9, 0.0, -3.282863249416054E-9) 
AMPAR_0[E0] (1.2744488378036226E-8, 0.0, -8.46882255769728E-10) 
AMPAR_3[E2-E3] (1.816491038836701E-9, 0.0, 4.865306566488577E-10) 
Iteration 100
AMPAR_2[E2-E3] (1.880765978374124E-9, 0.0, 6.611501005533689E-10) 
AMPAR_1[E1] (-1.6382794493244268E-9, 0.0, -3.399648219999038E-9) 
AMPAR_0[E0] (1.2885389738060207E-8, 0.0, -1.0738106068799952E-9) 
AMPAR_3[E2-E3] (1.880765978374124E-9, 0.0, 6.611501005533689E-10) 
Iteration 101
AMPAR_2[E2-E3] (1.8716023874810888E-9, 0.0, 7.998574933472376E-10) 
AMPAR_1[E1] (-1.904900396866578E-9, 0.0, -3.388004187906343E-9) 
AMPAR_0[E0] (1.2620383720929676E-8, 0.0, -1.461645759761872E-9) 
AMPAR_3[E2-E3] (1.8716023874810888E-9, 0.0, 7.998574933472376E-10) 
Iteration 102
AMPAR_2[E2-E3] (1.7931785020398743E-9, 0.0, 1.5116525051679637E-9) 
AMPAR_1[E1] (-1.930306489027196E-9, 0.0, -2.9409951747682432E-9) 
AMPAR_0[E0] (1.2494598671886417E-8, 0.0, -1.776850566461981E-9) 
AMPAR_3[E2-E3] (1.7931785020398743E-9, 0.0, 1.5116525051679637E-9) 
Iteration 103
AMPAR_2[E2-E3] (2.0576921075034087E-9, 0.0, 1.3524922923809064E-9) 
AMPAR_1[E1] (-2.063687892171757E-9, 0.0, -3.6884332861718965E-9) 
AMPAR_0[E0] (1.2345757191079346E-8, 0.0, -1.4149318214887146E-9) 
AMPAR_3[E2-E3] (2.0576921075034087E-9, 0.0, 1.3524922923809064E-9) 
Iteration 104
AMPAR_2[E2-E3] (2.4937399719861113E-9, 0.0, 1.0411731274891074E-9) 
AMPAR_1[E1] (-1.7674368407036245E-9, 0.0, -3.4034025371686842E-9) 
AMPAR_0[E0] (1.241598273173973E-8, 0.0, -1.686430922467615E-9) 
AMPAR_3[E2-E3] (2.4937399719861113E-9, 0.0, 1.0411731274891074E-9) 
Iteration 105
AMPAR_2[E2-E3] (2.9191361069703796E-9, 0.0, 1.137647428259418E-9) 
AMPAR_1[E1] (-2.1756514694701256E-9, 0.0, -3.3228967823283744E-9) 
AMPAR_0[E0] (1.2384771496754335E-8, 0.0, -1.6671935833154033E-9) 
AMPAR_3[E2-E3] (2.9191361069703796E-9, 0.0, 1.137647428259418E-9) 
Iteration 106
AMPAR_2[E2-E3] (3.0495165356460157E-9, 0.0, 9.141298210586775E-10) 
AMPAR_1[E1] (-2.0365030544575124E-9, 0.0, -2.7569556550332412E-9) 
AMPAR_0[E0] (1.264793865148918E-8, 0.0, -1.800633522968938E-9) 
AMPAR_3[E2-E3] (3.0495165356460157E-9, 0.0, 9.141298210586775E-10) 
Iteration 107
AMPAR_2[E2-E3] (3.5401213146703108E-9, 0.0, 1.0121083352494771E-9) 
AMPAR_1[E1] (-2.2266047666072386E-9, 0.0, -2.8951438242740683E-9) 
AMPAR_0[E0] (1.2868515527697869E-8, 0.0, -1.6104760776233756E-9) 
AMPAR_3[E2-E3] (3.5401213146703108E-9, 0.0, 1.0121083352494771E-9) 
Iteration 108
AMPAR_2[E2-E3] (3.747167042455049E-9, 0.0, 7.238647118353021E-10) 
AMPAR_1[E1] (-2.5890565296546275E-9, 0.0, -3.2782048516166033E-9) 
AMPAR_0[E0] (1.2873854710352892E-8, 0.0, -1.200445318277617E-9) 
AMPAR_3[E2-E3] (3.747167042455049E-9, 0.0, 7.238647118353021E-10) 
Iteration 109
AMPAR_2[E2-E3] (3.6141619494046844E-9, 0.0, 9.464287068468287E-10) 
AMPAR_1[E1] (-2.397081843506783E-9, 0.0, -3.300141701522638E-9) 
AMPAR_0[E0] (1.3057952738841291E-8, 0.0, -1.4052011833184902E-9) 
AMPAR_3[E2-E3] (3.6141619494046844E-9, 0.0, 9.464287068468287E-10) 
Iteration 110
AMPAR_2[E2-E3] (3.358550639508531E-9, 0.0, 5.470739908837437E-10) 
AMPAR_1[E1] (-2.1397470511427774E-9, 0.0, -3.301213141442931E-9) 
AMPAR_0[E0] (1.3028326864171144E-8, 0.0, -1.1151310764953531E-9) 
AMPAR_3[E2-E3] (3.358550639508531E-9, 0.0, 5.470739908837437E-10) 
Iteration 111
AMPAR_2[E2-E3] (3.7175635700038705E-9, 0.0, 4.54101319655313E-10) 
AMPAR_1[E1] (-2.360903866226167E-9, 0.0, -3.524084196387493E-9) 
AMPAR_0[E0] (1.3077202743209601E-8, 0.0, -1.4442598007699497E-9) 
AMPAR_3[E2-E3] (3.7175635700038705E-9, 0.0, 4.54101319655313E-10) 
Iteration 112
AMPAR_2[E2-E3] (4.1750295795218855E-9, 0.0, 6.206082251410101E-10) 
AMPAR_1[E1] (-2.378853417793476E-9, 0.0, -3.399360603822503E-9) 
AMPAR_0[E0] (1.2905193627925013E-8, 0.0, -1.1417611357641927E-9) 
AMPAR_3[E2-E3] (4.1750295795218855E-9, 0.0, 6.206082251410101E-10) 
Iteration 113
AMPAR_2[E2-E3] (4.311762676588851E-9, 0.0, 5.025862301862012E-10) 
AMPAR_1[E1] (-2.476813849226762E-9, 0.0, -2.8707641039178374E-9) 
AMPAR_0[E0] (1.3308422217332347E-8, 0.0, -8.197360069792064E-10) 
AMPAR_3[E2-E3] (4.311762676588851E-9, 0.0, 5.025862301862012E-10) 
Iteration 114
AMPAR_2[E2-E3] (4.768410701537898E-9, 0.0, 3.4618661470545E-10) 
AMPAR_1[E1] (-1.9266682534810297E-9, 0.0, -3.1358827254186412E-9) 
AMPAR_0[E0] (1.3407032240257341E-8, 0.0, -7.790333331089655E-10) 
AMPAR_3[E2-E3] (4.768410701537898E-9, 0.0, 3.4618661470545E-10) 
Iteration 115
AMPAR_2[E2-E3] (4.890872825312878E-9, 0.0, 6.576646247564973E-10) 
AMPAR_1[E1] (-2.0323781248929262E-9, 0.0, -3.077980139914553E-9) 
AMPAR_0[E0] (1.340134141527595E-8, 0.0, -6.461535009713542E-10) 
AMPAR_3[E2-E3] (4.890872825312878E-9, 0.0, 6.576646247564973E-10) 
Iteration 116
AMPAR_2[E2-E3] (4.532675131584521E-9, 0.0, 6.322236108775843E-10) 
AMPAR_1[E1] (-2.276202002647605E-9, 0.0, -3.366589304259586E-9) 
AMPAR_0[E0] (1.3398427482942676E-8, 0.0, -6.617645290665735E-10) 
AMPAR_3[E2-E3] (4.532675131584521E-9, 0.0, 6.322236108775843E-10) 
Iteration 117
AMPAR_2[E2-E3] (4.09703602346391E-9, 0.0, 7.973050871441774E-10) 
AMPAR_1[E1] (-2.1175771532808096E-9, 0.0, -3.762498637354776E-9) 
AMPAR_0[E0] (1.3341720232935839E-8, 0.0, -8.795988074597432E-10) 
AMPAR_3[E2-E3] (4.09703602346391E-9, 0.0, 7.973050871441774E-10) 
Iteration 118
AMPAR_2[E2-E3] (4.189901433270374E-9, 0.0, 9.61852532258138E-10) 
AMPAR_1[E1] (-1.177011083806907E-9, 0.0, -3.448567700553122E-9) 
AMPAR_0[E0] (1.2673697817773555E-8, 0.0, -1.0552783616971056E-9) 
AMPAR_3[E2-E3] (4.189901433270374E-9, 0.0, 9.61852532258138E-10) 
Iteration 119
AMPAR_2[E2-E3] (4.2679712408334596E-9, 0.0, 8.781376430706796E-10) 
AMPAR_1[E1] (-1.1380640715249979E-9, 0.0, -3.26330119008688E-9) 
AMPAR_0[E0] (1.273552946174511E-8, 0.0, -1.0520011648238558E-9) 
AMPAR_3[E2-E3] (4.2679712408334596E-9, 0.0, 8.781376430706796E-10) 
Iteration 120
AMPAR_2[E2-E3] (4.107799684259908E-9, 0.0, 1.211296948769451E-9) 
AMPAR_1[E1] (-9.598664759566344E-10, 0.0, -3.3021970419040354E-9) 
AMPAR_0[E0] (1.2826676378148438E-8, 0.0, -8.443530022703804E-10) 
AMPAR_3[E2-E3] (4.107799684259908E-9, 0.0, 1.211296948769451E-9) 
Iteration 121
AMPAR_2[E2-E3] (3.870571502716649E-9, 0.0, 1.8222910374261754E-9) 
AMPAR_1[E1] (-1.2272029344825807E-9, 0.0, -3.4630524681051807E-9) 
AMPAR_0[E0] (1.2987583970953953E-8, 0.0, -7.450798500716715E-10) 
AMPAR_3[E2-E3] (3.870571502716649E-9, 0.0, 1.8222910374261754E-9) 
Iteration 122
AMPAR_2[E2-E3] (4.003221865632858E-9, 0.0, 1.904768166719055E-9) 
AMPAR_1[E1] (-7.832388467673934E-10, 0.0, -2.960445290006268E-9) 
AMPAR_0[E0] (1.281053132063531E-8, 0.0, -1.646828418398016E-10) 
AMPAR_3[E2-E3] (4.003221865632858E-9, 0.0, 1.904768166719055E-9) 
Iteration 123
AMPAR_2[E2-E3] (4.266892339975917E-9, 0.0, 2.305532199789599E-9) 
AMPAR_1[E1] (-6.571987239842269E-10, 0.0, -2.6863356383628397E-9) 
AMPAR_0[E0] (1.3076203416069465E-8, 0.0, -2.625048354008108E-10) 
AMPAR_3[E2-E3] (4.266892339975917E-9, 0.0, 2.305532199789599E-9) 
Iteration 124
AMPAR_2[E2-E3] (4.485550043030875E-9, 0.0, 2.5289895218801024E-9) 
AMPAR_1[E1] (-3.502545039432658E-10, 0.0, -2.658493177387193E-9) 
AMPAR_0[E0] (1.2981779745797895E-8, 0.0, -4.2014998233731334E-10) 
AMPAR_3[E2-E3] (4.485550043030875E-9, 0.0, 2.5289895218801024E-9) 
Iteration 125
AMPAR_2[E2-E3] (4.7567413901873494E-9, 0.0, 2.7509378149577475E-9) 
AMPAR_1[E1] (-3.686280722350843E-10, 0.0, -3.057427979246789E-9) 
AMPAR_0[E0] (1.2457068193812149E-8, 0.0, -3.8489276505272337E-10) 
AMPAR_3[E2-E3] (4.7567413901873494E-9, 0.0, 2.7509378149577475E-9) 
Iteration 126
AMPAR_2[E2-E3] (4.820480633237603E-9, 0.0, 2.3784990684479186E-9) 
AMPAR_1[E1] (-4.749359652791951E-10, 0.0, -3.172864056610429E-9) 
AMPAR_0[E0] (1.2799741722253899E-8, 0.0, -5.054338144170433E-10) 
AMPAR_3[E2-E3] (4.820480633237603E-9, 0.0, 2.3784990684479186E-9) 
Iteration 127
AMPAR_2[E2-E3] (4.378241249235595E-9, 0.0, 2.013043902318738E-9) 
AMPAR_1[E1] (-6.449038106329197E-10, 0.0, -3.0798990389819743E-9) 
AMPAR_0[E0] (1.2614110975368853E-8, 0.0, -1.0176954573927085E-10) 
AMPAR_3[E2-E3] (4.378241249235595E-9, 0.0, 2.013043902318738E-9) 
Iteration 128
AMPAR_2[E2-E3] (4.2871203606233E-9, 0.0, 2.011414078221875E-9) 
AMPAR_1[E1] (-9.624925714782306E-10, 0.0, -3.30719286163416E-9) 
AMPAR_0[E0] (1.2694415724330554E-8, 0.0, -3.896333063455703E-10) 
AMPAR_3[E2-E3] (4.2871203606233E-9, 0.0, 2.011414078221875E-9) 
Iteration 129
AMPAR_2[E2-E3] (4.347301776029946E-9, 0.0, 1.9912883403400818E-9) 
AMPAR_1[E1] (-1.1746679459703712E-9, 0.0, -3.4738018798825472E-9) 
AMPAR_0[E0] (1.2382531816741704E-8, 0.0, -8.734425212584373E-10) 
AMPAR_3[E2-E3] (4.347301776029946E-9, 0.0, 1.9912883403400818E-9) 
Iteration 130
AMPAR_2[E2-E3] (4.848607439677091E-9, 0.0, 1.7231150234537486E-9) 
AMPAR_1[E1] (-1.51795320729869E-9, 0.0, -3.862066911119559E-9) 
AMPAR_0[E0] (1.2447249971188346E-8, 0.0, -6.800422809913986E-10) 
AMPAR_3[E2-E3] (4.848607439677091E-9, 0.0, 1.7231150234537486E-9) 
Iteration 131
AMPAR_2[E2-E3] (4.9500787848923005E-9, 0.0, 1.8732232548541296E-9) 
AMPAR_1[E1] (-1.5004912830310313E-9, 0.0, -3.910209151313897E-9) 
AMPAR_0[E0] (1.282865840380315E-8, 0.0, -5.447380687127012E-10) 
AMPAR_3[E2-E3] (4.9500787848923005E-9, 0.0, 1.8732232548541296E-9) 
Iteration 132
AMPAR_2[E2-E3] (5.063042187413283E-9, 0.0, 2.179477415774135E-9) 
AMPAR_1[E1] (-1.6069502011009606E-9, 0.0, -3.5261545021198977E-9) 
AMPAR_0[E0] (1.2424530367212416E-8, 0.0, -1.1463109713159103E-9) 
AMPAR_3[E2-E3] (5.063042187413283E-9, 0.0, 2.179477415774135E-9) 
Iteration 133
AMPAR_2[E2-E3] (5.216334691103955E-9, 0.0, 2.225762291012191E-9) 
AMPAR_1[E1] (-1.4318961326378843E-9, 0.0, -3.6416954886204707E-9) 
AMPAR_0[E0] (1.198528603186394E-8, 0.0, -8.058996888202874E-10) 
AMPAR_3[E2-E3] (5.216334691103955E-9, 0.0, 2.225762291012191E-9) 
Iteration 134
AMPAR_2[E2-E3] (5.541390867524046E-9, 0.0, 2.2556432012583295E-9) 
AMPAR_1[E1] (-1.2278324222639258E-9, 0.0, -3.1430483650280934E-9) 
AMPAR_0[E0] (1.2192005645512982E-8, 0.0, -7.124714445125957E-10) 
AMPAR_3[E2-E3] (5.541390867524046E-9, 0.0, 2.2556432012583295E-9) 
Iteration 135
AMPAR_2[E2-E3] (5.256741285840763E-9, 0.0, 2.1773680232523697E-9) 
AMPAR_1[E1] (-1.545039460677795E-9, 0.0, -3.245040980770046E-9) 
AMPAR_0[E0] (1.2559739905222689E-8, 0.0, -9.047300146878367E-10) 
AMPAR_3[E2-E3] (5.256741285840763E-9, 0.0, 2.1773680232523697E-9) 
Iteration 136
AMPAR_2[E2-E3] (5.2977709516167786E-9, 0.0, 1.7225549471628478E-9) 
AMPAR_1[E1] (-1.4195982754608382E-9, 0.0, -3.2225624547850203E-9) 
AMPAR_0[E0] (1.290608699511947E-8, 0.0, -1.2006610166135456E-9) 
AMPAR_3[E2-E3] (5.2977709516167786E-9, 0.0, 1.7225549471628478E-9) 
Iteration 137
AMPAR_2[E2-E3] (6.090037870353351E-9, 0.0, 2.0444762145838803E-9) 
AMPAR_1[E1] (-1.6353622515910504E-9, 0.0, -3.062160499178283E-9) 
AMPAR_0[E0] (1.3146487888755776E-8, 0.0, -1.0917051375722952E-9) 
AMPAR_3[E2-E3] (6.090037870353351E-9, 0.0, 2.0444762145838803E-9) 
Iteration 138
AMPAR_2[E2-E3] (6.042345853351075E-9, 0.0, 1.7276776549763463E-9) 
AMPAR_1[E1] (-1.5523924400143118E-9, 0.0, -3.400122768459461E-9) 
AMPAR_0[E0] (1.3142937300763755E-8, 0.0, -1.217612158492597E-9) 
AMPAR_3[E2-E3] (6.042345853351075E-9, 0.0, 1.7276776549763463E-9) 
Iteration 139
AMPAR_2[E2-E3] (6.4581620959004575E-9, 0.0, 1.5037525404144171E-9) 
AMPAR_1[E1] (-2.0153477529885566E-9, 0.0, -3.391216265320289E-9) 
AMPAR_0[E0] (1.3052870360746524E-8, 0.0, -1.03539024038236E-9) 
AMPAR_3[E2-E3] (6.4581620959004575E-9, 0.0, 1.5037525404144171E-9) 
Iteration 140
AMPAR_2[E2-E3] (5.70342049335161E-9, 0.0, 1.3057318988635837E-9) 
AMPAR_1[E1] (-2.4254089602007655E-9, 0.0, -3.8030804469689135E-9) 
AMPAR_0[E0] (1.3051533002896194E-8, 0.0, -7.60469071219082E-10) 
AMPAR_3[E2-E3] (5.70342049335161E-9, 0.0, 1.3057318988635837E-9) 
Iteration 141
AMPAR_2[E2-E3] (5.30604050332685E-9, 0.0, 1.3418027847251336E-9) 
AMPAR_1[E1] (-2.7406578982661034E-9, 0.0, -3.949164910938933E-9) 
AMPAR_0[E0] (1.283569838882604E-8, 0.0, -3.1407897966163497E-10) 
AMPAR_3[E2-E3] (5.30604050332685E-9, 0.0, 1.3418027847251336E-9) 
Iteration 142
AMPAR_2[E2-E3] (5.34633016382359E-9, 0.0, 1.1215863146658135E-9) 
AMPAR_1[E1] (-3.0275957328698655E-9, 0.0, -4.308005507065275E-9) 
AMPAR_0[E0] (1.3060790805753848E-8, 0.0, -1.5125655744997353E-10) 
AMPAR_3[E2-E3] (5.34633016382359E-9, 0.0, 1.1215863146658135E-9) 
Iteration 143
AMPAR_2[E2-E3] (5.110341574042901E-9, 0.0, 7.477108562953928E-10) 
AMPAR_1[E1] (-2.891538151002233E-9, 0.0, -4.084731371773835E-9) 
AMPAR_0[E0] (1.3020184995373059E-8, 0.0, -2.6778556611462997E-10) 
AMPAR_3[E2-E3] (5.110341574042901E-9, 0.0, 7.477108562953928E-10) 
Iteration 144
AMPAR_2[E2-E3] (5.17449996097942E-9, 0.0, 8.004963579594916E-10) 
AMPAR_1[E1] (-2.67210061341699E-9, 0.0, -3.6263461531025816E-9) 
AMPAR_0[E0] (1.314577549170904E-8, 0.0, -2.4702978013580897E-10) 
AMPAR_3[E2-E3] (5.17449996097942E-9, 0.0, 8.004963579594916E-10) 
Iteration 145
AMPAR_2[E2-E3] (5.12740101123911E-9, 0.0, 1.177611696915949E-9) 
AMPAR_1[E1] (-2.567802071391785E-9, 0.0, -4.02978729470798E-9) 
AMPAR_0[E0] (1.3136658130329278E-8, 0.0, 2.0608121303466013E-10) 
AMPAR_3[E2-E3] (5.12740101123911E-9, 0.0, 1.177611696915949E-9) 
Iteration 146
AMPAR_2[E2-E3] (5.054943360248823E-9, 0.0, 1.1448314669965777E-9) 
AMPAR_1[E1] (-2.4296736321496825E-9, 0.0, -4.593068438658414E-9) 
AMPAR_0[E0] (1.3130545434042636E-8, 0.0, -1.552768138000193E-10) 
AMPAR_3[E2-E3] (5.054943360248823E-9, 0.0, 1.1448314669965777E-9) 
Iteration 147
AMPAR_2[E2-E3] (5.056368902767054E-9, 0.0, 9.92754324450963E-10) 
AMPAR_1[E1] (-2.6198241108457654E-9, 0.0, -4.917201409122378E-9) 
AMPAR_0[E0] (1.3349673483081977E-8, 0.0, 2.9996680677845226E-10) 
AMPAR_3[E2-E3] (5.056368902767054E-9, 0.0, 9.92754324450963E-10) 
Iteration 148
AMPAR_2[E2-E3] (5.482876731821455E-9, 0.0, 6.929541952844355E-10) 
AMPAR_1[E1] (-2.5875895451346564E-9, 0.0, -4.843671532490483E-9) 
AMPAR_0[E0] (1.3816261084970312E-8, 0.0, 9.511784953696426E-11) 
AMPAR_3[E2-E3] (5.482876731821455E-9, 0.0, 6.929541952844355E-10) 
Iteration 149
AMPAR_2[E2-E3] (5.585166124055678E-9, 0.0, 5.190379250103584E-10) 
AMPAR_1[E1] (-2.312929583693497E-9, 0.0, -5.387759362835802E-9) 
AMPAR_0[E0] (1.3820830092469046E-8, 0.0, 6.802356785761247E-11) 
AMPAR_3[E2-E3] (5.585166124055678E-9, 0.0, 5.190379250103584E-10) 
Iteration 150
AMPAR_2[E2-E3] (5.395120741846664E-9, 0.0, 4.556965581365548E-10) 
AMPAR_1[E1] (-2.092857664671983E-9, 0.0, -5.429576804706175E-9) 
AMPAR_0[E0] (1.358663562309615E-8, 0.0, 3.319443974927239E-10) 
AMPAR_3[E2-E3] (5.395120741846664E-9, 0.0, 4.556965581365548E-10) 
Iteration 151
AMPAR_2[E2-E3] (5.147883816469682E-9, 0.0, -1.359871117538754E-11) 
AMPAR_1[E1] (-1.7479553357527222E-9, 0.0, -6.442207117641589E-9) 
AMPAR_0[E0] (1.3798165777599743E-8, 0.0, 4.810219533481941E-10) 
AMPAR_3[E2-E3] (5.147883816469682E-9, 0.0, -1.359871117538754E-11) 
Iteration 152
AMPAR_2[E2-E3] (5.34462299697213E-9, 0.0, -1.9646831952040296E-10) 
AMPAR_1[E1] (-1.8354709485648945E-9, 0.0, -7.023955100760974E-9) 
AMPAR_0[E0] (1.3925137266478267E-8, 0.0, 3.393726360725225E-10) 
AMPAR_3[E2-E3] (5.34462299697213E-9, 0.0, -1.9646831952040296E-10) 
Iteration 153
AMPAR_2[E2-E3] (4.9420409459431865E-9, 0.0, 3.2066929099135015E-10) 
AMPAR_1[E1] (-2.052553758626059E-9, 0.0, -7.398305040696544E-9) 
AMPAR_0[E0] (1.4367785490109093E-8, 0.0, 6.389888290394452E-10) 
AMPAR_3[E2-E3] (4.9420409459431865E-9, 0.0, 3.2066929099135015E-10) 
Iteration 154
AMPAR_2[E2-E3] (5.233141700555659E-9, 0.0, -4.7944431887313305E-11) 
AMPAR_1[E1] (-2.0364257135460595E-9, 0.0, -7.447886629531157E-9) 
AMPAR_0[E0] (1.4071466881569912E-8, 0.0, 9.43026318668484E-10) 
AMPAR_3[E2-E3] (5.233141700555659E-9, 0.0, -4.7944431887313305E-11) 
Iteration 155
AMPAR_2[E2-E3] (5.2551012857475695E-9, 0.0, 1.044323876082233E-10) 
AMPAR_1[E1] (-2.510252746711068E-9, 0.0, -7.633702492227771E-9) 
AMPAR_0[E0] (1.4206476773724781E-8, 0.0, 6.398153345701274E-10) 
AMPAR_3[E2-E3] (5.2551012857475695E-9, 0.0, 1.044323876082233E-10) 
Iteration 156
AMPAR_2[E2-E3] (6.001680750663978E-9, 0.0, 2.9677597311157504E-10) 
AMPAR_1[E1] (-2.753980479151814E-9, 0.0, -7.433251822276214E-9) 
AMPAR_0[E0] (1.4072079349979234E-8, 0.0, 7.637558313246984E-10) 
AMPAR_3[E2-E3] (6.001680750663978E-9, 0.0, 2.9677597311157504E-10) 
Iteration 157
AMPAR_2[E2-E3] (6.352269475381915E-9, 0.0, 7.528087124603745E-10) 
AMPAR_1[E1] (-2.530832492951547E-9, 0.0, -7.3609440860887206E-9) 
AMPAR_0[E0] (1.4114684297327103E-8, 0.0, 2.7019658229842207E-10) 
AMPAR_3[E2-E3] (6.352269475381915E-9, 0.0, 7.528087124603745E-10) 
Iteration 158
AMPAR_2[E2-E3] (6.012294649312848E-9, 0.0, 9.738468169468563E-10) 
AMPAR_1[E1] (-2.2698365181192348E-9, 0.0, -7.136714256939895E-9) 
AMPAR_0[E0] (1.435161641014527E-8, 0.0, 4.332665667482586E-11) 
AMPAR_3[E2-E3] (6.012294649312848E-9, 0.0, 9.738468169468563E-10) 
Iteration 159
AMPAR_2[E2-E3] (6.0479028983011425E-9, 0.0, 1.5587256845068355E-9) 
AMPAR_1[E1] (-1.722265973656818E-9, 0.0, -7.3696829845824526E-9) 
AMPAR_0[E0] (1.4282499357786034E-8, 0.0, 9.248569462626647E-11) 
AMPAR_3[E2-E3] (6.0479028983011425E-9, 0.0, 1.5587256845068355E-9) 
Iteration 160
AMPAR_2[E2-E3] (5.884628032451371E-9, 0.0, 1.7256584437892032E-9) 
AMPAR_1[E1] (-1.9923664989360223E-9, 0.0, -7.1940731662288245E-9) 
AMPAR_0[E0] (1.3934741174424954E-8, 0.0, 3.632827910292739E-11) 
AMPAR_3[E2-E3] (5.884628032451371E-9, 0.0, 1.7256584437892032E-9) 
Iteration 161
AMPAR_2[E2-E3] (6.0184106008080925E-9, 0.0, 1.5818460651168666E-9) 
AMPAR_1[E1] (-1.9260318181321634E-9, 0.0, -7.226142086664659E-9) 
AMPAR_0[E0] (1.4177263648750167E-8, 0.0, -7.996638229791238E-11) 
AMPAR_3[E2-E3] (6.0184106008080925E-9, 0.0, 1.5818460651168666E-9) 
Iteration 162
AMPAR_2[E2-E3] (5.827706245722812E-9, 0.0, 1.8157975621808221E-9) 
AMPAR_1[E1] (-2.14398487651118E-9, 0.0, -6.564040213336945E-9) 
AMPAR_0[E0] (1.3763599351489415E-8, 0.0, -7.245972309986126E-10) 
AMPAR_3[E2-E3] (5.827706245722812E-9, 0.0, 1.8157975621808221E-9) 
Iteration 163
AMPAR_2[E2-E3] (6.053792464913325E-9, 0.0, 2.0035883173492154E-9) 
AMPAR_1[E1] (-2.4108371112649362E-9, 0.0, -6.679363276935572E-9) 
AMPAR_0[E0] (1.4439541376064409E-8, 0.0, -2.671093223314369E-10) 
AMPAR_3[E2-E3] (6.053792464913325E-9, 0.0, 2.0035883173492154E-9) 
Iteration 164
AMPAR_2[E2-E3] (5.791378096900328E-9, 0.0, 2.1044783914220945E-9) 
AMPAR_1[E1] (-2.116994522115274E-9, 0.0, -6.6619340955735225E-9) 
AMPAR_0[E0] (1.405286776626647E-8, 0.0, -1.6439438855076923E-10) 
AMPAR_3[E2-E3] (5.791378096900328E-9, 0.0, 2.1044783914220945E-9) 
Iteration 165
AMPAR_2[E2-E3] (5.9483718204771315E-9, 0.0, 2.2224024785839193E-9) 
AMPAR_1[E1] (-1.9058583857631217E-9, 0.0, -6.809514224246742E-9) 
AMPAR_0[E0] (1.3849012014542812E-8, 0.0, -3.2938230077196203E-10) 
AMPAR_3[E2-E3] (5.9483718204771315E-9, 0.0, 2.2224024785839193E-9) 
Iteration 166
AMPAR_2[E2-E3] (5.667718986171348E-9, 0.0, 2.0434108098749805E-9) 
AMPAR_1[E1] (-2.1758897163923163E-9, 0.0, -7.169329429655251E-9) 
AMPAR_0[E0] (1.406560456399409E-8, 0.0, -8.738443458146002E-11) 
AMPAR_3[E2-E3] (5.667718986171348E-9, 0.0, 2.0434108098749805E-9) 
Iteration 167
AMPAR_2[E2-E3] (5.746022870381388E-9, 0.0, 2.3674139397562145E-9) 
AMPAR_1[E1] (-2.5691893037346713E-9, 0.0, -7.006643023641894E-9) 
AMPAR_0[E0] (1.3728675273970599E-8, 0.0, -1.0801573680364492E-10) 
AMPAR_3[E2-E3] (5.746022870381388E-9, 0.0, 2.3674139397562145E-9) 
Iteration 168
AMPAR_2[E2-E3] (6.0971516630896546E-9, 0.0, 2.5109797795281454E-9) 
AMPAR_1[E1] (-2.4998351563096332E-9, 0.0, -7.081178679067372E-9) 
AMPAR_0[E0] (1.415115610207008E-8, 0.0, 1.4012608957826338E-11) 
AMPAR_3[E2-E3] (6.0971516630896546E-9, 0.0, 2.5109797795281454E-9) 
Iteration 169
AMPAR_2[E2-E3] (6.197773514218678E-9, 0.0, 2.6101364207593138E-9) 
AMPAR_1[E1] (-2.799517768369004E-9, 0.0, -7.458073444464412E-9) 
AMPAR_0[E0] (1.4347076284925049E-8, 0.0, 2.6284173292999817E-10) 
AMPAR_3[E2-E3] (6.197773514218678E-9, 0.0, 2.6101364207593138E-9) 
Iteration 170
AMPAR_2[E2-E3] (6.518464265950367E-9, 0.0, 2.6683804345379438E-9) 
AMPAR_1[E1] (-2.664312407572862E-9, 0.0, -7.360396681952812E-9) 
AMPAR_0[E0] (1.42068960841445E-8, 0.0, 4.332295617761506E-10) 
AMPAR_3[E2-E3] (6.518464265950367E-9, 0.0, 2.6683804345379438E-9) 
Iteration 171
AMPAR_2[E2-E3] (6.531355552079225E-9, 0.0, 2.568382285887473E-9) 
AMPAR_1[E1] (-2.30789173681772E-9, 0.0, -7.132758773429719E-9) 
AMPAR_0[E0] (1.4170292468172925E-8, 0.0, 1.7139825514011057E-10) 
AMPAR_3[E2-E3] (6.531355552079225E-9, 0.0, 2.568382285887473E-9) 
Iteration 172
AMPAR_2[E2-E3] (6.313000148876084E-9, 0.0, 2.4167514391199697E-9) 
AMPAR_1[E1] (-2.409519290412494E-9, 0.0, -6.754846322097156E-9) 
AMPAR_0[E0] (1.4220539888980428E-8, 0.0, 6.557661342789689E-10) 
AMPAR_3[E2-E3] (6.313000148876084E-9, 0.0, 2.4167514391199697E-9) 
Iteration 173
AMPAR_2[E2-E3] (6.137243503527449E-9, 0.0, 2.749495549163107E-9) 
AMPAR_1[E1] (-2.3715666528520374E-9, 0.0, -6.699434539296049E-9) 
AMPAR_0[E0] (1.4287572046582826E-8, 0.0, 8.545596575883952E-10) 
AMPAR_3[E2-E3] (6.137243503527449E-9, 0.0, 2.749495549163107E-9) 
Iteration 174
AMPAR_2[E2-E3] (5.970412759863257E-9, 0.0, 2.983862880260936E-9) 
AMPAR_1[E1] (-2.0374405371878468E-9, 0.0, -6.553815577962467E-9) 
AMPAR_0[E0] (1.451439539835054E-8, 0.0, 5.376559876160048E-10) 
AMPAR_3[E2-E3] (5.970412759863257E-9, 0.0, 2.983862880260936E-9) 
Iteration 175
AMPAR_2[E2-E3] (5.863116150765672E-9, 0.0, 3.026864288250898E-9) 
AMPAR_1[E1] (-2.033853831385694E-9, 0.0, -6.544782994253699E-9) 
AMPAR_0[E0] (1.4412232196840853E-8, 0.0, 4.735763016141437E-10) 
AMPAR_3[E2-E3] (5.863116150765672E-9, 0.0, 3.026864288250898E-9) 
Iteration 176
AMPAR_2[E2-E3] (5.833993488150883E-9, 0.0, 2.903376970657191E-9) 
AMPAR_1[E1] (-2.3778966256392902E-9, 0.0, -6.4484431414916706E-9) 
AMPAR_0[E0] (1.4370531647577185E-8, 0.0, 2.537874617083336E-10) 
AMPAR_3[E2-E3] (5.833993488150883E-9, 0.0, 2.903376970657191E-9) 
Iteration 177
AMPAR_2[E2-E3] (5.8217078026611065E-9, 0.0, 2.6545820693097534E-9) 
AMPAR_1[E1] (-2.4689222571160724E-9, 0.0, -6.619074025913489E-9) 
AMPAR_0[E0] (1.4296040754956281E-8, 0.0, 3.8412704805445123E-10) 
AMPAR_3[E2-E3] (5.8217078026611065E-9, 0.0, 2.6545820693097534E-9) 
Iteration 178
AMPAR_2[E2-E3] (5.242888254813775E-9, 0.0, 2.733803157332694E-9) 
AMPAR_1[E1] (-2.4013565957169785E-9, 0.0, -6.55680784758899E-9) 
AMPAR_0[E0] (1.4055661510668956E-8, 0.0, 6.282561538741749E-10) 
AMPAR_3[E2-E3] (5.242888254813775E-9, 0.0, 2.733803157332694E-9) 
Iteration 179
AMPAR_2[E2-E3] (5.312564769371801E-9, 0.0, 3.585731129944271E-9) 
AMPAR_1[E1] (-2.7121009703933535E-9, 0.0, -6.4955480656196314E-9) 
AMPAR_0[E0] (1.4544908820001042E-8, 0.0, 4.3372065505330574E-10) 
AMPAR_3[E2-E3] (5.312564769371801E-9, 0.0, 3.585731129944271E-9) 
Iteration 180
AMPAR_2[E2-E3] (4.8085478855873705E-9, 0.0, 3.751805548050725E-9) 
AMPAR_1[E1] (-2.810954465227648E-9, 0.0, -6.205158880699217E-9) 
AMPAR_0[E0] (1.4164287840822028E-8, 0.0, 3.521234468963808E-10) 
AMPAR_3[E2-E3] (4.8085478855873705E-9, 0.0, 3.751805548050725E-9) 
Iteration 181
AMPAR_2[E2-E3] (5.077513457624076E-9, 0.0, 3.7339165296591105E-9) 
AMPAR_1[E1] (-3.224259494317631E-9, 0.0, -6.122357809144434E-9) 
AMPAR_0[E0] (1.419438928299422E-8, 0.0, 5.556222896731977E-10) 
AMPAR_3[E2-E3] (5.077513457624076E-9, 0.0, 3.7339165296591105E-9) 
Iteration 182
AMPAR_2[E2-E3] (4.87756542726913E-9, 0.0, 3.774689428605106E-9) 
AMPAR_1[E1] (-3.317676032711307E-9, 0.0, -6.059293172298412E-9) 
AMPAR_0[E0] (1.4257380700631768E-8, 0.0, 3.9621201302763146E-10) 
AMPAR_3[E2-E3] (4.87756542726913E-9, 0.0, 3.774689428605106E-9) 
Iteration 183
AMPAR_2[E2-E3] (5.562755720661554E-9, 0.0, 3.6734500922464676E-9) 
AMPAR_1[E1] (-3.2781352037668892E-9, 0.0, -6.236432628179793E-9) 
AMPAR_0[E0] (1.4646408954687058E-8, 0.0, -9.331146428182998E-11) 
AMPAR_3[E2-E3] (5.562755720661554E-9, 0.0, 3.6734500922464676E-9) 
Iteration 184
AMPAR_2[E2-E3] (5.416398821839079E-9, 0.0, 3.9442666836209796E-9) 
AMPAR_1[E1] (-3.098666028135059E-9, 0.0, -6.144465638600431E-9) 
AMPAR_0[E0] (1.4976050379954427E-8, 0.0, 2.514049577919575E-10) 
AMPAR_3[E2-E3] (5.416398821839079E-9, 0.0, 3.9442666836209796E-9) 
Iteration 185
AMPAR_2[E2-E3] (5.5127760544225675E-9, 0.0, 3.4184535683502006E-9) 
AMPAR_1[E1] (-3.074067269341267E-9, 0.0, -6.3193866884673695E-9) 
AMPAR_0[E0] (1.5080242285058117E-8, 0.0, 7.561510915701131E-10) 
AMPAR_3[E2-E3] (5.5127760544225675E-9, 0.0, 3.4184535683502006E-9) 
Iteration 186
AMPAR_2[E2-E3] (5.204109378870052E-9, 0.0, 3.450079728374368E-9) 
AMPAR_1[E1] (-3.0750728267407667E-9, 0.0, -6.441650581921303E-9) 
AMPAR_0[E0] (1.5187345167176798E-8, 0.0, 5.431689318837652E-10) 
AMPAR_3[E2-E3] (5.204109378870052E-9, 0.0, 3.450079728374368E-9) 
Iteration 187
AMPAR_2[E2-E3] (5.695902152041847E-9, 0.0, 3.037413965701964E-9) 
AMPAR_1[E1] (-3.3686498505429385E-9, 0.0, -6.1003233376747885E-9) 
AMPAR_0[E0] (1.532678980357017E-8, 0.0, 6.005832100766007E-10) 
AMPAR_3[E2-E3] (5.695902152041847E-9, 0.0, 3.037413965701964E-9) 
Iteration 188
AMPAR_2[E2-E3] (5.863223392238319E-9, 0.0, 3.217842901383007E-9) 
AMPAR_1[E1] (-3.3126703725454243E-9, 0.0, -6.5133450933600386E-9) 
AMPAR_0[E0] (1.5114706175133226E-8, 0.0, 8.133353176744585E-10) 
AMPAR_3[E2-E3] (5.863223392238319E-9, 0.0, 3.217842901383007E-9) 
Iteration 189
AMPAR_2[E2-E3] (5.8223839735859136E-9, 0.0, 3.792528422775844E-9) 
AMPAR_1[E1] (-3.3260556775625793E-9, 0.0, -6.732405835128512E-9) 
AMPAR_0[E0] (1.535426801771867E-8, 0.0, 5.556459200763875E-10) 
AMPAR_3[E2-E3] (5.8223839735859136E-9, 0.0, 3.792528422775844E-9) 
Iteration 190
AMPAR_2[E2-E3] (5.935859223615718E-9, 0.0, 3.5960369607857658E-9) 
AMPAR_1[E1] (-3.0743441370627244E-9, 0.0, -6.927179213110195E-9) 
AMPAR_0[E0] (1.5456266358048094E-8, 0.0, 6.49141187160297E-10) 
AMPAR_3[E2-E3] (5.935859223615718E-9, 0.0, 3.5960369607857658E-9) 
Iteration 191
AMPAR_2[E2-E3] (5.854907977908989E-9, 0.0, 3.665633282546944E-9) 
AMPAR_1[E1] (-3.595366917538002E-9, 0.0, -6.626829107212843E-9) 
AMPAR_0[E0] (1.528405817977519E-8, 0.0, 1.0261574664673823E-9) 
AMPAR_3[E2-E3] (5.854907977908989E-9, 0.0, 3.665633282546944E-9) 
Iteration 192
AMPAR_2[E2-E3] (5.8271380214357445E-9, 0.0, 3.659611894297822E-9) 
AMPAR_1[E1] (-3.6670782766111365E-9, 0.0, -7.120218492116352E-9) 
AMPAR_0[E0] (1.5182238238408037E-8, 0.0, 5.541454814141822E-10) 
AMPAR_3[E2-E3] (5.8271380214357445E-9, 0.0, 3.659611894297822E-9) 
Iteration 193
AMPAR_2[E2-E3] (6.232595244787135E-9, 0.0, 3.8743154270282755E-9) 
AMPAR_1[E1] (-3.5003145765398435E-9, 0.0, -6.86452855067448E-9) 
AMPAR_0[E0] (1.507284087224215E-8, 0.0, 6.618715594721614E-10) 
AMPAR_3[E2-E3] (6.232595244787135E-9, 0.0, 3.8743154270282755E-9) 
Iteration 194
AMPAR_2[E2-E3] (6.056441639196046E-9, 0.0, 3.905502473029522E-9) 
AMPAR_1[E1] (-3.1771635983411606E-9, 0.0, -6.32036899992177E-9) 
AMPAR_0[E0] (1.4837541064825939E-8, 0.0, 6.316668908448076E-10) 
AMPAR_3[E2-E3] (6.056441639196046E-9, 0.0, 3.905502473029522E-9) 
Iteration 195
AMPAR_2[E2-E3] (6.063520639342533E-9, 0.0, 3.8528254158688E-9) 
AMPAR_1[E1] (-3.026704453198271E-9, 0.0, -6.5278832418229E-9) 
AMPAR_0[E0] (1.502517135113391E-8, 0.0, 6.881819473682949E-10) 
AMPAR_3[E2-E3] (6.063520639342533E-9, 0.0, 3.8528254158688E-9) 
Iteration 196
AMPAR_2[E2-E3] (6.035193359584544E-9, 0.0, 3.930893294419381E-9) 
AMPAR_1[E1] (-3.1536279526865562E-9, 0.0, -6.171466373581617E-9) 
AMPAR_0[E0] (1.5350088943964953E-8, 0.0, 5.805465606536398E-10) 
AMPAR_3[E2-E3] (6.035193359584544E-9, 0.0, 3.930893294419381E-9) 
Iteration 197
AMPAR_2[E2-E3] (5.765421182764872E-9, 0.0, 3.850195082417752E-9) 
AMPAR_1[E1] (-3.605798781244197E-9, 0.0, -6.5032879993135935E-9) 
AMPAR_0[E0] (1.558604367194339E-8, 0.0, 8.323564114023252E-10) 
AMPAR_3[E2-E3] (5.765421182764872E-9, 0.0, 3.850195082417752E-9) 
Iteration 198
AMPAR_2[E2-E3] (5.971426534431022E-9, 0.0, 3.88760371416559E-9) 
AMPAR_1[E1] (-4.1619837681992855E-9, 0.0, -6.497216164004747E-9) 
AMPAR_0[E0] (1.5746786438263112E-8, 0.0, 7.497435642835793E-10) 
AMPAR_3[E2-E3] (5.971426534431022E-9, 0.0, 3.88760371416559E-9) 
Iteration 199
AMPAR_2[E2-E3] (6.435335140405361E-9, 0.0, 3.8739390518819485E-9) 
AMPAR_1[E1] (-4.036469821740852E-9, 0.0, -6.3500749620043136E-9) 
AMPAR_0[E0] (1.5960586346596035E-8, 0.0, 6.734768976903627E-10) 
AMPAR_3[E2-E3] (6.435335140405361E-9, 0.0, 3.8739390518819485E-9) 
Iteration 200
AMPAR_2[E2-E3] (6.648697787400036E-9, 0.0, 4.043131059508277E-9) 
AMPAR_1[E1] (-3.902437231158985E-9, 0.0, -5.7369775003162855E-9) 
AMPAR_0[E0] (1.6112406763944993E-8, 0.0, 4.849010483101058E-10) 
AMPAR_3[E2-E3] (6.648697787400036E-9, 0.0, 4.043131059508277E-9) 
Iteration 201
AMPAR_2[E2-E3] (6.209314035795242E-9, 0.0, 4.0496375692489885E-9) 
AMPAR_1[E1] (-3.6252077417940576E-9, 0.0, -6.2282898799853255E-9) 
AMPAR_0[E0] (1.6318887665765953E-8, 0.0, 4.291187285745302E-10) 
AMPAR_3[E2-E3] (6.209314035795242E-9, 0.0, 4.0496375692489885E-9) 
Iteration 202
AMPAR_2[E2-E3] (5.584804258570185E-9, 0.0, 4.486059440113112E-9) 
AMPAR_1[E1] (-4.030132474427263E-9, 0.0, -6.284730017271332E-9) 
AMPAR_0[E0] (1.6491270149053723E-8, 0.0, 5.849892950284719E-10) 
AMPAR_3[E2-E3] (5.584804258570185E-9, 0.0, 4.486059440113112E-9) 
Iteration 203
AMPAR_2[E2-E3] (5.510225179546656E-9, 0.0, 4.6321807357319735E-9) 
AMPAR_1[E1] (-4.3324488963235274E-9, 0.0, -6.414817541357497E-9) 
AMPAR_0[E0] (1.5758983084733676E-8, 0.0, 7.920681074593439E-10) 
AMPAR_3[E2-E3] (5.510225179546656E-9, 0.0, 4.6321807357319735E-9) 
Iteration 204
AMPAR_2[E2-E3] (5.703908498929398E-9, 0.0, 4.819266860102213E-9) 
AMPAR_1[E1] (-4.360275612948906E-9, 0.0, -6.295861529649858E-9) 
AMPAR_0[E0] (1.561200357283899E-8, 0.0, 9.103918332766703E-10) 
AMPAR_3[E2-E3] (5.703908498929398E-9, 0.0, 4.819266860102213E-9) 
Iteration 205
AMPAR_2[E2-E3] (5.454972765791287E-9, 0.0, 4.688522902774951E-9) 
AMPAR_1[E1] (-4.4103412035111045E-9, 0.0, -6.423386048372524E-9) 
AMPAR_0[E0] (1.6015347264618403E-8, 0.0, 1.4591489841078065E-9) 
AMPAR_3[E2-E3] (5.454972765791287E-9, 0.0, 4.688522902774951E-9) 
Iteration 206
AMPAR_2[E2-E3] (5.487394279181955E-9, 0.0, 4.915644293913625E-9) 
AMPAR_1[E1] (-4.758642952065041E-9, 0.0, -6.506171153532435E-9) 
AMPAR_0[E0] (1.601712058027071E-8, 0.0, 1.190398434515395E-9) 
AMPAR_3[E2-E3] (5.487394279181955E-9, 0.0, 4.915644293913625E-9) 
Iteration 207
AMPAR_2[E2-E3] (5.3139650082376296E-9, 0.0, 4.746266865164396E-9) 
AMPAR_1[E1] (-6.071130848208507E-9, 0.0, -6.24033901944928E-9) 
AMPAR_0[E0] (1.5919726008696393E-8, 0.0, 9.012204474036956E-10) 
AMPAR_3[E2-E3] (5.3139650082376296E-9, 0.0, 4.746266865164396E-9) 
Iteration 208
AMPAR_2[E2-E3] (5.549354105340597E-9, 0.0, 4.691676463520823E-9) 
AMPAR_1[E1] (-5.823514698401889E-9, 0.0, -5.989858161172222E-9) 
AMPAR_0[E0] (1.567367588397716E-8, 0.0, 5.875011468661107E-10) 
AMPAR_3[E2-E3] (5.549354105340597E-9, 0.0, 4.691676463520823E-9) 
Iteration 209
AMPAR_2[E2-E3] (5.3162859294706085E-9, 0.0, 4.78422149765685E-9) 
AMPAR_1[E1] (-5.469678515825772E-9, 0.0, -6.114217336907167E-9) 
AMPAR_0[E0] (1.6035437449125715E-8, 0.0, 8.949205423616114E-10) 
AMPAR_3[E2-E3] (5.3162859294706085E-9, 0.0, 4.78422149765685E-9) 
Iteration 210
AMPAR_2[E2-E3] (4.613925093312786E-9, 0.0, 4.502456858258631E-9) 
AMPAR_1[E1] (-5.264022357056443E-9, 0.0, -6.0883469130484576E-9) 
AMPAR_0[E0] (1.5859749790260273E-8, 0.0, 8.426409346353648E-10) 
AMPAR_3[E2-E3] (4.613925093312786E-9, 0.0, 4.502456858258631E-9) 
Iteration 211
AMPAR_2[E2-E3] (5.03657220506578E-9, 0.0, 4.650893190928441E-9) 
AMPAR_1[E1] (-5.36178165771103E-9, 0.0, -5.9375175917935825E-9) 
AMPAR_0[E0] (1.608949151590388E-8, 0.0, 8.081543751938714E-10) 
AMPAR_3[E2-E3] (5.03657220506578E-9, 0.0, 4.650893190928441E-9) 
Iteration 212
AMPAR_2[E2-E3] (4.864939663553357E-9, 0.0, 4.568035726982901E-9) 
AMPAR_1[E1] (-5.313921303142645E-9, 0.0, -6.068557534579209E-9) 
AMPAR_0[E0] (1.5620419734486794E-8, 0.0, 9.368559662450327E-10) 
AMPAR_3[E2-E3] (4.864939663553357E-9, 0.0, 4.568035726982901E-9) 
Iteration 213
AMPAR_2[E2-E3] (5.059552059196469E-9, 0.0, 4.379036077718569E-9) 
AMPAR_1[E1] (-4.797083175291784E-9, 0.0, -5.887216162105378E-9) 
AMPAR_0[E0] (1.5706060034893603E-8, 0.0, 1.0639668575020867E-9) 
AMPAR_3[E2-E3] (5.059552059196469E-9, 0.0, 4.379036077718569E-9) 
Iteration 214
AMPAR_2[E2-E3] (4.792457990112374E-9, 0.0, 4.953959963994793E-9) 
AMPAR_1[E1] (-4.684473920037869E-9, 0.0, -6.1039957008695785E-9) 
AMPAR_0[E0] (1.5542983343853727E-8, 0.0, 7.947536502197384E-10) 
AMPAR_3[E2-E3] (4.792457990112374E-9, 0.0, 4.953959963994793E-9) 
Iteration 215
AMPAR_2[E2-E3] (4.025068116244333E-9, 0.0, 5.2180315619166486E-9) 
AMPAR_1[E1] (-4.770378037190904E-9, 0.0, -5.864027794212877E-9) 
AMPAR_0[E0] (1.5791581291636596E-8, 0.0, 1.0919922728238507E-9) 
AMPAR_3[E2-E3] (4.025068116244333E-9, 0.0, 5.2180315619166486E-9) 
Iteration 216
AMPAR_2[E2-E3] (3.9040129087195215E-9, 0.0, 4.876141545618952E-9) 
AMPAR_1[E1] (-4.51638862435585E-9, 0.0, -5.485410767593311E-9) 
AMPAR_0[E0] (1.5476005531668384E-8, 0.0, 1.342307097247576E-9) 
AMPAR_3[E2-E3] (3.9040129087195215E-9, 0.0, 4.876141545618952E-9) 
Iteration 217
AMPAR_2[E2-E3] (3.928701387411491E-9, 0.0, 5.445825734330457E-9) 
AMPAR_1[E1] (-4.601443025378095E-9, 0.0, -5.6786310268302705E-9) 
AMPAR_0[E0] (1.553088198227425E-8, 0.0, 1.2396412700190662E-9) 
AMPAR_3[E2-E3] (3.928701387411491E-9, 0.0, 5.445825734330457E-9) 
Iteration 218
AMPAR_2[E2-E3] (3.413056305222893E-9, 0.0, 5.340358099704746E-9) 
AMPAR_1[E1] (-4.465903987051901E-9, 0.0, -5.703748417636399E-9) 
AMPAR_0[E0] (1.523468841260322E-8, 0.0, 1.1605847517428447E-9) 
AMPAR_3[E2-E3] (3.413056305222893E-9, 0.0, 5.340358099704746E-9) 
Iteration 219
AMPAR_2[E2-E3] (3.583526790173229E-9, 0.0, 5.435594980586279E-9) 
AMPAR_1[E1] (-4.517294746755186E-9, 0.0, -6.009404695702068E-9) 
AMPAR_0[E0] (1.536883721578019E-8, 0.0, 9.739334462201999E-10) 
AMPAR_3[E2-E3] (3.583526790173229E-9, 0.0, 5.435594980586279E-9) 
Iteration 220
AMPAR_2[E2-E3] (3.927095463684159E-9, 0.0, 4.919893998668391E-9) 
AMPAR_1[E1] (-4.515967438266373E-9, 0.0, -5.40821098977292E-9) 
AMPAR_0[E0] (1.5338702512020068E-8, 0.0, 1.439013226463216E-9) 
AMPAR_3[E2-E3] (3.927095463684159E-9, 0.0, 4.919893998668391E-9) 
Iteration 221
AMPAR_2[E2-E3] (4.0904315722115266E-9, 0.0, 5.195186481922255E-9) 
AMPAR_1[E1] (-4.794193602596082E-9, 0.0, -5.487723372561946E-9) 
AMPAR_0[E0] (1.493531860241159E-8, 0.0, 1.4565108478705635E-9) 
AMPAR_3[E2-E3] (4.0904315722115266E-9, 0.0, 5.195186481922255E-9) 
Iteration 222
AMPAR_2[E2-E3] (4.334058468646061E-9, 0.0, 5.44996379228231E-9) 
AMPAR_1[E1] (-4.990246679147099E-9, 0.0, -5.783903536289957E-9) 
AMPAR_0[E0] (1.4679725694462069E-8, 0.0, 1.4983228843425856E-9) 
AMPAR_3[E2-E3] (4.334058468646061E-9, 0.0, 5.44996379228231E-9) 
Iteration 223
AMPAR_2[E2-E3] (4.431657758407224E-9, 0.0, 5.302665660257345E-9) 
AMPAR_1[E1] (-5.012740791622556E-9, 0.0, -6.319800751782255E-9) 
AMPAR_0[E0] (1.4500029145154796E-8, 0.0, 1.311596319576659E-9) 
AMPAR_3[E2-E3] (4.431657758407224E-9, 0.0, 5.302665660257345E-9) 
Iteration 224
AMPAR_2[E2-E3] (4.223516490297362E-9, 0.0, 5.366893581849676E-9) 
AMPAR_1[E1] (-4.837769615186056E-9, 0.0, -6.198667731501205E-9) 
AMPAR_0[E0] (1.4668944249280995E-8, 0.0, 1.19512772092233E-9) 
AMPAR_3[E2-E3] (4.223516490297362E-9, 0.0, 5.366893581849676E-9) 
Iteration 225
AMPAR_2[E2-E3] (4.1864657320026185E-9, 0.0, 5.230913160482255E-9) 
AMPAR_1[E1] (-4.993621973982394E-9, 0.0, -6.750328393097492E-9) 
AMPAR_0[E0] (1.4570922630681264E-8, 0.0, 1.3366670012184734E-9) 
AMPAR_3[E2-E3] (4.1864657320026185E-9, 0.0, 5.230913160482255E-9) 
Iteration 226
AMPAR_2[E2-E3] (4.106197009778066E-9, 0.0, 5.355079143533127E-9) 
AMPAR_1[E1] (-5.592472887284978E-9, 0.0, -6.716181971296274E-9) 
AMPAR_0[E0] (1.5209561217140004E-8, 0.0, 1.1563063858868084E-9) 
AMPAR_3[E2-E3] (4.106197009778066E-9, 0.0, 5.355079143533127E-9) 
Iteration 227
AMPAR_2[E2-E3] (4.014384015071114E-9, 0.0, 5.094138957407802E-9) 
AMPAR_1[E1] (-5.4049091172139696E-9, 0.0, -6.226190979071143E-9) 
AMPAR_0[E0] (1.4946403971145654E-8, 0.0, 1.3553899133280545E-9) 
AMPAR_3[E2-E3] (4.014384015071114E-9, 0.0, 5.094138957407802E-9) 
Iteration 228
AMPAR_2[E2-E3] (3.748132383218104E-9, 0.0, 5.470355015714313E-9) 
AMPAR_1[E1] (-5.588337445296128E-9, 0.0, -6.350841172016418E-9) 
AMPAR_0[E0] (1.4775116362049194E-8, 0.0, 1.5415662376851891E-9) 
AMPAR_3[E2-E3] (3.748132383218104E-9, 0.0, 5.470355015714313E-9) 
Iteration 229
AMPAR_2[E2-E3] (3.541338231970746E-9, 0.0, 5.449171335904014E-9) 
AMPAR_1[E1] (-5.763688942507501E-9, 0.0, -6.19138709707253E-9) 
AMPAR_0[E0] (1.4958182354969478E-8, 0.0, 1.4787951160513025E-9) 
AMPAR_3[E2-E3] (3.541338231970746E-9, 0.0, 5.449171335904014E-9) 
Iteration 230
AMPAR_2[E2-E3] (3.812185881834372E-9, 0.0, 5.175254641022266E-9) 
AMPAR_1[E1] (-5.395895480155006E-9, 0.0, -6.486956721403723E-9) 
AMPAR_0[E0] (1.4708166652384162E-8, 0.0, 1.4005483319991974E-9) 
AMPAR_3[E2-E3] (3.812185881834372E-9, 0.0, 5.175254641022266E-9) 
Iteration 231
AMPAR_2[E2-E3] (3.833599492302518E-9, 0.0, 5.140876990990041E-9) 
AMPAR_1[E1] (-5.683118586564946E-9, 0.0, -6.9018143418824936E-9) 
AMPAR_0[E0] (1.4577616012641063E-8, 0.0, 9.673410563917251E-10) 
AMPAR_3[E2-E3] (3.833599492302518E-9, 0.0, 5.140876990990041E-9) 
Iteration 232
AMPAR_2[E2-E3] (3.795886343726261E-9, 0.0, 5.071052775136377E-9) 
AMPAR_1[E1] (-5.7663077573946686E-9, 0.0, -7.127417669568446E-9) 
AMPAR_0[E0] (1.483954160496747E-8, 0.0, 8.206188803163606E-10) 
AMPAR_3[E2-E3] (3.795886343726261E-9, 0.0, 5.071052775136377E-9) 
Iteration 233
AMPAR_2[E2-E3] (4.89603254009071E-9, 0.0, 5.053264743671916E-9) 
AMPAR_1[E1] (-5.659570936623888E-9, 0.0, -6.602260807127523E-9) 
AMPAR_0[E0] (1.5119766531563987E-8, 0.0, 1.2571208537717105E-9) 
AMPAR_3[E2-E3] (4.89603254009071E-9, 0.0, 5.053264743671916E-9) 
Iteration 234
AMPAR_2[E2-E3] (4.497058325313739E-9, 0.0, 4.811734642197264E-9) 
AMPAR_1[E1] (-5.513730444163529E-9, 0.0, -6.96801315220482E-9) 
AMPAR_0[E0] (1.4828440484944243E-8, 0.0, 1.492794723080494E-9) 
AMPAR_3[E2-E3] (4.497058325313739E-9, 0.0, 4.811734642197264E-9) 
Iteration 235
AMPAR_2[E2-E3] (4.723780285963729E-9, 0.0, 4.381337701887601E-9) 
AMPAR_1[E1] (-4.8757677614821815E-9, 0.0, -7.252849889734479E-9) 
AMPAR_0[E0] (1.4852392427803889E-8, 0.0, 1.32824881840098E-9) 
AMPAR_3[E2-E3] (4.723780285963729E-9, 0.0, 4.381337701887601E-9) 
Iteration 236
AMPAR_2[E2-E3] (4.434794145390684E-9, 0.0, 4.382471358532722E-9) 
AMPAR_1[E1] (-5.7696357966277545E-9, 0.0, -7.070813448258294E-9) 
AMPAR_0[E0] (1.4696916795435382E-8, 0.0, 1.164212797523313E-9) 
AMPAR_3[E2-E3] (4.434794145390684E-9, 0.0, 4.382471358532722E-9) 
Iteration 237
AMPAR_2[E2-E3] (4.946193235132755E-9, 0.0, 4.432835488066242E-9) 
AMPAR_1[E1] (-6.107152117075516E-9, 0.0, -6.75064411277012E-9) 
AMPAR_0[E0] (1.4947899890853204E-8, 0.0, 6.728670001412318E-10) 
AMPAR_3[E2-E3] (4.946193235132755E-9, 0.0, 4.432835488066242E-9) 
Iteration 238
AMPAR_2[E2-E3] (4.833818361837126E-9, 0.0, 4.537282286498598E-9) 
AMPAR_1[E1] (-6.392977563719755E-9, 0.0, -6.894892739702195E-9) 
AMPAR_0[E0] (1.482435450859531E-8, 0.0, 1.3736080519820674E-10) 
AMPAR_3[E2-E3] (4.833818361837126E-9, 0.0, 4.537282286498598E-9) 
Iteration 239
AMPAR_2[E2-E3] (4.913297243646385E-9, 0.0, 4.879386742373501E-9) 
AMPAR_1[E1] (-6.488889113255565E-9, 0.0, -6.629287868272181E-9) 
AMPAR_0[E0] (1.49229270892488E-8, 0.0, 5.342267897181408E-10) 
AMPAR_3[E2-E3] (4.913297243646385E-9, 0.0, 4.879386742373501E-9) 
Iteration 240
AMPAR_2[E2-E3] (5.409366984487095E-9, 0.0, 4.893107936693139E-9) 
AMPAR_1[E1] (-6.378547890985293E-9, 0.0, -6.6766113883747964E-9) 
AMPAR_0[E0] (1.4479734884091482E-8, 0.0, 6.810415722715469E-10) 
AMPAR_3[E2-E3] (5.409366984487095E-9, 0.0, 4.893107936693139E-9) 
Iteration 241
AMPAR_2[E2-E3] (4.938814221066311E-9, 0.0, 5.360512607216447E-9) 
AMPAR_1[E1] (-6.329079361018504E-9, 0.0, -7.029032924772936E-9) 
AMPAR_0[E0] (1.4213520083887314E-8, 0.0, 7.512271102085755E-10) 
AMPAR_3[E2-E3] (4.938814221066311E-9, 0.0, 5.360512607216447E-9) 
Iteration 242
AMPAR_2[E2-E3] (4.91689059842678E-9, 0.0, 5.563221012833094E-9) 
AMPAR_1[E1] (-6.4075468365912225E-9, 0.0, -7.203244778049532E-9) 
AMPAR_0[E0] (1.4393123402216094E-8, 0.0, 6.811197944225256E-10) 
AMPAR_3[E2-E3] (4.91689059842678E-9, 0.0, 5.563221012833094E-9) 
Iteration 243
AMPAR_2[E2-E3] (4.906893845001724E-9, 0.0, 5.7630158046550666E-9) 
AMPAR_1[E1] (-6.300859337478311E-9, 0.0, -7.186347917402767E-9) 
AMPAR_0[E0] (1.4277694506607645E-8, 0.0, 7.057911999660449E-10) 
AMPAR_3[E2-E3] (4.906893845001724E-9, 0.0, 5.7630158046550666E-9) 
Iteration 244
AMPAR_2[E2-E3] (4.756069367094794E-9, 0.0, 6.056756974931429E-9) 
AMPAR_1[E1] (-6.395706488444837E-9, 0.0, -6.844253675579691E-9) 
AMPAR_0[E0] (1.3908579656811242E-8, 0.0, 4.870638304162911E-10) 
AMPAR_3[E2-E3] (4.756069367094794E-9, 0.0, 6.056756974931429E-9) 
Iteration 245
AMPAR_2[E2-E3] (5.0684488782418365E-9, 0.0, 6.1383807659909E-9) 
AMPAR_1[E1] (-6.634492146358191E-9, 0.0, -6.76331383741454E-9) 
AMPAR_0[E0] (1.3804129902410082E-8, 0.0, 3.30459059598377E-10) 
AMPAR_3[E2-E3] (5.0684488782418365E-9, 0.0, 6.1383807659909E-9) 
Iteration 246
AMPAR_2[E2-E3] (5.242702545293097E-9, 0.0, 6.066855979897054E-9) 
AMPAR_1[E1] (-6.620845607598065E-9, 0.0, -6.365871758167128E-9) 
AMPAR_0[E0] (1.3955810306757847E-8, 0.0, 1.477501976695395E-10) 
AMPAR_3[E2-E3] (5.242702545293097E-9, 0.0, 6.066855979897054E-9) 
Iteration 247
AMPAR_2[E2-E3] (5.1692437784459296E-9, 0.0, 6.2748640906329005E-9) 
AMPAR_1[E1] (-6.838208554683918E-9, 0.0, -6.281672055401498E-9) 
AMPAR_0[E0] (1.4488546606276735E-8, 0.0, -2.1824739755770224E-11) 
AMPAR_3[E2-E3] (5.1692437784459296E-9, 0.0, 6.2748640906329005E-9) 
Iteration 248
AMPAR_2[E2-E3] (6.01363866579082E-9, 0.0, 6.4876546674585615E-9) 
AMPAR_1[E1] (-6.840079626124064E-9, 0.0, -6.518342100074702E-9) 
AMPAR_0[E0] (1.4714301701450154E-8, 0.0, -3.481537036068671E-10) 
AMPAR_3[E2-E3] (6.01363866579082E-9, 0.0, 6.4876546674585615E-9) 
Iteration 249
AMPAR_2[E2-E3] (5.9445530882543325E-9, 0.0, 6.4584243548437474E-9) 
AMPAR_1[E1] (-6.857186476782319E-9, 0.0, -6.884316961601709E-9) 
AMPAR_0[E0] (1.4725061857237369E-8, 0.0, -3.254835513930676E-10) 
AMPAR_3[E2-E3] (5.9445530882543325E-9, 0.0, 6.4584243548437474E-9) 
Iteration 250
AMPAR_2[E2-E3] (5.921674309521695E-9, 0.0, 6.4423084077252695E-9) 
AMPAR_1[E1] (-6.944760535897844E-9, 0.0, -7.489416987243001E-9) 
AMPAR_0[E0] (1.4666784710240348E-8, 0.0, 1.2949988841958308E-10) 
AMPAR_3[E2-E3] (5.921674309521695E-9, 0.0, 6.4423084077252695E-9) 
Iteration 251
AMPAR_2[E2-E3] (5.489604901492161E-9, 0.0, 6.45708287583254E-9) 
AMPAR_1[E1] (-7.027419429516536E-9, 0.0, -7.744215031018041E-9) 
AMPAR_0[E0] (1.5160115364345854E-8, 0.0, 4.149590237666593E-11) 
AMPAR_3[E2-E3] (5.489604901492161E-9, 0.0, 6.45708287583254E-9) 
Iteration 252
AMPAR_2[E2-E3] (5.415655527090411E-9, 0.0, 6.4620966846451104E-9) 
AMPAR_1[E1] (-6.669095475674703E-9, 0.0, -7.93620773053446E-9) 
AMPAR_0[E0] (1.4805774474382742E-8, 0.0, 1.9500377545632723E-10) 
AMPAR_3[E2-E3] (5.415655527090411E-9, 0.0, 6.4620966846451104E-9) 
Iteration 253
AMPAR_2[E2-E3] (5.576956582935853E-9, 0.0, 6.4675975435280946E-9) 
AMPAR_1[E1] (-6.640128480205755E-9, 0.0, -8.193431944685213E-9) 
AMPAR_0[E0] (1.5141013061273183E-8, 0.0, 3.6064664987310983E-10) 
AMPAR_3[E2-E3] (5.576956582935853E-9, 0.0, 6.4675975435280946E-9) 
Iteration 254
AMPAR_2[E2-E3] (5.291003821466265E-9, 0.0, 6.456105890412891E-9) 
AMPAR_1[E1] (-6.5402871991297695E-9, 0.0, -7.90162578211847E-9) 
AMPAR_0[E0] (1.5300454965397163E-8, 0.0, 1.6349385578283808E-10) 
AMPAR_3[E2-E3] (5.291003821466265E-9, 0.0, 6.456105890412891E-9) 
Iteration 255
AMPAR_2[E2-E3] (4.917381438434308E-9, 0.0, 6.857335273464207E-9) 
AMPAR_1[E1] (-6.2280656172079795E-9, 0.0, -8.032942309215106E-9) 
AMPAR_0[E0] (1.5503450738365947E-8, 0.0, 3.8888266047577595E-11) 
AMPAR_3[E2-E3] (4.917381438434308E-9, 0.0, 6.857335273464207E-9) 
Iteration 256
AMPAR_2[E2-E3] (4.701032263747816E-9, 0.0, 7.0494117809411976E-9) 
AMPAR_1[E1] (-6.087992441927005E-9, 0.0, -7.9424966443686E-9) 
AMPAR_0[E0] (1.5544594149960282E-8, 0.0, -8.495107551166222E-11) 
AMPAR_3[E2-E3] (4.701032263747816E-9, 0.0, 7.0494117809411976E-9) 
Iteration 257
AMPAR_2[E2-E3] (4.50363538712558E-9, 0.0, 6.785117139213695E-9) 
AMPAR_1[E1] (-6.13401381266906E-9, 0.0, -7.953464623497684E-9) 
AMPAR_0[E0] (1.5081331804808577E-8, 0.0, -2.3678131833438805E-10) 
AMPAR_3[E2-E3] (4.50363538712558E-9, 0.0, 6.785117139213695E-9) 
Iteration 258
AMPAR_2[E2-E3] (4.789326635561718E-9, 0.0, 6.946697915750191E-9) 
AMPAR_1[E1] (-5.995854259426693E-9, 0.0, -7.840062564920778E-9) 
AMPAR_0[E0] (1.500662214274067E-8, 0.0, -3.56060890813847E-11) 
AMPAR_3[E2-E3] (4.789326635561718E-9, 0.0, 6.946697915750191E-9) 
Iteration 259
AMPAR_2[E2-E3] (4.664750369592095E-9, 0.0, 6.8213802012113604E-9) 
AMPAR_1[E1] (-6.443080487699561E-9, 0.0, -8.167552683277755E-9) 
AMPAR_0[E0] (1.4752485930666186E-8, 0.0, -3.072375564003959E-10) 
AMPAR_3[E2-E3] (4.664750369592095E-9, 0.0, 6.8213802012113604E-9) 
Iteration 260
AMPAR_2[E2-E3] (4.652104859085314E-9, 0.0, 6.8254431872700665E-9) 
AMPAR_1[E1] (-7.3929769824947155E-9, 0.0, -8.04577549772003E-9) 
AMPAR_0[E0] (1.480035032714027E-8, 0.0, -2.0980466825394225E-10) 
AMPAR_3[E2-E3] (4.652104859085314E-9, 0.0, 6.8254431872700665E-9) 
Iteration 261
AMPAR_2[E2-E3] (5.171538299789689E-9, 0.0, 6.9426907183984725E-9) 
AMPAR_1[E1] (-7.0332581722003195E-9, 0.0, -7.4311453176353555E-9) 
AMPAR_0[E0] (1.5019900524606937E-8, 0.0, -5.437471807854355E-10) 
AMPAR_3[E2-E3] (5.171538299789689E-9, 0.0, 6.9426907183984725E-9) 
Iteration 262
AMPAR_2[E2-E3] (5.283770904943606E-9, 0.0, 6.7333481889759654E-9) 
AMPAR_1[E1] (-6.432466977628749E-9, 0.0, -6.928437886397319E-9) 
AMPAR_0[E0] (1.554920884400384E-8, 0.0, -7.637601469643418E-10) 
AMPAR_3[E2-E3] (5.283770904943606E-9, 0.0, 6.7333481889759654E-9) 
Iteration 263
AMPAR_2[E2-E3] (4.587038233386818E-9, 0.0, 6.167837939236689E-9) 
AMPAR_1[E1] (-6.070250248795673E-9, 0.0, -7.3778762340467526E-9) 
AMPAR_0[E0] (1.5655298134134403E-8, 0.0, -1.0258653178649812E-9) 
AMPAR_3[E2-E3] (4.587038233386818E-9, 0.0, 6.167837939236689E-9) 
Iteration 264
AMPAR_2[E2-E3] (4.751527128114018E-9, 0.0, 6.434082687706946E-9) 
AMPAR_1[E1] (-5.532754478681369E-9, 0.0, -7.04386680282245E-9) 
AMPAR_0[E0] (1.578851067235692E-8, 0.0, -1.0760633302784417E-9) 
AMPAR_3[E2-E3] (4.751527128114018E-9, 0.0, 6.434082687706946E-9) 
Iteration 265
AMPAR_2[E2-E3] (4.984843050251951E-9, 0.0, 6.816747004607207E-9) 
AMPAR_1[E1] (-5.5353878862792566E-9, 0.0, -6.788908720398411E-9) 
AMPAR_0[E0] (1.6016236982388347E-8, 0.0, -1.2346161539265143E-9) 
AMPAR_3[E2-E3] (4.984843050251951E-9, 0.0, 6.816747004607207E-9) 
Iteration 266
AMPAR_2[E2-E3] (5.0564341721715185E-9, 0.0, 6.8997967730584E-9) 
AMPAR_1[E1] (-5.556520008373126E-9, 0.0, -6.205286181213097E-9) 
AMPAR_0[E0] (1.5507703100717078E-8, 0.0, -8.358430838060304E-10) 
AMPAR_3[E2-E3] (5.0564341721715185E-9, 0.0, 6.8997967730584E-9) 
Iteration 267
AMPAR_2[E2-E3] (5.379253526752746E-9, 0.0, 6.732330190790217E-9) 
AMPAR_1[E1] (-5.728618663144651E-9, 0.0, -6.044584645800953E-9) 
AMPAR_0[E0] (1.5505725261817475E-8, 0.0, -4.2200542521998337E-10) 
AMPAR_3[E2-E3] (5.379253526752746E-9, 0.0, 6.732330190790217E-9) 
Iteration 268
AMPAR_2[E2-E3] (4.98094677805818E-9, 0.0, 6.873222169429641E-9) 
AMPAR_1[E1] (-5.699831312169427E-9, 0.0, -6.294916068058896E-9) 
AMPAR_0[E0] (1.5392833260514764E-8, 0.0, -3.796575534829138E-10) 
AMPAR_3[E2-E3] (4.98094677805818E-9, 0.0, 6.873222169429641E-9) 
Iteration 269
AMPAR_2[E2-E3] (4.764883624578407E-9, 0.0, 6.999569490923721E-9) 
AMPAR_1[E1] (-5.675685182629157E-9, 0.0, -6.330248992145425E-9) 
AMPAR_0[E0] (1.49795967321854E-8, 0.0, -3.6029949665873247E-10) 
AMPAR_3[E2-E3] (4.764883624578407E-9, 0.0, 6.999569490923721E-9) 
Iteration 270
AMPAR_2[E2-E3] (5.01287014478604E-9, 0.0, 7.139210373114482E-9) 
AMPAR_1[E1] (-5.823718545974392E-9, 0.0, -6.379632253514476E-9) 
AMPAR_0[E0] (1.5032335271415558E-8, 0.0, -5.593353261432831E-10) 
AMPAR_3[E2-E3] (5.01287014478604E-9, 0.0, 7.139210373114482E-9) 
Iteration 271
AMPAR_2[E2-E3] (4.838503276619631E-9, 0.0, 7.2174726655944625E-9) 
AMPAR_1[E1] (-5.73500100571576E-9, 0.0, -5.915907750273196E-9) 
AMPAR_0[E0] (1.5244684076621932E-8, 0.0, -7.219256423538589E-10) 
AMPAR_3[E2-E3] (4.838503276619631E-9, 0.0, 7.2174726655944625E-9) 
Iteration 272
AMPAR_2[E2-E3] (4.720422495355668E-9, 0.0, 6.924823066595911E-9) 
AMPAR_1[E1] (-5.210218510478741E-9, 0.0, -6.050306450775221E-9) 
AMPAR_0[E0] (1.532077339202586E-8, 0.0, -2.6699751940341017E-10) 
AMPAR_3[E2-E3] (4.720422495355668E-9, 0.0, 6.924823066595911E-9) 
Iteration 273
AMPAR_2[E2-E3] (4.3270435825782035E-9, 0.0, 7.101225473166819E-9) 
AMPAR_1[E1] (-5.6342747450501645E-9, 0.0, -6.302206451633506E-9) 
AMPAR_0[E0] (1.521088548769433E-8, 0.0, -3.0097656814477177E-10) 
AMPAR_3[E2-E3] (4.3270435825782035E-9, 0.0, 7.101225473166819E-9) 
Iteration 274
AMPAR_2[E2-E3] (4.483605817976487E-9, 0.0, 6.981686594371253E-9) 
AMPAR_1[E1] (-5.66723562213343E-9, 0.0, -5.983867263290275E-9) 
AMPAR_0[E0] (1.5774495424193506E-8, 0.0, -3.4881288638467397E-10) 
AMPAR_3[E2-E3] (4.483605817976487E-9, 0.0, 6.981686594371253E-9) 
Iteration 275
AMPAR_2[E2-E3] (4.780539545582461E-9, 0.0, 7.054506691545717E-9) 
AMPAR_1[E1] (-5.301297231432782E-9, 0.0, -5.5156376970596706E-9) 
AMPAR_0[E0] (1.5821597114796908E-8, 0.0, -5.173369005726613E-10) 
AMPAR_3[E2-E3] (4.780539545582461E-9, 0.0, 7.054506691545717E-9) 
Iteration 276
AMPAR_2[E2-E3] (4.715584518114622E-9, 0.0, 7.335363418309973E-9) 
AMPAR_1[E1] (-5.302801100510661E-9, 0.0, -5.436717528048661E-9) 
AMPAR_0[E0] (1.5673350505364218E-8, 0.0, -6.514790424114835E-10) 
AMPAR_3[E2-E3] (4.715584518114622E-9, 0.0, 7.335363418309973E-9) 
Iteration 277
AMPAR_2[E2-E3] (5.073456555674281E-9, 0.0, 7.357986609824554E-9) 
AMPAR_1[E1] (-5.072491662323412E-9, 0.0, -5.354967011969823E-9) 
AMPAR_0[E0] (1.561354124365432E-8, 0.0, -5.878367287701735E-10) 
AMPAR_3[E2-E3] (5.073456555674281E-9, 0.0, 7.357986609824554E-9) 
Iteration 278
AMPAR_2[E2-E3] (5.141007652335071E-9, 0.0, 6.969507860655302E-9) 
AMPAR_1[E1] (-5.389706083720395E-9, 0.0, -5.358648629480676E-9) 
AMPAR_0[E0] (1.5797869629542542E-8, 0.0, -2.6313027260283946E-10) 
AMPAR_3[E2-E3] (5.141007652335071E-9, 0.0, 6.969507860655302E-9) 
Iteration 279
AMPAR_2[E2-E3] (4.871486358163389E-9, 0.0, 6.758251861849854E-9) 
AMPAR_1[E1] (-5.326759463581891E-9, 0.0, -5.070157009998376E-9) 
AMPAR_0[E0] (1.534399943811226E-8, 0.0, 2.7632470808302116E-10) 
AMPAR_3[E2-E3] (4.871486358163389E-9, 0.0, 6.758251861849854E-9) 
Iteration 280
AMPAR_2[E2-E3] (4.617079779026832E-9, 0.0, 6.362123787063237E-9) 
AMPAR_1[E1] (-5.207736588692595E-9, 0.0, -4.974281043110505E-9) 
AMPAR_0[E0] (1.536160786845108E-8, 0.0, -1.7000767963272097E-10) 
AMPAR_3[E2-E3] (4.617079779026832E-9, 0.0, 6.362123787063237E-9) 
Iteration 281
AMPAR_2[E2-E3] (4.721826996870758E-9, 0.0, 6.31381855918999E-9) 
AMPAR_1[E1] (-4.923840598642852E-9, 0.0, -5.1936950162120506E-9) 
AMPAR_0[E0] (1.583256253260678E-8, 0.0, -3.4109719718601213E-10) 
AMPAR_3[E2-E3] (4.721826996870758E-9, 0.0, 6.31381855918999E-9) 
Iteration 282
AMPAR_2[E2-E3] (4.88781723231637E-9, 0.0, 5.938486821278169E-9) 
AMPAR_1[E1] (-5.1675147073115085E-9, 0.0, -5.708417836134093E-9) 
AMPAR_0[E0] (1.5363718013842835E-8, 0.0, -1.1741598836333374E-11) 
AMPAR_3[E2-E3] (4.88781723231637E-9, 0.0, 5.938486821278169E-9) 
Iteration 283
AMPAR_2[E2-E3] (4.450770250378232E-9, 0.0, 5.690387641189112E-9) 
AMPAR_1[E1] (-5.143788431159406E-9, 0.0, -5.726771264286355E-9) 
AMPAR_0[E0] (1.4648098006146519E-8, 0.0, 3.1940384556249483E-10) 
AMPAR_3[E2-E3] (4.450770250378232E-9, 0.0, 5.690387641189112E-9) 
Iteration 284
AMPAR_2[E2-E3] (4.6428746660865035E-9, 0.0, 5.5028290752885316E-9) 
AMPAR_1[E1] (-5.180361883759181E-9, 0.0, -5.99192374758941E-9) 
AMPAR_0[E0] (1.4783272488864789E-8, 0.0, 6.476776703525545E-10) 
AMPAR_3[E2-E3] (4.6428746660865035E-9, 0.0, 5.5028290752885316E-9) 
Iteration 285
AMPAR_2[E2-E3] (4.271563378813757E-9, 0.0, 5.936413687946498E-9) 
AMPAR_1[E1] (-5.019958776296056E-9, 0.0, -6.276385368514624E-9) 
AMPAR_0[E0] (1.4493262583885162E-8, 0.0, 5.926146918702091E-10) 
AMPAR_3[E2-E3] (4.271563378813757E-9, 0.0, 5.936413687946498E-9) 
Iteration 286
AMPAR_2[E2-E3] (4.623241482119032E-9, 0.0, 5.8674205017823415E-9) 
AMPAR_1[E1] (-5.11573340063846E-9, 0.0, -6.3573775467564915E-9) 
AMPAR_0[E0] (1.426153201859303E-8, 0.0, 8.900742487071404E-11) 
AMPAR_3[E2-E3] (4.623241482119032E-9, 0.0, 5.8674205017823415E-9) 
Iteration 287
AMPAR_2[E2-E3] (4.2935862068194315E-9, 0.0, 5.53763330423184E-9) 
AMPAR_1[E1] (-5.1972036756092005E-9, 0.0, -6.357656631156396E-9) 
AMPAR_0[E0] (1.4472794359547507E-8, 0.0, 5.0867079821815857E-11) 
AMPAR_3[E2-E3] (4.2935862068194315E-9, 0.0, 5.53763330423184E-9) 
Iteration 288
AMPAR_2[E2-E3] (4.320387504112032E-9, 0.0, 5.348707790109977E-9) 
AMPAR_1[E1] (-5.119509165061801E-9, 0.0, -6.086298334212594E-9) 
AMPAR_0[E0] (1.466275099330349E-8, 0.0, 6.530650934990401E-10) 
AMPAR_3[E2-E3] (4.320387504112032E-9, 0.0, 5.348707790109977E-9) 
Iteration 289
AMPAR_2[E2-E3] (4.849117452824257E-9, 0.0, 5.437805463793346E-9) 
AMPAR_1[E1] (-4.954109207442807E-9, 0.0, -6.046264871556574E-9) 
AMPAR_0[E0] (1.4506661310457851E-8, 0.0, 9.299066709391635E-10) 
AMPAR_3[E2-E3] (4.849117452824257E-9, 0.0, 5.437805463793346E-9) 
Iteration 290
AMPAR_2[E2-E3] (4.920329849914549E-9, 0.0, 5.418313004063693E-9) 
AMPAR_1[E1] (-5.5692111768017954E-9, 0.0, -5.980398795074728E-9) 
AMPAR_0[E0] (1.4934136615611486E-8, 0.0, 6.540763123854443E-10) 
AMPAR_3[E2-E3] (4.920329849914549E-9, 0.0, 5.418313004063693E-9) 
Iteration 291
AMPAR_2[E2-E3] (4.8629391466137524E-9, 0.0, 5.412710833426584E-9) 
AMPAR_1[E1] (-5.314387098296828E-9, 0.0, -5.721184228596578E-9) 
AMPAR_0[E0] (1.4786359228062367E-8, 0.0, 9.972980967123302E-10) 
AMPAR_3[E2-E3] (4.8629391466137524E-9, 0.0, 5.412710833426584E-9) 
Iteration 292
AMPAR_2[E2-E3] (5.121537428290933E-9, 0.0, 5.437746740801599E-9) 
AMPAR_1[E1] (-4.505121388296766E-9, 0.0, -5.364891066955814E-9) 
AMPAR_0[E0] (1.4579870679580324E-8, 0.0, 8.752478379239104E-10) 
AMPAR_3[E2-E3] (5.121537428290933E-9, 0.0, 5.437746740801599E-9) 
Iteration 293
AMPAR_2[E2-E3] (5.577991191966246E-9, 0.0, 5.414103967298736E-9) 
AMPAR_1[E1] (-4.933786880288375E-9, 0.0, -5.08044634917615E-9) 
AMPAR_0[E0] (1.4464438113297E-8, 0.0, 1.083487610571633E-9) 
AMPAR_3[E2-E3] (5.577991191966246E-9, 0.0, 5.414103967298736E-9) 
Iteration 294
AMPAR_2[E2-E3] (6.439562617280868E-9, 0.0, 4.71837404917779E-9) 
AMPAR_1[E1] (-4.387631370581994E-9, 0.0, -5.291047732730704E-9) 
AMPAR_0[E0] (1.4013814769102233E-8, 0.0, 1.1464564976206748E-9) 
AMPAR_3[E2-E3] (6.439562617280868E-9, 0.0, 4.71837404917779E-9) 
Iteration 295
AMPAR_2[E2-E3] (6.482003598565787E-9, 0.0, 5.1671824007719E-9) 
AMPAR_1[E1] (-3.9037713629657505E-9, 0.0, -5.254171858848468E-9) 
AMPAR_0[E0] (1.3770756057056126E-8, 0.0, 1.2880648615445256E-9) 
AMPAR_3[E2-E3] (6.482003598565787E-9, 0.0, 5.1671824007719E-9) 
Iteration 296
AMPAR_2[E2-E3] (6.8140991718290896E-9, 0.0, 5.3665479248614005E-9) 
AMPAR_1[E1] (-4.5184009879389125E-9, 0.0, -4.753409260793819E-9) 
AMPAR_0[E0] (1.3683375364097021E-8, 0.0, 1.5700283418864547E-9) 
AMPAR_3[E2-E3] (6.8140991718290896E-9, 0.0, 5.3665479248614005E-9) 
Iteration 297
AMPAR_2[E2-E3] (6.874302174134671E-9, 0.0, 5.557749729250652E-9) 
AMPAR_1[E1] (-4.6476906086150665E-9, 0.0, -4.906003989313514E-9) 
AMPAR_0[E0] (1.3700934941153313E-8, 0.0, 1.8166294425372332E-9) 
AMPAR_3[E2-E3] (6.874302174134671E-9, 0.0, 5.557749729250652E-9) 
Iteration 298
AMPAR_2[E2-E3] (6.646909527755505E-9, 0.0, 5.581688182900549E-9) 
AMPAR_1[E1] (-5.19043240456533E-9, 0.0, -5.347192019866777E-9) 
AMPAR_0[E0] (1.3669607240303187E-8, 0.0, 2.1156776731603333E-9) 
AMPAR_3[E2-E3] (6.646909527755505E-9, 0.0, 5.581688182900549E-9) 
Iteration 299
AMPAR_2[E2-E3] (6.372592736251258E-9, 0.0, 5.267944818278905E-9) 
AMPAR_1[E1] (-5.299324660888375E-9, 0.0, -5.278230939964714E-9) 
AMPAR_0[E0] (1.3145912430563393E-8, 0.0, 1.885214482961962E-9) 
AMPAR_3[E2-E3] (6.372592736251258E-9, 0.0, 5.267944818278905E-9) 
Iteration 300
AMPAR_2[E2-E3] (6.067048507444349E-9, 0.0, 5.355776476891719E-9) 
AMPAR_1[E1] (-5.330241065741241E-9, 0.0, -5.656264988474048E-9) 
AMPAR_0[E0] (1.3304104417850675E-8, 0.0, 2.0725658951239357E-9) 
AMPAR_3[E2-E3] (6.067048507444349E-9, 0.0, 5.355776476891719E-9) 
Iteration 301
AMPAR_2[E2-E3] (6.03198158238618E-9, 0.0, 4.979839611920325E-9) 
AMPAR_1[E1] (-5.27486167022743E-9, 0.0, -5.425542006087915E-9) 
AMPAR_0[E0] (1.3463465608760765E-8, 0.0, 2.430747684907465E-9) 
AMPAR_3[E2-E3] (6.03198158238618E-9, 0.0, 4.979839611920325E-9) 
Iteration 302
AMPAR_2[E2-E3] (6.223675853953579E-9, 0.0, 5.322543865784282E-9) 
AMPAR_1[E1] (-4.938131748503586E-9, 0.0, -5.291957737441179E-9) 
AMPAR_0[E0] (1.3025812334028879E-8, 0.0, 2.5167142104722718E-9) 
AMPAR_3[E2-E3] (6.223675853953579E-9, 0.0, 5.322543865784282E-9) 
Iteration 303
AMPAR_2[E2-E3] (6.0146547896078524E-9, 0.0, 5.2171436425128474E-9) 
AMPAR_1[E1] (-4.687888200398042E-9, 0.0, -6.0030996605676695E-9) 
AMPAR_0[E0] (1.28544478003546E-8, 0.0, 2.8487050619487764E-9) 
AMPAR_3[E2-E3] (6.0146547896078524E-9, 0.0, 5.2171436425128474E-9) 
Iteration 304
AMPAR_2[E2-E3] (6.0278792987692105E-9, 0.0, 5.1357108583858695E-9) 
AMPAR_1[E1] (-4.804191063571476E-9, 0.0, -6.172494061851387E-9) 
AMPAR_0[E0] (1.2643022117837625E-8, 0.0, 2.6323488789794414E-9) 
AMPAR_3[E2-E3] (6.0278792987692105E-9, 0.0, 5.1357108583858695E-9) 
Iteration 305
AMPAR_2[E2-E3] (6.079367542992951E-9, 0.0, 5.041709766753047E-9) 
AMPAR_1[E1] (-4.800162192584649E-9, 0.0, -6.633520556609375E-9) 
AMPAR_0[E0] (1.2228124695863422E-8, 0.0, 2.216512402615435E-9) 
AMPAR_3[E2-E3] (6.079367542992951E-9, 0.0, 5.041709766753047E-9) 
Iteration 306
AMPAR_2[E2-E3] (6.408569486476022E-9, 0.0, 4.962131637944281E-9) 
AMPAR_1[E1] (-4.5840309685556785E-9, 0.0, -7.019005506125999E-9) 
AMPAR_0[E0] (1.2000887203151948E-8, 0.0, 2.1076979174152644E-9) 
AMPAR_3[E2-E3] (6.408569486476022E-9, 0.0, 4.962131637944281E-9) 
Iteration 307
AMPAR_2[E2-E3] (6.9228413893166126E-9, 0.0, 4.665488400192699E-9) 
AMPAR_1[E1] (-4.643802219004771E-9, 0.0, -7.110840164059719E-9) 
AMPAR_0[E0] (1.2005970982035923E-8, 0.0, 2.046258910755262E-9) 
AMPAR_3[E2-E3] (6.9228413893166126E-9, 0.0, 4.665488400192699E-9) 
Iteration 308
AMPAR_2[E2-E3] (6.996116837525733E-9, 0.0, 4.685925141033989E-9) 
AMPAR_1[E1] (-4.528940779200889E-9, 0.0, -7.188083348130926E-9) 
AMPAR_0[E0] (1.1734463693162216E-8, 0.0, 1.9661730353239715E-9) 
AMPAR_3[E2-E3] (6.996116837525733E-9, 0.0, 4.685925141033989E-9) 
Iteration 309
AMPAR_2[E2-E3] (6.915679118540151E-9, 0.0, 4.816231198644763E-9) 
AMPAR_1[E1] (-4.342226440766021E-9, 0.0, -6.9900162576243E-9) 
AMPAR_0[E0] (1.1930667218810857E-8, 0.0, 1.6583797722249283E-9) 
AMPAR_3[E2-E3] (6.915679118540151E-9, 0.0, 4.816231198644763E-9) 
Iteration 310
AMPAR_2[E2-E3] (6.404971364675514E-9, 0.0, 4.5530188300772405E-9) 
AMPAR_1[E1] (-3.899156193607959E-9, 0.0, -6.905835206605483E-9) 
AMPAR_0[E0] (1.1733139988127743E-8, 0.0, 1.5303660059708857E-9) 
AMPAR_3[E2-E3] (6.404971364675514E-9, 0.0, 4.5530188300772405E-9) 
Iteration 311
AMPAR_2[E2-E3] (6.23623278601023E-9, 0.0, 4.612340412445784E-9) 
AMPAR_1[E1] (-3.882005412812399E-9, 0.0, -6.782108344516426E-9) 
AMPAR_0[E0] (1.1796476594920328E-8, 0.0, 1.1394809316624855E-9) 
AMPAR_3[E2-E3] (6.23623278601023E-9, 0.0, 4.612340412445784E-9) 
Iteration 312
AMPAR_2[E2-E3] (6.668850505436051E-9, 0.0, 4.718701526806138E-9) 
AMPAR_1[E1] (-4.008541277931636E-9, 0.0, -6.593586951575527E-9) 
AMPAR_0[E0] (1.210145194544942E-8, 0.0, 9.43181496622304E-10) 
AMPAR_3[E2-E3] (6.668850505436051E-9, 0.0, 4.718701526806138E-9) 
Iteration 313
AMPAR_2[E2-E3] (6.691486421147329E-9, 0.0, 4.55757459556432E-9) 
AMPAR_1[E1] (-3.915479296199768E-9, 0.0, -6.741294700385427E-9) 
AMPAR_0[E0] (1.2417489946773934E-8, 0.0, 9.9838263542117E-10) 
AMPAR_3[E2-E3] (6.691486421147329E-9, 0.0, 4.55757459556432E-9) 
Iteration 314
AMPAR_2[E2-E3] (6.704894006952809E-9, 0.0, 4.695389702113298E-9) 
AMPAR_1[E1] (-4.156508881379343E-9, 0.0, -6.880249603524848E-9) 
AMPAR_0[E0] (1.2450886575986024E-8, 0.0, 7.830420150858231E-10) 
AMPAR_3[E2-E3] (6.704894006952809E-9, 0.0, 4.695389702113298E-9) 
Iteration 315
AMPAR_2[E2-E3] (7.028750504128066E-9, 0.0, 4.954747376339322E-9) 
AMPAR_1[E1] (-4.187176908524918E-9, 0.0, -6.897618621207304E-9) 
AMPAR_0[E0] (1.2384491526805201E-8, 0.0, 8.318095294181827E-10) 
AMPAR_3[E2-E3] (7.028750504128066E-9, 0.0, 4.954747376339322E-9) 
Iteration 316
AMPAR_2[E2-E3] (7.053750721302286E-9, 0.0, 5.185174137344697E-9) 
AMPAR_1[E1] (-4.1583513068970495E-9, 0.0, -6.794678166435865E-9) 
AMPAR_0[E0] (1.2486922597375154E-8, 0.0, 1.2067263492301262E-9) 
AMPAR_3[E2-E3] (7.053750721302286E-9, 0.0, 5.185174137344697E-9) 
Iteration 317
AMPAR_2[E2-E3] (6.978929176509073E-9, 0.0, 4.826584923466706E-9) 
AMPAR_1[E1] (-4.305268257724297E-9, 0.0, -7.173395612728008E-9) 
AMPAR_0[E0] (1.2288600793951103E-8, 0.0, 1.7320824411928182E-9) 
AMPAR_3[E2-E3] (6.978929176509073E-9, 0.0, 4.826584923466706E-9) 
Iteration 318
AMPAR_2[E2-E3] (6.822941981126394E-9, 0.0, 4.578776177720892E-9) 
AMPAR_1[E1] (-4.001032537774211E-9, 0.0, -7.413923543633906E-9) 
AMPAR_0[E0] (1.1684559032896884E-8, 0.0, 1.938482116321739E-9) 
AMPAR_3[E2-E3] (6.822941981126394E-9, 0.0, 4.578776177720892E-9) 
Iteration 319
AMPAR_2[E2-E3] (7.1033499002329455E-9, 0.0, 4.587024280442545E-9) 
AMPAR_1[E1] (-3.784734919069425E-9, 0.0, -6.9552002620516545E-9) 
AMPAR_0[E0] (1.1532753326003002E-8, 0.0, 2.0572723439762253E-9) 
AMPAR_3[E2-E3] (7.1033499002329455E-9, 0.0, 4.587024280442545E-9) 
Iteration 320
AMPAR_2[E2-E3] (6.579826841995061E-9, 0.0, 4.6511405274763855E-9) 
AMPAR_1[E1] (-3.4940319851222517E-9, 0.0, -7.253768182438726E-9) 
AMPAR_0[E0] (1.145217177762458E-8, 0.0, 1.7144823253836161E-9) 
AMPAR_3[E2-E3] (6.579826841995061E-9, 0.0, 4.6511405274763855E-9) 
Iteration 321
AMPAR_2[E2-E3] (6.742367725525465E-9, 0.0, 4.954765957829835E-9) 
AMPAR_1[E1] (-3.3550787611951554E-9, 0.0, -7.2996399332809785E-9) 
AMPAR_0[E0] (1.184082893963389E-8, 0.0, 1.7302586778302665E-9) 
AMPAR_3[E2-E3] (6.742367725525465E-9, 0.0, 4.954765957829835E-9) 
Iteration 322
AMPAR_2[E2-E3] (7.113674516394962E-9, 0.0, 5.154093664947559E-9) 
AMPAR_1[E1] (-3.2853991310737668E-9, 0.0, -7.4968462817544E-9) 
AMPAR_0[E0] (1.1978221120599424E-8, 0.0, 2.1775280105120654E-9) 
AMPAR_3[E2-E3] (7.113674516394962E-9, 0.0, 5.154093664947559E-9) 
Iteration 323
AMPAR_2[E2-E3] (6.411521958076559E-9, 0.0, 5.359609491526576E-9) 
AMPAR_1[E1] (-3.0963894759244253E-9, 0.0, -7.41366054567716E-9) 
AMPAR_0[E0] (1.2156234169345519E-8, 0.0, 1.7736551586835414E-9) 
AMPAR_3[E2-E3] (6.411521958076559E-9, 0.0, 5.359609491526576E-9) 
Iteration 324
A
