# Supplementary material for: Meredys, a multi-compartment reaction-diffusion simulator using multistate realistic molecular complexes
Source: BMC Syst Biol. 2010 Mar 16;4:24. doi: 10.1186/1752-0509-4-24 (PMC2848630; doi:10.1186/1752-0509-4-24)
Supplement: Additional file 4 — Comparison of Meredys and continuous approaches. Comparison of simulations of zero order, uni- and bimolecular reactions run in Meredys or obtained using ordinary differential equations. [file 1752-0509-4-24-S4.TGZ › meredys-software/tutorial/ex2/receptor_position.nml]

<neuroml class="reader.XMLList">
<list>

<Entity class="xmlobjects.XMLEntity"
id="AMPAR_0"
templateId="AMPAR"
centreOfMassX="5E-9"
centreOfMassY="5E-9"
centreOfMassZ="5E-9"
orientationX="0.0"
orientationY="0.0"
orientationZ="0.0"
orientationAngle="0.0">
</Entity>


</list>   
</neuroml>
