# Supplementary material for: Meredys, a multi-compartment reaction-diffusion simulator using multistate realistic molecular complexes
Source: BMC Syst Biol. 2010 Mar 16;4:24. doi: 10.1186/1752-0509-4-24 (PMC2848630; doi:10.1186/1752-0509-4-24)
Supplement: Additional file 4 — Comparison of Meredys and continuous approaches. Comparison of simulations of zero order, uni- and bimolecular reactions run in Meredys or obtained using ordinary differential equations. [file 1752-0509-4-24-S4.TGZ › meredys-software/tutorial/ex2/boundaries.nml]

<neuroml class="reader.XMLList">
<list>

<boundary class="xmlobjects.XMLBoundary" id="wall">
	<listOfBoundedDomains>
		<boundedDomain class="StringParameter" value="VOLUME"/>
	</listOfBoundedDomains>
	<listOfBoundaryConditions>
		<boundaryCondition class="xmlobjects.XMLFAttributeValuePair" attribute="periodic" value="1.0"/>
	</listOfBoundaryConditions>
</boundary>

</list>   
</neuroml>
