# Supplementary material for: Meredys, a multi-compartment reaction-diffusion simulator using multistate realistic molecular complexes
Source: BMC Syst Biol. 2010 Mar 16;4:24. doi: 10.1186/1752-0509-4-24 (PMC2848630; doi:10.1186/1752-0509-4-24)
Supplement: Additional file 4 — Comparison of Meredys and continuous approaches. Comparison of simulations of zero order, uni- and bimolecular reactions run in Meredys or obtained using ordinary differential equations. [file 1752-0509-4-24-S4.TGZ › meredys-software/tutorial/ex4/README]

Example 4

Introducing:
1) Diffusion Landscapes 
2) Membrane domains 
3) Boudary conditions.

$JAVA_HOME=/ebi/research/software/Linux/opt/java/jdk1.5/bin
$MEREDYS_HOME=/homes/dominic/work/software-dev/Simulator/dist

$JAVA_HOME/java -jar $MEREDYS_HOME/Meredys20081028.jar main.nml

/ebi/research/software/Linux/opt/java/jdk1.5/bin/java -jar /homes/dominic/work/software-dev/Simulator/dist/Meredys20081028.jar main.nml


Add membrane, above membrane landscape
Change AMPAR_head particle and glutmate particle diffusion landscape
Change boundary conditions for the system boundary
Get membrane domain and boundary condition for membrane domain.
