# Supplementary material for: Meredys, a multi-compartment reaction-diffusion simulator using multistate realistic molecular complexes
Source: BMC Syst Biol. 2010 Mar 16;4:24. doi: 10.1186/1752-0509-4-24 (PMC2848630; doi:10.1186/1752-0509-4-24)
Supplement: Additional file 4 — Comparison of Meredys and continuous approaches. Comparison of simulations of zero order, uni- and bimolecular reactions run in Meredys or obtained using ordinary differential equations. [file 1752-0509-4-24-S4.TGZ › meredys-software/tutorial/ex1/README]

$JAVA_HOME=/ebi/research/software/Linux/opt/java/jdk1.5/bin
$MEREDYS_HOME=/homes/dominic/work/software-dev/Simulator/dist

$JAVA_HOME/java -jar $MEREDYS_HOME/Meredys20081028.jar main.nml

/ebi/research/software/Linux/opt/java/jdk1.5/bin/java -jar /homes/dominic/work/software-dev/Simulator/dist/Meredys20081028.jar main.nml

Introducing:
1) Meredys 
2) nml file 
3) Basic nml elements (particles, entities)
4) Graphic output 
5) Mouse buttons and manipulation of the graphic output.

Models for Meredys are specified in an XML file implementing it's own flavour of NeuroML.  Within the software the XML is processed using the 
NeuroML development kit.  The root element of a Meredys input file is a NeuroML list class.  It  serves as the container for all the subsequent entries, 
the members of the list.  These are also considered lists by the XML processing code. 
The obligatory class attribute determines the software class described by the list member
and instantiated in the running program.  As such, the entire XML is a list of lists.  For all entries, XML tag and attribute names are case insensitive and 
string variable values are case sensitive.  Meredys uses SI units for all its variable values.

Open the file main.nml in your favourite text editor (eg emacs,vi).
Observe the root element of the NeuroML input file, as well as the various additional elelments.
For an in-depth explanation of each class, please refer to the manual.
The file contains the following nml elements:
Parameters - defines the simulation parameters
Landscape - defines a diffusion landscape
Boudary - determines the interaction of molecules with the System Volume boundary
Particle Template - defines a particle
Entity Template - defines an entity (composed of the previously defined particle)
Entity - instantiates an entity within the system volume
Rendering - defines a particles rendering 

When run, Meredys will open the visual output in a seperate window displaying the simulation system volume and the single entity diffusing within the simulation volume.
Please note that the left mouse button can be used to rotate the camera, and the middle mouse button can be used to zoom.
