# Supplementary material for: Meredys, a multi-compartment reaction-diffusion simulator using multistate realistic molecular complexes
Source: BMC Syst Biol. 2010 Mar 16;4:24. doi: 10.1186/1752-0509-4-24 (PMC2848630; doi:10.1186/1752-0509-4-24)
Supplement: Additional file 4 — Comparison of Meredys and continuous approaches. Comparison of simulations of zero order, uni- and bimolecular reactions run in Meredys or obtained using ordinary differential equations. [file 1752-0509-4-24-S4.TGZ › meredys-software/tutorial/ex1/main.nml]

<neuroml class="reader.XMLList">
<list>

<list class="xmlobjects.XMLParameters" 
simulationSize="700E-9"  
stepSize="1.0E-7"
voxelSize="10" 
seed="0" 
runLength="2000000" 
render="true" 
capture="false"
stdout = "false"
outDir = "/homes/dominic/work/data/models/example/ex1"
db = "false"/>  

<list class="xmlobjects.XMLLandscape" id="flat" type="flat" viscosity = "0.1"/>

<boundary class="xmlobjects.XMLBoundary" id="wall">
<listOfBoundedDomains>
<boundedDomain class="StringParameter" value="VOLUME"/>
</listOfBoundedDomains>
<listOfBoundaryConditions>
<boundaryCondition class="xmlobjects.XMLFAttributeValuePair" attribute="periodic" value="1.0"/>
</listOfBoundaryConditions>
</boundary>

<list class="xmlobjects.XMLParticleTemplate" 
id="glu" 
landscapeId="flat" 
radius="1.0E-9">
</list>
		         
     
<list class="xmlobjects.XMLEntityTemplate" 
id="gluE" 
particleTemplateIds="glu">
<particleTemplateCoordX>
<particleTemplateCoordX class="Float" value="0"/>
</particleTemplateCoordX>
<particleTemplateCoordY>
<particleTemplateCoordY class="Float" value="0"/>
</particleTemplateCoordY>
<particleTemplateCoordZ>
<particleTemplateCoordZ class="Float" value="0"/>
</particleTemplateCoordZ>
<particleTemplateOrientX>
<particleTemplateOrientX class="Float" value="1.0"/>
</particleTemplateOrientX>
<particleTemplateOrientY>
<particleTemplateOrientY class="Float" value="0.0"/>
</particleTemplateOrientY>
<particleTemplateOrientZ>
<particleTemplateOrientZ class="Float" value="0.0"/>
</particleTemplateOrientZ>
<particleTemplateOrientAngle>
<particleTemplateOrientAngle class="Float" value="0.0"/>
</particleTemplateOrientAngle>
</list>


<Entity class="xmlobjects.XMLEntity"
id="glu_0         "
templateId="gluE"
centreOfMassX="0E-9"
centreOfMassY="0E-9"
centreOfMassZ="0E-9"
orientationX="0.0"
orientationY="0.0"
orientationZ="0.0"
orientationAngle="0.0"/>


<list class="xmlobjects.XMLRendering" 
ref="glu" 
shape="sphere" 
colour="0.5;1.0;1.0" 
alpha="0.0">
<listOfDimensions>
<dimension class="Float" value="3E-9"/>
</listOfDimensions>
</list>

</list>   
</neuroml>
